# Supplementary material for: Single cell transcriptomic analysis of the immune cell compartment in the human small intestine and in Celiac disease
Source: Nat Commun. 2022 Aug 22;13:4920. doi: 10.1038/s41467-022-32691-5 (PMC9395525; doi:10.1038/s41467-022-32691-5)
Supplement: Supplementary file 4 — Supplementary Data 1 [file 41467_2022_32691_MOESM4_ESM.xlsx]

## Sheet: fig_1f.cluster.markers.table
X	p_val	avg_logFC	pct.1	pct.2	p_val_adj	cluster	gene
IGLC2	1.00174e-156	3.37556	0.783	0.387	1.06505e-152	0	IGLC2
IGHA1	0	3.24965	0.985	0.649	0	0	IGHA1
IGLC3	5.90291e-167	3.19096	0.619	0.254	6.27597e-163	0	IGLC3
ENAM	0	3.18515	0.986	0.291	0	0	ENAM
IGHM	2.69559e-64	2.98117	0.938	0.714	2.86596e-60	0	IGHM
JCHAIN	0	2.90511	1	0.946	0	0	JCHAIN
IGHA2	0	2.64222	0.676	0.072	0	0	IGHA2
IGKC	0	2.57238	1	0.963	0	0	IGKC
HERPUD1	0	1.8271	0.971	0.334	0	0	HERPUD1
IGHGP	1.46068e-86	1.81015	0.292	0.093	1.55299e-82	0	IGHGP
XBP1	0	1.75455	0.953	0.297	0	0	XBP1
IGLL5	4.67159e-141	1.71478	0.382	0.102	4.96683e-137	0	IGLL5
ANKRD36BP2	0	1.67262	0.894	0.08	0	0	ANKRD36BP2
MZB1	0	1.61328	0.887	0.073	0	0	MZB1
DERL3	0	1.61288	0.868	0.059	0	0	DERL3
UBE2J1	0	1.55638	0.97	0.299	0	0	UBE2J1
SSR4	0	1.52045	0.96	0.273	0	0	SSR4
TNFRSF17	0	1.49951	0.908	0.09	0	0	TNFRSF17
SEC11C	0	1.47653	0.943	0.214	0	0	SEC11C
HSP90B1	0	1.38523	0.992	0.663	0	0	HSP90B1
DNAJB9	0	1.27613	0.896	0.185	0	0	DNAJB9
PDK1	0	1.25459	0.892	0.164	0	0	PDK1
FAM46C	0	1.24866	0.857	0.105	0	0	FAM46C
IGLV6-57	1.22539e-250	1.19561	0.419	0.062	1.30283e-246	0	IGLV6-57
MANEA	0	1.18266	0.895	0.189	0	0	MANEA
PRDX4	0	1.14635	0.827	0.095	0	0	PRDX4
AMPD1	0	1.11045	0.595	0.025	0	0	AMPD1
FCRL5	0	1.10991	0.854	0.086	0	0	FCRL5
SEL1L	0	1.0993	0.93	0.375	0	0	SEL1L
FNDC3B	0	1.07139	0.91	0.216	0	0	FNDC3B
FKBP11	0	1.02482	0.886	0.216	0	0	FKBP11
SPCS1	0	0.961704	0.958	0.459	0	0	SPCS1
PDIA4	0	0.958168	0.871	0.221	0	0	PDIA4
SLAMF7	0	0.905436	0.913	0.269	0	0	SLAMF7
ITGA8	0	0.894053	0.558	0.037	0	0	ITGA8
SSR3	0	0.887432	0.864	0.208	0	0	SSR3
MANF	0	0.883982	0.845	0.198	0	0	MANF
CD79A	0	0.880044	0.638	0.04	0	0	CD79A
IRF4	0	0.877599	0.553	0.049	0	0	IRF4
HSPA5	0	0.858925	0.899	0.352	0	0	HSPA5
PLPP5	0	0.85291	0.8	0.115	0	0	PLPP5
POU2AF1	0	0.84308	0.679	0.046	0	0	POU2AF1
ITGA6	0	0.837709	0.526	0.071	0	0	ITGA6
TPD52	0	0.836725	0.873	0.204	0	0	TPD52
ELL2	0	0.824931	0.781	0.13	0	0	ELL2
ITM2C	0	0.822219	0.953	0.519	0	0	ITM2C
PDIA6	0	0.818589	0.938	0.397	0	0	PDIA6
SELENOS	0	0.807822	0.812	0.159	0	0	SELENOS
RP11-290F5.1	0	0.80639	0.551	0.034	0	0	RP11-290F5.1
TRAM1	0	0.805002	0.972	0.553	0	0	TRAM1
PABPC4	0	0.802118	0.826	0.214	0	0	PABPC4
UAP1	0	0.767648	0.66	0.082	0	0	UAP1
TMEM59	0	0.746591	0.912	0.401	0	0	TMEM59
FNDC3A	0	0.746461	0.868	0.26	0	0	FNDC3A
SDC1	0	0.74608	0.571	0.018	0	0	SDC1
SPCS3	0	0.744589	0.895	0.313	0	0	SPCS3
SELENOK	0	0.744286	0.731	0.124	0	0	SELENOK
SEC61B	0	0.736172	0.907	0.303	0	0	SEC61B
AL928768.3	5.55286e-281	0.716975	0.345	0.017	5.90381e-277	0	AL928768.3
CKAP4	0	0.712248	0.587	0.036	0	0	CKAP4
RASGRP3	0	0.71199	0.581	0.068	0	0	RASGRP3
CLPTM1L	0	0.711542	0.772	0.156	0	0	CLPTM1L
PIM2	0	0.700674	0.669	0.134	0	0	PIM2
SYVN1	0	0.697116	0.723	0.12	0	0	SYVN1
CLIC4	0	0.692651	0.636	0.072	0	0	CLIC4
HSPA13	0	0.689503	0.733	0.124	0	0	HSPA13
SPATS2	0	0.674584	0.643	0.067	0	0	SPATS2
CRELD2	0	0.664201	0.623	0.069	0	0	CRELD2
TXNDC15	0	0.662297	0.7	0.122	0	0	TXNDC15
EAF2	0	0.651407	0.57	0.046	0	0	EAF2
ERLEC1	0	0.647141	0.742	0.148	0	0	ERLEC1
SEL1L3	0	0.637992	0.822	0.24	0	0	SEL1L3
CREB3L2	0	0.637092	0.853	0.259	0	0	CREB3L2
HDLBP	0	0.632065	0.782	0.208	0	0	HDLBP
KDELR2	0	0.608566	0.773	0.215	0	0	KDELR2
RPN1	0	0.608293	0.717	0.146	0	0	RPN1
ALDH1L2	0	0.606014	0.405	0.017	0	0	ALDH1L2
SPCS2	0	0.600857	0.676	0.107	0	0	SPCS2
EDEM3	0	0.589336	0.81	0.243	0	0	EDEM3
FAM30A	7.00925e-179	0.588788	0.294	0.038	7.45223e-175	0	FAM30A
LMAN1	1.19338e-293	0.583337	0.866	0.33	1.2688e-289	0	LMAN1
TMEM258	0	0.573594	0.791	0.216	0	0	TMEM258
TXNDC11	0	0.572294	0.599	0.077	0	0	TXNDC11
DNAJC3	6.90102e-281	0.570081	0.873	0.344	7.33717e-277	0	DNAJC3
SERP1	2.01958e-258	0.569997	0.914	0.438	2.14722e-254	0	SERP1
MBNL2	0	0.56263	0.703	0.159	0	0	MBNL2
SEMA4A	0	0.562553	0.443	0.03	0	0	SEMA4A
PSAT1	3.43284e-210	0.561021	0.396	0.071	3.64979e-206	0	PSAT1
ZNF275	0	0.559173	0.685	0.149	0	0	ZNF275
KCNN3	0	0.546923	0.456	0.02	0	0	KCNN3
RRBP1	0	0.544921	0.551	0.066	0	0	RRBP1
TMED10	1.88399e-243	0.537417	0.945	0.512	2.00306e-239	0	TMED10
DENND5B	0	0.533093	0.585	0.077	0	0	DENND5B
GNG7	0	0.530711	0.489	0.039	0	0	GNG7
CD38	2.15751e-275	0.529077	0.812	0.28	2.29386e-271	0	CD38
SLC1A4	0	0.528126	0.539	0.075	0	0	SLC1A4
HYOU1	0	0.524626	0.593	0.095	0	0	HYOU1
RPN2	1.14164e-298	0.518592	0.814	0.261	1.21379e-294	0	RPN2
ERGIC3	0	0.517157	0.707	0.172	0	0	ERGIC3
SRPRA	1.77552e-303	0.508463	0.75	0.208	1.88773e-299	0	SRPRA
FER1L4	0	0.508248	0.39	0.02	0	0	FER1L4
MOXD1	6.66507e-283	0.507813	0.378	0.029	7.0863e-279	0	MOXD1
QPCT	9.39336e-240	0.505791	0.373	0.045	9.98702e-236	0	QPCT
GAB1	0	0.503308	0.472	0.041	0	0	GAB1
FKBP2	0	0.494171	0.491	0.046	0	0	FKBP2
MEF2C	0	0.488331	0.68	0.136	0	0	MEF2C
PPIB	1.23729e-307	0.48119	0.707	0.177	1.31549e-303	0	PPIB
TRAM2	0	0.475338	0.491	0.05	0	0	TRAM2
CPNE5	0	0.475129	0.449	0.046	0	0	CPNE5
SEC14L1	1.37884e-296	0.474754	0.824	0.267	1.46599e-292	0	SEC14L1
CHST15	2.72301e-302	0.47283	0.492	0.069	2.8951e-298	0	CHST15
ALG5	0	0.471693	0.629	0.133	0	0	ALG5
KDELR1	0	0.46284	0.603	0.109	0	0	KDELR1
NUCB2	6.55861e-302	0.46193	0.698	0.176	6.97311e-298	0	NUCB2
EIF2AK3	0	0.460619	0.584	0.101	0	0	EIF2AK3
LARP1B	0	0.455449	0.501	0.068	0	0	LARP1B
PARM1	3.52879e-290	0.451121	0.382	0.027	3.75181e-286	0	PARM1
GLCCI1	2.76669e-224	0.443512	0.846	0.319	2.94155e-220	0	GLCCI1
SEC62	2.41393e-233	0.435373	0.889	0.372	2.56649e-229	0	SEC62
PRDM1	1.34311e-255	0.435165	0.649	0.176	1.428e-251	0	PRDM1
CCPG1	3.31054e-280	0.43173	0.584	0.124	3.51977e-276	0	CCPG1
MYDGF	5.67828e-293	0.431015	0.467	0.063	6.03715e-289	0	MYDGF
COMMD3	2.51577e-295	0.429783	0.563	0.106	2.67477e-291	0	COMMD3
CALR	7.78761e-285	0.427417	0.672	0.171	8.27979e-281	0	CALR
JUN	2.02374e-165	0.423876	0.453	0.126	2.15164e-161	0	JUN
ARF4	1.47529e-186	0.411521	0.886	0.423	1.56853e-182	0	ARF4
SLC17A9	1.74446e-278	0.399673	0.371	0.027	1.85471e-274	0	SLC17A9
CLMN	1.66633e-243	0.399375	0.389	0.048	1.77164e-239	0	CLMN
SEC61G	1.48174e-306	0.399018	0.618	0.123	1.57539e-302	0	SEC61G
SEC24D	1.63114e-257	0.396672	0.63	0.159	1.73423e-253	0	SEC24D
FAM69A	7.1652e-269	0.395962	0.404	0.044	7.61804e-265	0	FAM69A
BMI1	1.03212e-260	0.395492	0.67	0.181	1.09735e-256	0	BMI1
BMP6	1.8493e-261	0.393964	0.308	0.009	1.96617e-257	0	BMP6
CAV1	9.42191e-231	0.393214	0.284	0.011	1.00174e-226	0	CAV1
P4HB	1.1175e-265	0.391913	0.655	0.167	1.18812e-261	0	P4HB
ARFGAP3	4.54949e-289	0.390575	0.646	0.148	4.83702e-285	0	ARFGAP3
RP11-284N8.3	8.76402e-305	0.389749	0.655	0.141	9.3179e-301	0	RP11-284N8.3
PIP5K1B	1.95653e-258	0.377435	0.384	0.039	2.08018e-254	0	PIP5K1B
KDELR3	4.23966e-229	0.377195	0.289	0.014	4.5076e-225	0	KDELR3
FICD	9.88118e-258	0.374383	0.379	0.038	1.05057e-253	0	FICD
INSR	1.41967e-256	0.369471	0.44	0.066	1.50939e-252	0	INSR
SEC24A	7.85931e-256	0.368652	0.572	0.128	8.35601e-252	0	SEC24A
RAB30	3.0698e-255	0.367828	0.552	0.12	3.26381e-251	0	RAB30
HM13	1.16826e-261	0.363695	0.523	0.101	1.24209e-257	0	HM13
ZNF215	1.23563e-237	0.362731	0.299	0.014	1.31372e-233	0	ZNF215
TTLL7	5.34633e-213	0.362411	0.324	0.034	5.68422e-209	0	TTLL7
TMEM205	8.46873e-268	0.362378	0.461	0.069	9.00395e-264	0	TMEM205
SLC7A1	5.0477e-216	0.360072	0.424	0.078	5.36671e-212	0	SLC7A1
KANK1	4.21632e-236	0.356606	0.329	0.026	4.4828e-232	0	KANK1
LMAN2	2.98853e-260	0.355649	0.525	0.102	3.17741e-256	0	LMAN2
CADPS2	3.17931e-238	0.349735	0.302	0.016	3.38025e-234	0	CADPS2
SSR2	1.71575e-232	0.349473	0.609	0.162	1.82418e-228	0	SSR2
COL24A1	6.3524e-221	0.34517	0.297	0.02	6.75387e-217	0	COL24A1
TMED2	5.08688e-215	0.341649	0.831	0.33	5.40837e-211	0	TMED2
CPEB4	3.04572e-191	0.338703	0.764	0.291	3.23821e-187	0	CPEB4
ISG20	4.22828e-250	0.338139	0.398	0.047	4.4955e-246	0	ISG20
PDIA5	8.5065e-235	0.334132	0.315	0.021	9.04411e-231	0	PDIA5
CRYBG3	9.30252e-177	0.331777	0.37	0.073	9.89044e-173	0	CRYBG3
MEI1	2.0845e-222	0.331671	0.3	0.02	2.21624e-218	0	MEI1
KLHL6	2.52914e-227	0.324133	0.646	0.182	2.68898e-223	0	KLHL6
EDEM1	1.72579e-181	0.322511	0.675	0.232	1.83486e-177	0	EDEM1
ST6GAL1	3.85516e-218	0.321047	0.646	0.188	4.09881e-214	0	ST6GAL1
RNU2-63P	4.67437e-156	0.320312	0.364	0.082	4.96979e-152	0	RNU2-63P
TRIB1	5.51255e-131	0.319302	0.283	0.056	5.86094e-127	0	TRIB1
AARS	1.75902e-216	0.31915	0.39	0.06	1.87019e-212	0	AARS
CIRBP	1.5597e-188	0.316202	0.761	0.278	1.65827e-184	0	CIRBP
TSPAN3	1.11957e-231	0.31492	0.548	0.13	1.19032e-227	0	TSPAN3
FBXW7	3.87098e-197	0.313554	0.658	0.207	4.11562e-193	0	FBXW7
CHPF	4.10367e-222	0.31343	0.284	0.014	4.36302e-218	0	CHPF
SRPRB	3.10418e-248	0.312774	0.453	0.073	3.30036e-244	0	SRPRB
SLC15A2	1.12941e-222	0.312152	0.34	0.036	1.20079e-218	0	SLC15A2
OSTC	3.69088e-215	0.308147	0.713	0.229	3.92414e-211	0	OSTC
B4GALT3	8.43688e-213	0.307907	0.41	0.071	8.97009e-209	0	B4GALT3
TIFA	1.26209e-198	0.306557	0.398	0.073	1.34185e-194	0	TIFA
MTHFD2	6.02238e-134	0.305541	0.434	0.135	6.40299e-130	0	MTHFD2
DDOST	3.58412e-224	0.304893	0.414	0.068	3.81063e-220	0	DDOST
MAGED1	3.82503e-230	0.304465	0.433	0.073	4.06677e-226	0	MAGED1
ATF4	9.88487e-204	0.304187	0.401	0.073	1.05096e-199	0	ATF4
RALGPS2	5.49855e-296	0.301014	0.546	0.093	5.84606e-292	0	RALGPS2
FBXO18	5.66989e-224	0.298485	0.476	0.096	6.02823e-220	0	FBXO18
TMEM214	6.28496e-220	0.297749	0.448	0.085	6.68217e-216	0	TMEM214
RGCC	3.02765e-199	0.297728	0.358	0.053	3.219e-195	0	RGCC
OSBPL3	2.55733e-237	0.297713	0.635	0.17	2.71896e-233	0	OSBPL3
ATRAID	5.81439e-223	0.295751	0.633	0.178	6.18186e-219	0	ATRAID
TSPAN13	2.04133e-187	0.29549	0.341	0.053	2.17035e-183	0	TSPAN13
TP53INP1	1.13926e-191	0.295357	0.529	0.143	1.21126e-187	0	TP53INP1
SUB1	1.13048e-130	0.294079	0.88	0.454	1.20193e-126	0	SUB1
OS9	2.93524e-214	0.293773	0.611	0.171	3.12075e-210	0	OS9
USO1	1.4885e-200	0.293118	0.726	0.245	1.58257e-196	0	USO1
DUSP5	4.77919e-177	0.29281	0.291	0.036	5.08124e-173	0	DUSP5
PGM3	4.55494e-217	0.292239	0.436	0.081	4.84281e-213	0	PGM3
SRP54	1.51913e-187	0.292135	0.712	0.247	1.61514e-183	0	SRP54
TMEM39A	3.77662e-218	0.292064	0.488	0.105	4.0153e-214	0	TMEM39A
PNOC	1.36367e-196	0.291595	0.285	0.024	1.44985e-192	0	PNOC
FUT8	2.433e-206	0.288605	0.517	0.127	2.58676e-202	0	FUT8
MAN1A1	1.63051e-169	0.288457	0.784	0.318	1.73355e-165	0	MAN1A1
GORASP2	1.58385e-213	0.286614	0.516	0.121	1.68395e-209	0	GORASP2
HOOK1	5.81311e-201	0.278199	0.311	0.032	6.1805e-197	0	HOOK1
RP11-16E12.2	2.4157e-153	0.276821	0.276	0.04	2.56838e-149	0	RP11-16E12.2
WIPI1	1.08629e-200	0.274419	0.324	0.038	1.15494e-196	0	WIPI1
DNAJC1	2.03148e-227	0.273243	0.525	0.116	2.15987e-223	0	DNAJC1
HSH2D	9.0045e-207	0.272495	0.395	0.067	9.57359e-203	0	HSH2D
SLC35B1	1.15887e-201	0.271851	0.372	0.06	1.23211e-197	0	SLC35B1
CDK14	2.47545e-195	0.270849	0.298	0.03	2.63189e-191	0	CDK14
IFNAR1	1.55008e-205	0.270341	0.607	0.173	1.64805e-201	0	IFNAR1
PREB	1.78129e-170	0.265996	0.303	0.044	1.89386e-166	0	PREB
MAPKAPK2	2.97978e-166	0.263745	0.569	0.181	3.1681e-162	0	MAPKAPK2
TMEM184B	7.59207e-154	0.262106	0.289	0.046	8.07188e-150	0	TMEM184B
TMEM45A	1.94016e-173	0.259593	0.254	0.022	2.06278e-169	0	TMEM45A
CUTA	3.59948e-222	0.258229	0.484	0.099	3.82697e-218	0	CUTA
CECR1	3.06608e-185	0.257436	0.719	0.25	3.25985e-181	0	CECR1
FCRL2	9.12466e-228	0.253876	0.387	0.053	9.70134e-224	0	FCRL2
JTB	1.47406e-185	0.250591	0.681	0.227	1.56722e-181	0	JTB
OST4	2.92193e-116	0.250244	0.841	0.407	3.1066e-112	0	OST4
ATP5G3	1.96321e-24	-0.250085	0.715	0.397	2.08728e-20	0	ATP5G3
ZNF33A	2.77259e-12	-0.250104	0.302	0.185	2.94782e-08	0	ZNF33A
TTC37	8.34994e-17	-0.251179	0.41	0.239	8.87766e-13	0	TTC37
DAP3	1.0638e-07	-0.251304	0.26	0.171	0.00113103	0	DAP3
DNAJC21	1.45967e-11	-0.252025	0.288	0.179	1.55192e-07	0	DNAJC21
RBM6	1.80842e-12	-0.252486	0.433	0.266	1.92272e-08	0	RBM6
CUX1	1.91114e-12	-0.253737	0.273	0.166	2.03193e-08	0	CUX1
PSMD11	4.06758e-22	-0.253813	0.379	0.21	4.32465e-18	0	PSMD11
NR1D2	1.64832e-13	-0.255701	0.289	0.175	1.75249e-09	0	NR1D2
NDFIP1	6.8718e-17	-0.257332	0.37	0.216	7.3061e-13	0	NDFIP1
TM7SF3	1.11652e-09	-0.257695	0.253	0.161	1.18709e-05	0	TM7SF3
COX6C	2.33619e-10	-0.258773	0.289	0.183	2.48383e-06	0	COX6C
MED13L	3.16653e-17	-0.25888	0.522	0.302	3.36665e-13	0	MED13L
API5	6.62434e-13	-0.25889	0.319	0.195	7.043e-09	0	API5
ATP5L	1.09268e-11	-0.258945	0.648	0.386	1.16174e-07	0	ATP5L
POGZ	3.83446e-10	-0.259216	0.301	0.191	4.0768e-06	0	POGZ
FAM63B	3.41353e-14	-0.259615	0.289	0.172	3.62927e-10	0	FAM63B
XIAP	1.75857e-14	-0.25986	0.483	0.29	1.86971e-10	0	XIAP
TMEM87B	4.03246e-07	-0.260848	0.251	0.169	0.00428731	0	TMEM87B
IBTK	4.63818e-17	-0.26107	0.397	0.233	4.93131e-13	0	IBTK
MAP1LC3B	4.25808e-13	-0.261629	0.332	0.201	4.52719e-09	0	MAP1LC3B
SH3GLB1	1.31048e-28	-0.262708	0.495	0.264	1.39331e-24	0	SH3GLB1
RCN2	3.17252e-09	-0.262901	0.267	0.171	3.37302e-05	0	RCN2
CDC16	1.19257e-07	-0.264629	0.281	0.186	0.00126794	0	CDC16
MT-ND3	7.00496e-78	-0.264745	0.999	0.992	7.44768e-74	0	MT-ND3
SMG7	6.66794e-07	-0.265376	0.254	0.171	0.00708935	0	SMG7
UBE2H	2.85102e-25	-0.265675	0.518	0.287	3.03121e-21	0	UBE2H
RAD23B	7.32714e-11	-0.265849	0.32	0.2	7.79021e-07	0	RAD23B
ATF6	1.97911e-10	-0.266439	0.336	0.212	2.10419e-06	0	ATF6
ALDOA	7.75935e-06	-0.266768	0.253	0.173	0.0824974	0	ALDOA
GIGYF2	8.20904e-19	-0.267533	0.383	0.218	8.72785e-15	0	GIGYF2
SMAD5	2.76474e-20	-0.268166	0.346	0.195	2.93947e-16	0	SMAD5
CCNL2	5.56461e-25	-0.268618	0.478	0.261	5.9163e-21	0	CCNL2
CTDSP2	1.46102e-06	-0.268667	0.253	0.172	0.0155336	0	CTDSP2
ZCCHC6	1.40427e-13	-0.270688	0.383	0.231	1.49302e-09	0	ZCCHC6
VDAC1	1.01454e-06	-0.271998	0.284	0.19	0.0107866	0	VDAC1
YIPF4	1.05051e-17	-0.272899	0.448	0.259	1.1169e-13	0	YIPF4
SF3B2	9.59139e-06	-0.27378	0.297	0.202	0.101976	0	SF3B2
TMEM14B	1.37189e-13	-0.274092	0.306	0.184	1.45859e-09	0	TMEM14B
PREPL	7.99339e-16	-0.27486	0.264	0.153	8.49857e-12	0	PREPL
RPL28	4.89042e-08	-0.27517	0.305	0.198	0.00051995	0	RPL28
ARIH2	3.46432e-22	-0.275486	0.403	0.226	3.68326e-18	0	ARIH2
HSD17B11	5.06612e-11	-0.275847	0.321	0.2	5.3863e-07	0	HSD17B11
MTND1P23	2.13611e-06	-0.276039	0.6	0.376	0.0227111	0	MTND1P23
STAG1	6.31378e-12	-0.277266	0.363	0.224	6.71281e-08	0	STAG1
PPP1R11	1.75072e-12	-0.278716	0.261	0.159	1.86137e-08	0	PPP1R11
ATP5B	4.13696e-11	-0.279712	0.509	0.308	4.39842e-07	0	ATP5B
USP14	2.86859e-13	-0.280373	0.385	0.235	3.04989e-09	0	USP14
CHMP5	1.0777e-11	-0.28058	0.273	0.168	1.14581e-07	0	CHMP5
ZNF280D	1.49625e-14	-0.281123	0.329	0.197	1.59081e-10	0	ZNF280D
RAB18	1.30522e-11	-0.281438	0.291	0.181	1.38771e-07	0	RAB18
RPL23A	1.99526e-15	-0.281778	0.417	0.245	2.12136e-11	0	RPL23A
AFTPH	8.64306e-15	-0.282508	0.492	0.292	9.1893e-11	0	AFTPH
RPS17	6.19778e-16	-0.283163	0.527	0.306	6.58948e-12	0	RPS17
ATP5F1	3.09891e-13	-0.283409	0.44	0.265	3.29476e-09	0	ATP5F1
MPHOSPH8	6.34159e-12	-0.283818	0.431	0.265	6.74238e-08	0	MPHOSPH8
TMEM106B	1.24398e-24	-0.283954	0.456	0.249	1.3226e-20	0	TMEM106B
HAT1	4.03578e-11	-0.284342	0.264	0.164	4.29084e-07	0	HAT1
PCBP2	0.00170916	-0.284562	0.752	0.485	1	0	PCBP2
ATP5C1	6.5363e-06	-0.284764	0.288	0.196	0.0694939	0	ATP5C1
GRSF1	1.19611e-07	-0.285909	0.271	0.179	0.00127171	0	GRSF1
GLO1	2.10678e-13	-0.286681	0.32	0.194	2.23993e-09	0	GLO1
TAP1	1.75605e-09	-0.287162	0.299	0.191	1.86703e-05	0	TAP1
HSPA9	0.000146395	-0.288337	0.281	0.198	1	0	HSPA9
PAIP2	7.61338e-13	-0.288605	0.424	0.256	8.09455e-09	0	PAIP2
NOP58	2.72897e-14	-0.289096	0.387	0.231	2.90144e-10	0	NOP58
SCAPER	1.01925e-19	-0.289891	0.383	0.215	1.08367e-15	0	SCAPER
ZC3H7A	2.24819e-09	-0.29127	0.348	0.222	2.39027e-05	0	ZC3H7A
RAB6A	7.04389e-12	-0.291455	0.395	0.243	7.48906e-08	0	RAB6A
AP1G1	9.72456e-07	-0.291743	0.266	0.179	0.0103392	0	AP1G1
SPG21	2.55275e-17	-0.29344	0.376	0.219	2.71409e-13	0	SPG21
RNASEH2B	0.000100646	-0.293456	0.253	0.177	1	0	RNASEH2B
COX8A	1.437e-05	-0.294405	0.313	0.212	0.152782	0	COX8A
SRI	4.87055e-07	-0.294489	0.317	0.211	0.00517837	0	SRI
EIF5	1.59077e-12	-0.29507	0.428	0.262	1.69131e-08	0	EIF5
PITPNB	2.86015e-08	-0.295371	0.261	0.17	0.000304091	0	PITPNB
PHF10	3.16792e-11	-0.295868	0.289	0.179	3.36814e-07	0	PHF10
BMPR2	2.51541e-07	-0.296398	0.281	0.187	0.00267438	0	BMPR2
RAD50	3.01913e-05	-0.29696	0.294	0.204	0.320993	0	RAD50
ANXA7	7.7285e-15	-0.29808	0.41	0.245	8.21695e-11	0	ANXA7
MON2	1.50531e-16	-0.298226	0.521	0.307	1.60045e-12	0	MON2
HNRNPAB	6.43743e-05	-0.300176	0.251	0.176	0.684427	0	HNRNPAB
USP7	2.6797e-13	-0.301047	0.47	0.283	2.84906e-09	0	USP7
SNHG1	1.01199e-14	-0.302277	0.263	0.156	1.07594e-10	0	SNHG1
ROCK2	1.49319e-07	-0.302332	0.297	0.196	0.00158756	0	ROCK2
RBX1	9.04524e-14	-0.302348	0.354	0.213	9.6169e-10	0	RBX1
LUC7L	1.41142e-10	-0.303285	0.267	0.167	1.50063e-06	0	LUC7L
GYG1	9.51532e-09	-0.303691	0.271	0.175	0.000101167	0	GYG1
SAP18	4.37932e-15	-0.303869	0.42	0.248	4.65609e-11	0	SAP18
EIF1AX	1.55328e-12	-0.30411	0.358	0.219	1.65145e-08	0	EIF1AX
RAF1	1.17846e-13	-0.30484	0.349	0.21	1.25294e-09	0	RAF1
SIK3	3.37097e-06	-0.306669	0.267	0.181	0.0358402	0	SIK3
PCGF5	2.09014e-13	-0.306779	0.489	0.295	2.22224e-09	0	PCGF5
KRCC1	5.61054e-10	-0.307396	0.281	0.179	5.96513e-06	0	KRCC1
SEC11A	1.53741e-15	-0.307609	0.471	0.278	1.63457e-11	0	SEC11A
MTMR6	1.69319e-07	-0.307661	0.27	0.179	0.0018002	0	MTMR6
SRSF2	0.000180827	-0.308042	0.718	0.46	1	0	SRSF2
GABARAPL2	2.68525e-09	-0.308755	0.341	0.217	2.85496e-05	0	GABARAPL2
ABCE1	1.49433e-06	-0.309401	0.27	0.182	0.0158877	0	ABCE1
UBR3	1.92953e-11	-0.309784	0.354	0.219	2.05147e-07	0	UBR3
SRSF6	0.000666607	-0.310572	0.276	0.198	1	0	SRSF6
METAP2	4.74276e-07	-0.311516	0.278	0.186	0.0050425	0	METAP2
SUCLG2	3.3448e-12	-0.311719	0.313	0.193	3.5562e-08	0	SUCLG2
SECISBP2L	2.73869e-06	-0.313171	0.303	0.204	0.0291177	0	SECISBP2L
RPL4	3.32682e-06	-0.313268	0.559	0.353	0.0353707	0	RPL4
C19orf43	0.000151804	-0.314879	0.299	0.209	1	0	C19orf43
RBM3	1.64821e-06	-0.316547	0.577	0.364	0.0175238	0	RBM3
METTL9	2.23945e-07	-0.317609	0.326	0.216	0.00238098	0	METTL9
RPS21	1.42603e-05	-0.318222	0.379	0.255	0.151616	0	RPS21
SETD5	4.9497e-07	-0.31933	0.368	0.241	0.00526252	0	SETD5
CCT2	0.00171126	-0.319462	0.252	0.184	1	0	CCT2
AVL9	0.00146145	-0.320564	0.253	0.183	1	0	AVL9
PPP2R2A	0.000128097	-0.32197	0.27	0.19	1	0	PPP2R2A
UBA1	4.14534e-07	-0.32335	0.44	0.282	0.00440733	0	UBA1
LYPLA1	1.04105e-08	-0.325371	0.359	0.229	0.000110684	0	LYPLA1
AP5M1	3.66917e-10	-0.326986	0.271	0.171	3.90106e-06	0	AP5M1
RPS7	7.18103e-07	-0.327564	0.374	0.243	0.00763487	0	RPS7
CCNDBP1	0.000188326	-0.328478	0.287	0.202	1	0	CCNDBP1
CSGALNACT2	1.53171e-07	-0.328629	0.301	0.197	0.00162852	0	CSGALNACT2
ZC3H15	1.0953e-10	-0.32873	0.425	0.266	1.16453e-06	0	ZC3H15
SMAD4	1.24796e-05	-0.328783	0.263	0.181	0.132683	0	SMAD4
PTGES3	0.00851085	-0.33009	0.673	0.439	1	0	PTGES3
TMEM165	1.62268e-06	-0.330113	0.326	0.219	0.0172523	0	TMEM165
UBQLN1	2.24962e-08	-0.331395	0.357	0.23	0.00023918	0	UBQLN1
DCTD	5.32853e-08	-0.332439	0.267	0.175	0.000566529	0	DCTD
TCP1	1.72073e-10	-0.333675	0.463	0.287	1.82948e-06	0	TCP1
ATP6V0E1	1.69163e-10	-0.334218	0.48	0.295	1.79854e-06	0	ATP6V0E1
FAM208B	6.70804e-07	-0.334736	0.343	0.226	0.00713198	0	FAM208B
CEP57	9.27887e-08	-0.335074	0.316	0.207	0.000986529	0	CEP57
KLHL24	6.33532e-08	-0.335081	0.378	0.245	0.000673571	0	KLHL24
RAB5B	8.79705e-09	-0.335225	0.37	0.239	9.35302e-05	0	RAB5B
UBE2D2	2.71672e-12	-0.3372	0.667	0.408	2.88841e-08	0	UBE2D2
SP3	1.72918e-10	-0.338422	0.475	0.296	1.83847e-06	0	SP3
KMT5B	0.00365375	-0.338834	0.286	0.208	1	0	KMT5B
DKC1	2.01503e-11	-0.339202	0.263	0.163	2.14238e-07	0	DKC1
FBXO9	1.5767e-05	-0.339954	0.32	0.219	0.167635	0	FBXO9
ERAP1	1.95947e-12	-0.340458	0.446	0.271	2.08331e-08	0	ERAP1
TMEM33	1.71526e-09	-0.342538	0.359	0.229	1.82367e-05	0	TMEM33
ANKIB1	1.91477e-09	-0.342955	0.335	0.213	2.03578e-05	0	ANKIB1
RPL12	5.34954e-05	-0.343092	0.479	0.315	0.568763	0	RPL12
TRIM44	5.8488e-09	-0.343317	0.44	0.277	6.21844e-05	0	TRIM44
TMF1	4.24509e-13	-0.345171	0.49	0.291	4.51338e-09	0	TMF1
CREBZF	7.25801e-16	-0.345368	0.402	0.236	7.71672e-12	0	CREBZF
PPP2CA	3.67169e-09	-0.345808	0.38	0.241	3.90374e-05	0	PPP2CA
SRP9	6.07471e-07	-0.346287	0.465	0.298	0.00645863	0	SRP9
NPHP3	1.46764e-05	-0.347141	0.261	0.18	0.15604	0	NPHP3
DARS	4.79046e-11	-0.347246	0.466	0.287	5.09322e-07	0	DARS
MAP3K5	0.000588052	-0.34789	0.258	0.186	1	0	MAP3K5
RFLNB	3.82486e-08	-0.348523	0.257	0.167	0.000406659	0	RFLNB
WDR11	3.51158e-07	-0.348822	0.366	0.242	0.00373351	0	WDR11
UBE4A	0.00353224	-0.349309	0.305	0.221	1	0	UBE4A
MBNL3	1.02172e-07	-0.349396	0.283	0.186	0.00108629	0	MBNL3
NUDT21	3.48154e-06	-0.349999	0.331	0.222	0.0370157	0	NUDT21
EID1	0.000412112	-0.351445	0.47	0.314	1	0	EID1
MAP2K1	0.00060263	-0.351737	0.285	0.204	1	0	MAP2K1
CNOT7	0.000114985	-0.351747	0.334	0.231	1	0	CNOT7
SLC35A3	5.65871e-06	-0.352112	0.278	0.19	0.0601634	0	SLC35A3
CASP4	2.38684e-07	-0.353622	0.326	0.213	0.00253769	0	CASP4
TNFAIP3	2.31942e-05	-0.35676	0.288	0.2	0.2466	0	TNFAIP3
RPL15	3.96532e-25	-0.358202	0.908	0.721	4.21593e-21	0	RPL15
TSPYL1	0.00587779	-0.358424	0.296	0.217	1	0	TSPYL1
INSIG1	0.00953377	-0.358918	0.257	0.194	1	0	INSIG1
NNT	2.8127e-05	-0.359591	0.303	0.208	0.299046	0	NNT
ZRANB2	3.38744e-12	-0.36004	0.516	0.312	3.60153e-08	0	ZRANB2
N4BP1	1.83716e-06	-0.360481	0.303	0.202	0.0195327	0	N4BP1
VPS36	0.000183501	-0.36093	0.312	0.217	1	0	VPS36
RASA1	0.00260897	-0.36139	0.26	0.19	1	0	RASA1
CAB39	4.75792e-06	-0.362623	0.516	0.333	0.0505862	0	CAB39
RANBP2	0.00166242	-0.366476	0.519	0.352	1	0	RANBP2
RB1CC1	1.43065e-09	-0.366484	0.479	0.297	1.52107e-05	0	RB1CC1
AFF4	0.00318029	-0.369011	0.31	0.223	1	0	AFF4
SLC25A36	2.10115e-05	-0.374283	0.426	0.287	0.223395	0	SLC25A36
FAM126A	1.42728e-05	-0.377226	0.298	0.205	0.151748	0	FAM126A
ZNF24	7.11455e-05	-0.377912	0.403	0.272	0.756419	0	ZNF24
KRR1	0.00911508	-0.379007	0.26	0.193	1	0	KRR1
UBE2A	1.36324e-05	-0.379013	0.307	0.21	0.14494	0	UBE2A
DDX24	0.000230859	-0.380664	0.384	0.261	1	0	DDX24
SNX3	2.03934e-09	-0.384266	0.497	0.305	2.16823e-05	0	SNX3
MT-ND1	7.17857e-174	-0.391031	1	0.993	7.63225e-170	0	MT-ND1
TNRC6A	0.00203048	-0.3939	0.427	0.294	1	0	TNRC6A
NAA50	0.000268859	-0.395307	0.371	0.254	1	0	NAA50
MT-ND5	1.17745e-138	-0.403282	0.997	0.985	1.25186e-134	0	MT-ND5
SRSF4	0.000123856	-0.403978	0.475	0.314	1	0	SRSF4
CAND1	0.00605489	-0.410782	0.392	0.275	1	0	CAND1
ANKRD10	0.000190156	-0.413258	0.449	0.301	1	0	ANKRD10
AHSA2	0.00842042	-0.419611	0.38	0.268	1	0	AHSA2
TAF7	2.97751e-05	-0.419635	0.428	0.284	0.316569	0	TAF7
MT-ND2	2.01215e-154	-0.430491	0.997	0.986	2.13932e-150	0	MT-ND2
SNRNP200	0.00442908	-0.438009	0.255	0.236	1	0	SNRNP200
SMC4	0.00730057	-0.441608	0.336	0.242	1	0	SMC4
RPL34	2.42413e-29	-0.464493	0.814	0.653	2.57733e-25	0	RPL34
MT-CYB	1.48203e-241	-0.465385	1	0.999	1.57569e-237	0	MT-CYB
MTRNR2L12	3.68879e-86	-0.466401	0.859	0.905	3.92192e-82	0	MTRNR2L12
NPM1	0.000297239	-0.467622	0.525	0.417	1	0	NPM1
NSD1	0.00260745	-0.472565	0.28	0.255	1	0	NSD1
CHSY1	1.4163e-07	-0.48181	0.305	0.201	0.00150581	0	CHSY1
CUL5	0.000289095	-0.494721	0.251	0.241	1	0	CUL5
MT-ND4L	1.07482e-84	-0.496175	0.953	0.862	1.14275e-80	0	MT-ND4L
DHX9	0.00119346	-0.496551	0.285	0.26	1	0	DHX9
AGFG1	0.00650976	-0.502482	0.266	0.242	1	0	AGFG1
CCAR1	0.000149454	-0.506308	0.394	0.337	1	0	CCAR1
CMPK1	4.08703e-17	-0.509997	0.874	0.684	4.34533e-13	0	CMPK1
CUL3	0.0024077	-0.517815	0.375	0.317	1	0	CUL3
SPEN	0.000264491	-0.533064	0.402	0.338	1	0	SPEN
SET	1.27155e-07	-0.538679	0.372	0.334	0.00135191	0	SET
ZMYND11	0.000506855	-0.540514	0.287	0.264	1	0	ZMYND11
DDX46	0.00400818	-0.54061	0.35	0.299	1	0	DDX46
SMC1A	0.000290351	-0.542058	0.279	0.259	1	0	SMC1A
XRN2	7.03231e-05	-0.542506	0.326	0.294	0.747676	0	XRN2
RC3H1	3.34231e-09	-0.542562	0.247	0.259	3.55355e-05	0	RC3H1
ADAR	4.69083e-05	-0.544624	0.531	0.414	0.498729	0	ADAR
SREK1	0.000243051	-0.545023	0.425	0.355	1	0	SREK1
ZC3H13	8.97986e-09	-0.54626	0.277	0.279	9.54739e-05	0	ZC3H13
BAZ1B	7.80954e-05	-0.546874	0.316	0.287	0.830311	0	BAZ1B
YY1	0.00061865	-0.547062	0.428	0.351	1	0	YY1
KANSL1	1.37368e-08	-0.548545	0.305	0.299	0.00014605	0	KANSL1
KPNA4	1.45339e-05	-0.551445	0.288	0.273	0.154525	0	KPNA4
TNPO1	0.00141428	-0.554365	0.321	0.285	1	0	TNPO1
CREBBP	5.8036e-07	-0.555558	0.32	0.3	0.00617039	0	CREBBP
DYRK1A	4.08874e-11	-0.556071	0.266	0.28	4.34715e-07	0	DYRK1A
SERBP1	7.47717e-07	-0.556685	0.465	0.383	0.00794973	0	SERBP1
MT-CO2	4.6218e-267	-0.556805	0.99	0.975	4.9139e-263	0	MT-CO2
SRRM1	7.8677e-05	-0.557215	0.468	0.379	0.836494	0	SRRM1
KIAA2026	0.00207518	-0.557389	0.341	0.296	1	0	KIAA2026
ARFGEF1	1.21578e-09	-0.557465	0.281	0.284	1.29262e-05	0	ARFGEF1
MT-ATP8	2.33114e-65	-0.562394	0.888	0.755	2.47847e-61	0	MT-ATP8
RPL23	7.20957e-47	-0.564154	0.792	0.648	7.66522e-43	0	RPL23
SSB	4.16143e-05	-0.564963	0.363	0.319	0.442444	0	SSB
RPL19	1.08331e-46	-0.566413	0.812	0.671	1.15177e-42	0	RPL19
ADAM10	8.06536e-11	-0.567605	0.302	0.301	8.57509e-07	0	ADAM10
TCERG1	9.85269e-06	-0.567648	0.292	0.276	0.104754	0	TCERG1
HNRNPD	5.71488e-08	-0.569854	0.614	0.467	0.000607606	0	HNRNPD
MT-ND4	0	-0.570245	1	0.999	0	0	MT-ND4
SUZ12	0.000470413	-0.57291	0.359	0.312	1	0	SUZ12
HNRNPR	8.59159e-06	-0.573999	0.416	0.353	0.0913458	0	HNRNPR
PHF20L1	5.22481e-06	-0.575654	0.284	0.272	0.0555502	0	PHF20L1
RBM5	4.28514e-08	-0.57721	0.377	0.342	0.000455596	0	RBM5
SPPL2A	9.70204e-12	-0.580845	0.251	0.269	1.03152e-07	0	SPPL2A
CREB1	6.74968e-12	-0.581842	0.259	0.277	7.17626e-08	0	CREB1
PPP6R3	5.53029e-10	-0.582511	0.304	0.3	5.8798e-06	0	PPP6R3
EP300	0.000115225	-0.583511	0.425	0.355	1	0	EP300
HNRNPM	1.28365e-07	-0.583774	0.403	0.354	0.00136478	0	HNRNPM
RAB3GAP2	6.96118e-07	-0.586591	0.261	0.26	0.00740113	0	RAB3GAP2
PPIG	8.98506e-05	-0.587115	0.421	0.351	0.955292	0	PPIG
WAC	1.71682e-20	-0.587376	0.656	0.522	1.82532e-16	0	WAC
ZNF148	2.38799e-12	-0.588155	0.265	0.283	2.53891e-08	0	ZNF148
EPC1	2.07756e-12	-0.589336	0.262	0.279	2.20886e-08	0	EPC1
PPM1B	7.81352e-07	-0.591713	0.274	0.27	0.00830733	0	PPM1B
PPP1CB	6.44771e-10	-0.59203	0.513	0.424	6.85521e-06	0	PPP1CB
EWSR1	3.94622e-08	-0.593617	0.445	0.382	0.000419563	0	EWSR1
DDX3X	3.65039e-14	-0.594125	0.516	0.437	3.8811e-10	0	DDX3X
NCOA1	3.29098e-12	-0.595923	0.244	0.265	3.49897e-08	0	NCOA1
CALM2	3.03086e-23	-0.595998	0.63	0.514	3.22241e-19	0	CALM2
ATRX	1.4659e-62	-0.597346	0.821	0.684	1.55854e-58	0	ATRX
CARD8	2.77309e-07	-0.599733	0.349	0.321	0.00294835	0	CARD8
CCNI	2.15228e-92	-0.60276	0.896	0.748	2.2883e-88	0	CCNI
PNN	1.96716e-12	-0.603437	0.36	0.344	2.09148e-08	0	PNN
HNRNPK	5.38714e-15	-0.60669	0.55	0.461	5.7276e-11	0	HNRNPK
ZFP36L2	1.10162e-12	-0.608982	0.449	0.402	1.17124e-08	0	ZFP36L2
RAB14	1.00593e-17	-0.610437	0.247	0.284	1.0695e-13	0	RAB14
PRRC2B	6.39757e-07	-0.611101	0.39	0.346	0.0068019	0	PRRC2B
SEPT9	8.63402e-33	-0.611251	0.165	0.252	9.17969e-29	0	SEPT9
PDCD6IP	1.60049e-11	-0.612208	0.421	0.379	1.70164e-07	0	PDCD6IP
TRPM7	1.77033e-13	-0.612714	0.265	0.286	1.88222e-09	0	TRPM7
THOC2	3.04478e-09	-0.613649	0.45	0.386	3.23721e-05	0	THOC2
TNFAIP8	2.89643e-10	-0.61409	0.368	0.344	3.07949e-06	0	TNFAIP8
SCP2	7.12821e-08	-0.615295	0.362	0.329	0.000757871	0	SCP2
TOP2B	1.32602e-14	-0.618542	0.649	0.512	1.40982e-10	0	TOP2B
SKP1	1.13827e-12	-0.619667	0.411	0.377	1.21021e-08	0	SKP1
PRKDC	1.55452e-11	-0.619771	0.323	0.318	1.65276e-07	0	PRKDC
PHF20	5.00215e-35	-0.622666	0.168	0.258	5.31828e-31	0	PHF20
CD46	1.42126e-14	-0.622812	0.459	0.408	1.51108e-10	0	CD46
HMGN1	2.62514e-10	-0.625736	0.443	0.384	2.79105e-06	0	HMGN1
VPS13B	2.32034e-18	-0.626025	0.247	0.285	2.46699e-14	0	VPS13B
KHDRBS1	1.2828e-11	-0.628121	0.487	0.415	1.36388e-07	0	KHDRBS1
PRPF40A	1.00159e-14	-0.6317	0.527	0.444	1.06489e-10	0	PRPF40A
MKLN1	5.18441e-07	-0.632272	0.394	0.348	0.00551206	0	MKLN1
SON	6.65382e-43	-0.634602	0.709	0.583	7.07434e-39	0	SON
USP33	4.7417e-14	-0.634847	0.283	0.298	5.04138e-10	0	USP33
MARCH7	9.72101e-15	-0.635074	0.36	0.349	1.03354e-10	0	MARCH7
DYNC1H1	1.20202e-17	-0.638734	0.321	0.333	1.27799e-13	0	DYNC1H1
SBNO1	4.25167e-17	-0.639266	0.253	0.287	4.52038e-13	0	SBNO1
SENP6	1.24642e-14	-0.640829	0.394	0.371	1.3252e-10	0	SENP6
HSPA8	1.49073e-21	-0.641866	0.397	0.386	1.58494e-17	0	HSPA8
RBM26	1.73781e-12	-0.644332	0.545	0.45	1.84764e-08	0	RBM26
MT-CO3	0	-0.644924	0.998	0.997	0	0	MT-CO3
NEMF	3.72102e-15	-0.647203	0.382	0.364	3.95619e-11	0	NEMF
YTHDC2	3.63179e-19	-0.648622	0.213	0.262	3.86132e-15	0	YTHDC2
EIF4G2	6.29497e-71	-0.649786	0.809	0.669	6.69282e-67	0	EIF4G2
MYCBP2	1.91341e-30	-0.649863	0.696	0.566	2.03434e-26	0	MYCBP2
COMMD6	3.62835e-09	-0.650112	0.253	0.263	3.85766e-05	0	COMMD6
PNRC1	9.54864e-19	-0.652196	0.543	0.461	1.01521e-14	0	PNRC1
ZNF638	1.42457e-16	-0.65239	0.505	0.439	1.51461e-12	0	ZNF638
PPP2R5E	1.33497e-16	-0.654708	0.303	0.32	1.41934e-12	0	PPP2R5E
DENND4A	1.83755e-18	-0.654879	0.216	0.261	1.95369e-14	0	DENND4A
NFATC2IP	3.7815e-11	-0.654961	0.295	0.297	4.02049e-07	0	NFATC2IP
SMC5	1.48093e-21	-0.657036	0.255	0.3	1.57452e-17	0	SMC5
PANK3	3.54398e-25	-0.659235	0.192	0.259	3.76796e-21	0	PANK3
MIER1	1.23458e-27	-0.659356	0.27	0.324	1.31261e-23	0	MIER1
RPL31	6.91149e-24	-0.660576	0.556	0.483	7.34829e-20	0	RPL31
INO80D	7.85512e-08	-0.664604	0.301	0.292	0.000835157	0	INO80D
CNOT2	9.0847e-13	-0.665494	0.397	0.368	9.65886e-09	0	CNOT2
CBX3	1.23313e-24	-0.666598	0.326	0.353	1.31107e-20	0	CBX3
SF1	4.01149e-14	-0.666624	0.541	0.451	4.26502e-10	0	SF1
PCBP1	4.79252e-62	-0.666809	0.835	0.685	5.09541e-58	0	PCBP1
GNB1	1.59495e-15	-0.6702	0.479	0.42	1.69575e-11	0	GNB1
SAMD9	1.52142e-25	-0.672261	0.229	0.288	1.61758e-21	0	SAMD9
ASH1L	6.66064e-29	-0.675399	0.574	0.501	7.08159e-25	0	ASH1L
ETNK1	4.93346e-08	-0.676101	0.467	0.394	0.000524525	0	ETNK1
HMGB1	2.03809e-20	-0.678398	0.595	0.49	2.1669e-16	0	HMGB1
SPG11	2.99211e-21	-0.68148	0.264	0.303	3.18121e-17	0	SPG11
HNRNPA3	3.56471e-23	-0.681855	0.314	0.343	3.79e-19	0	HNRNPA3
LUC7L3	1.75132e-24	-0.681981	0.577	0.497	1.862e-20	0	LUC7L3
HERC4	1.33451e-29	-0.682763	0.204	0.278	1.41885e-25	0	HERC4
KTN1	2.6566e-27	-0.683081	0.656	0.537	2.8245e-23	0	KTN1
UBE2D3	6.79893e-37	-0.684319	0.629	0.54	7.22862e-33	0	UBE2D3
RSF1	1.51622e-15	-0.68468	0.371	0.359	1.61205e-11	0	RSF1
SF3B1	2.76453e-108	-0.687261	0.854	0.741	2.93925e-104	0	SF3B1
AKAP11	2.32939e-23	-0.688636	0.289	0.327	2.47661e-19	0	AKAP11
USP34	4.80356e-19	-0.691127	0.492	0.436	5.10714e-15	0	USP34
KMT2C	1.18262e-32	-0.693791	0.609	0.518	1.25736e-28	0	KMT2C
MYL6	3.35572e-73	-0.694224	0.784	0.656	3.5678e-69	0	MYL6
STIM2	3.57598e-34	-0.695743	0.177	0.263	3.80198e-30	0	STIM2
USP24	5.57901e-28	-0.699758	0.203	0.272	5.93161e-24	0	USP24
DR1	8.93689e-34	-0.700348	0.191	0.275	9.5017e-30	0	DR1
CMIP	6.37522e-50	-0.700953	0.165	0.281	6.77813e-46	0	CMIP
SLTM	9.46784e-21	-0.703589	0.45	0.42	1.00662e-16	0	SLTM
RBM25	2.84623e-49	-0.703958	0.701	0.592	3.02611e-45	0	RBM25
SP100	1.67099e-28	-0.706438	0.478	0.449	1.7766e-24	0	SP100
PDS5A	2.09348e-25	-0.706788	0.357	0.374	2.22579e-21	0	PDS5A
STAG2	1.37355e-26	-0.70698	0.467	0.438	1.46036e-22	0	STAG2
HNRNPF	4.13487e-17	-0.710592	0.4	0.376	4.39619e-13	0	HNRNPF
ARID4A	4.5296e-20	-0.711102	0.352	0.36	4.81587e-16	0	ARID4A
G3BP1	3.175e-22	-0.711255	0.496	0.446	3.37566e-18	0	G3BP1
BRWD1	6.23567e-18	-0.711772	0.381	0.372	6.62977e-14	0	BRWD1
ARID1A	1.35773e-24	-0.715723	0.436	0.416	1.44354e-20	0	ARID1A
HP1BP3	4.79469e-34	-0.716344	0.672	0.558	5.09771e-30	0	HP1BP3
PNISR	7.51087e-56	-0.716837	0.741	0.63	7.98556e-52	0	PNISR
KAT6A	6.18478e-22	-0.717059	0.387	0.386	6.57566e-18	0	KAT6A
CNTRL	5.68416e-34	-0.719077	0.234	0.308	6.0434e-30	0	CNTRL
MAPRE2	2.784e-71	-0.719913	0.107	0.255	2.95994e-67	0	MAPRE2
XAF1	1.00638e-68	-0.720655	0.108	0.255	1.06998e-64	0	XAF1
PGK1	1.34643e-17	-0.721374	0.472	0.42	1.43152e-13	0	PGK1
FAM107B	3.94069e-16	-0.723352	0.45	0.41	4.18974e-12	0	FAM107B
RPS24	6.87176e-102	-0.726476	0.752	0.681	7.30605e-98	0	RPS24
ERBIN	2.91019e-42	-0.728803	0.532	0.51	3.09411e-38	0	ERBIN
MTATP6P1	1.60427e-178	-0.730778	0.906	0.869	1.70566e-174	0	MTATP6P1
NUFIP2	3.77503e-22	-0.731927	0.356	0.365	4.01362e-18	0	NUFIP2
TRIM33	1.40553e-17	-0.733183	0.488	0.433	1.49436e-13	0	TRIM33
TMOD3	1.5253e-66	-0.738293	0.143	0.285	1.6217e-62	0	TMOD3
ELK4	3.83132e-34	-0.738917	0.274	0.337	4.07346e-30	0	ELK4
FRYL	7.46187e-31	-0.740184	0.345	0.379	7.93346e-27	0	FRYL
RAD21	6.00909e-21	-0.740189	0.495	0.442	6.38886e-17	0	RAD21
HIPK1	4.61876e-24	-0.740855	0.304	0.337	4.91067e-20	0	HIPK1
DIAPH1	5.00067e-77	-0.741265	0.12	0.277	5.31671e-73	0	DIAPH1
RHOA	6.29854e-63	-0.743371	0.673	0.582	6.69661e-59	0	RHOA
ADCY7	1.25421e-62	-0.743498	0.151	0.286	1.33347e-58	0	ADCY7
DIP2A	8.06783e-70	-0.747932	0.112	0.26	8.57772e-66	0	DIP2A
ZMYM2	3.15922e-25	-0.750243	0.407	0.403	3.35889e-21	0	ZMYM2
ELOVL5	2.04989e-64	-0.753971	0.147	0.285	2.17944e-60	0	ELOVL5
PTP4A2	8.39633e-65	-0.755311	0.718	0.615	8.92698e-61	0	PTP4A2
PIKFYVE	1.19136e-62	-0.759842	0.146	0.282	1.26665e-58	0	PIKFYVE
HNRNPC	6.96992e-40	-0.763051	0.668	0.56	7.41042e-36	0	HNRNPC
PHIP	2.66512e-45	-0.763062	0.592	0.541	2.83355e-41	0	PHIP
ARPC3	2.29539e-42	-0.763933	0.426	0.438	2.44046e-38	0	ARPC3
USP15	9.28557e-37	-0.767216	0.316	0.372	9.87242e-33	0	USP15
MT-CO1	0	-0.769768	0.997	0.99	0	0	MT-CO1
STAT1	1.41501e-22	-0.776078	0.496	0.466	1.50444e-18	0	STAT1
TLN1	1.7235e-62	-0.779126	0.235	0.352	1.83242e-58	0	TLN1
TRIP12	8.37808e-42	-0.779965	0.393	0.424	8.90757e-38	0	TRIP12
MT-ATP6	0	-0.780944	0.996	0.993	0	0	MT-ATP6
SFPQ	3.22215e-71	-0.781982	0.662	0.602	3.42579e-67	0	SFPQ
CAPZA1	1.62754e-59	-0.784012	0.666	0.582	1.7304e-55	0	CAPZA1
REV3L	6.55617e-42	-0.784371	0.235	0.323	6.97052e-38	0	REV3L
ARHGAP15	1.52511e-65	-0.784624	0.15	0.29	1.6215e-61	0	ARHGAP15
SETD2	4.21478e-33	-0.785371	0.388	0.407	4.48115e-29	0	SETD2
PRPF38B	8.22381e-29	-0.785793	0.441	0.431	8.74355e-25	0	PRPF38B
DCP2	9.27674e-52	-0.786394	0.153	0.272	9.86303e-48	0	DCP2
EFCAB14	4.22407e-34	-0.791257	0.377	0.403	4.49104e-30	0	EFCAB14
HLA-E	3.45262e-159	-0.792253	0.827	0.748	3.67083e-155	0	HLA-E
BDP1	2.20717e-47	-0.801528	0.324	0.393	2.34667e-43	0	BDP1
ITPR1	6.57193e-114	-0.802056	0.057	0.251	6.98728e-110	0	ITPR1
JMJD1C	8.36237e-31	-0.803759	0.441	0.434	8.89088e-27	0	JMJD1C
SLA	5.53428e-120	-0.805199	0.054	0.252	5.88405e-116	0	SLA
MALAT1	0	-0.809432	0.999	0.997	0	0	MALAT1
KIF5B	1.22139e-41	-0.810275	0.489	0.476	1.29858e-37	0	KIF5B
N4BP2L2	2.84668e-79	-0.815139	0.664	0.612	3.02659e-75	0	N4BP2L2
PAK2	1.71497e-40	-0.815792	0.343	0.393	1.82336e-36	0	PAK2
LASP1	9.18882e-53	-0.816103	0.246	0.349	9.76955e-49	0	LASP1
SRSF11	5.1176e-99	-0.81612	0.714	0.656	5.44104e-95	0	SRSF11
CD99	9.2423e-44	-0.818141	0.225	0.318	9.82641e-40	0	CD99
WDR1	1.61743e-42	-0.818775	0.319	0.383	1.71965e-38	0	WDR1
CDC42	3.35775e-60	-0.823413	0.364	0.433	3.56996e-56	0	CDC42
KDM5A	3.80472e-36	-0.824962	0.416	0.43	4.04518e-32	0	KDM5A
MBP	1.55303e-98	-0.826339	0.144	0.329	1.65118e-94	0	MBP
TAOK1	7.69796e-43	-0.831841	0.392	0.427	8.18447e-39	0	TAOK1
XPO1	2.83946e-61	-0.839014	0.272	0.378	3.01892e-57	0	XPO1
TGOLN2	3.82978e-41	-0.839193	0.494	0.474	4.07182e-37	0	TGOLN2
LCOR	4.55968e-38	-0.83937	0.373	0.408	4.84785e-34	0	LCOR
NCOR1	8.35755e-68	-0.840669	0.416	0.476	8.88574e-64	0	NCOR1
TACC1	5.7577e-63	-0.842915	0.293	0.395	6.12159e-59	0	TACC1
BAZ1A	1.09362e-69	-0.846947	0.189	0.33	1.16274e-65	0	BAZ1A
PCM1	5.61583e-66	-0.847196	0.459	0.498	5.97075e-62	0	PCM1
HSP90AA1	2.8711e-176	-0.847931	0.742	0.739	3.05255e-172	0	HSP90AA1
HNRNPA2B1	3.49765e-127	-0.848644	0.752	0.685	3.7187e-123	0	HNRNPA2B1
BTG1	6.86215e-51	-0.849315	0.552	0.527	7.29584e-47	0	BTG1
ARID1B	1.55887e-92	-0.854339	0.66	0.625	1.65739e-88	0	ARID1B
ARPC1B	2.63371e-100	-0.858116	0.137	0.322	2.80016e-96	0	ARPC1B
HNRNPU	6.22145e-101	-0.859066	0.59	0.592	6.61465e-97	0	HNRNPU
KMT2E	5.68892e-86	-0.862486	0.564	0.57	6.04845e-82	0	KMT2E
LEPROTL1	2.36664e-72	-0.869039	0.167	0.314	2.51621e-68	0	LEPROTL1
RASSF5	1.53712e-52	-0.871424	0.361	0.417	1.63426e-48	0	RASSF5
NIPBL	1.95737e-83	-0.875496	0.514	0.545	2.08108e-79	0	NIPBL
IDS	1.94226e-56	-0.880055	0.577	0.542	2.06502e-52	0	IDS
TGFBR1	1.81525e-55	-0.880147	0.174	0.294	1.92998e-51	0	TGFBR1
ANKRD44	1.77966e-77	-0.881921	0.196	0.345	1.89214e-73	0	ANKRD44
INPP5D	1.47406e-75	-0.882495	0.202	0.347	1.56722e-71	0	INPP5D
CELF1	2.94302e-64	-0.88762	0.419	0.473	3.12902e-60	0	CELF1
TGFBR2	1.35745e-89	-0.894018	0.199	0.363	1.44325e-85	0	TGFBR2
MTPN	9.64295e-64	-0.90713	0.314	0.409	1.02524e-59	0	MTPN
DOCK11	5.53718e-122	-0.907715	0.112	0.324	5.88713e-118	0	DOCK11
NIN	2.18133e-75	-0.918818	0.245	0.38	2.31919e-71	0	NIN
ITSN2	4.12005e-83	-0.924457	0.376	0.471	4.38043e-79	0	ITSN2
KIAA1109	2.12497e-63	-0.928571	0.375	0.448	2.25927e-59	0	KIAA1109
PABPC1	0	-0.93006	0.935	0.892	0	0	PABPC1
ACAP2	4.51173e-79	-0.930862	0.325	0.437	4.79688e-75	0	ACAP2
SMG1	4.49852e-75	-0.934829	0.308	0.424	4.78283e-71	0	SMG1
FUS	1.04444e-82	-0.938085	0.259	0.399	1.11045e-78	0	FUS
ATXN7	4.67574e-86	-0.939004	0.209	0.366	4.97125e-82	0	ATXN7
IFI16	7.3517e-92	-0.944942	0.284	0.424	7.81632e-88	0	IFI16
PRKAR1A	1.32106e-80	-0.946771	0.529	0.542	1.40455e-76	0	PRKAR1A
KLF6	1.01268e-86	-0.948644	0.193	0.362	1.07668e-82	0	KLF6
SCAF11	1.0401e-96	-0.95001	0.532	0.56	1.10583e-92	0	SCAF11
LPP	1.17766e-83	-0.951876	0.158	0.321	1.25209e-79	0	LPP
ARPC2	4.68615e-171	-0.955236	0.761	0.711	4.98231e-167	0	ARPC2
MOB1A	6.33609e-85	-0.956544	0.395	0.48	6.73653e-81	0	MOB1A
ARID4B	6.85807e-92	-0.958675	0.408	0.499	7.2915e-88	0	ARID4B
SMARCA2	1.2335e-82	-0.960087	0.351	0.456	1.31146e-78	0	SMARCA2
RUNX3	6.65613e-114	-0.964164	0.121	0.323	7.0768e-110	0	RUNX3
BPTF	1.18697e-116	-0.972243	0.555	0.593	1.26198e-112	0	BPTF
PRRC2C	2.86731e-149	-0.977203	0.593	0.634	3.04853e-145	0	PRRC2C
UHMK1	2.33703e-90	-0.982166	0.342	0.46	2.48473e-86	0	UHMK1
LPIN2	4.58581e-106	-0.98751	0.101	0.292	4.87563e-102	0	LPIN2
ARPC5	2.54645e-96	-0.996813	0.32	0.45	2.70738e-92	0	ARPC5
GNG2	4.26176e-105	-1.00019	0.141	0.331	4.5311e-101	0	GNG2
ROCK1	4.59054e-104	-1.00083	0.369	0.489	4.88066e-100	0	ROCK1
HLA-A	0	-1.00235	0.901	0.897	0	0	HLA-A
SESN3	1.31349e-150	-1.00752	0.049	0.281	1.39651e-146	0	SESN3
PIK3R1	5.60393e-116	-1.01303	0.184	0.382	5.9581e-112	0	PIK3R1
NR3C1	1.62543e-89	-1.01734	0.485	0.535	1.72815e-85	0	NR3C1
PHTF2	4.35688e-131	-1.0198	0.095	0.315	4.63224e-127	0	PHTF2
AKAP13	1.62546e-119	-1.02015	0.512	0.575	1.72819e-115	0	AKAP13
SYTL2	4.94721e-170	-1.02428	0.027	0.272	5.25987e-166	0	SYTL2
PPP1R12A	4.56686e-114	-1.02507	0.325	0.475	4.85549e-110	0	PPP1R12A
TUBB	3.81515e-74	-1.02942	0.369	0.455	4.05627e-70	0	TUBB
ID2	9.41171e-133	-1.03693	0.043	0.252	1.00065e-128	0	ID2
PHACTR2	1.34317e-163	-1.03864	0.051	0.3	1.42806e-159	0	PHACTR2
HERC1	3.42462e-107	-1.04909	0.32	0.465	3.64105e-103	0	HERC1
WNK1	4.47946e-129	-1.0802	0.394	0.526	4.76256e-125	0	WNK1
UTRN	7.01803e-116	-1.08062	0.574	0.596	7.46157e-112	0	UTRN
TPM3	1.79476e-139	-1.09387	0.396	0.534	1.90819e-135	0	TPM3
CD53	2.65124e-210	-1.10046	0.71	0.725	2.8188e-206	0	CD53
RBMS1	1.51865e-153	-1.10411	0.115	0.364	1.61463e-149	0	RBMS1
MSN	1.87691e-146	-1.10486	0.285	0.482	1.99553e-142	0	MSN
MGAT4A	9.80298e-120	-1.10679	0.107	0.314	1.04225e-115	0	MGAT4A
MYL12B	1.8928e-143	-1.10857	0.494	0.586	2.01242e-139	0	MYL12B
SLC4A7	1.998e-158	-1.11341	0.083	0.332	2.12428e-154	0	SLC4A7
CAP1	2.60284e-178	-1.1144	0.543	0.629	2.76734e-174	0	CAP1
DEK	5.84775e-249	-1.11793	0.031	0.36	6.21733e-245	0	DEK
OSBPL8	3.67455e-120	-1.12099	0.385	0.512	3.90678e-116	0	OSBPL8
PTMA	3.63618e-235	-1.12581	0.625	0.709	3.86598e-231	0	PTMA
LRRFIP1	1.06179e-185	-1.12582	0.238	0.491	1.1289e-181	0	LRRFIP1
YWHAB	2.69733e-174	-1.12692	0.565	0.636	2.8678e-170	0	YWHAB
DAZAP2	2.28696e-133	-1.12763	0.444	0.552	2.4315e-129	0	DAZAP2
ACTR3	7.77759e-178	-1.12965	0.578	0.644	8.26913e-174	0	ACTR3
IQGAP1	2.21015e-197	-1.13374	0.606	0.672	2.34983e-193	0	IQGAP1
NAP1L1	5.0883e-237	-1.14828	0.7	0.727	5.40988e-233	0	NAP1L1
MAPK1	7.95214e-141	-1.1483	0.278	0.476	8.45472e-137	0	MAPK1
FAM49B	3.35485e-114	-1.15147	0.278	0.442	3.56688e-110	0	FAM49B
VPS13C	1.04463e-234	-1.15766	0.676	0.722	1.11065e-230	0	VPS13C
ITM2B	0	-1.16745	0.857	0.836	0	0	ITM2B
AHR	4.95508e-205	-1.17736	0.036	0.323	5.26824e-201	0	AHR
DOCK10	4.20977e-197	-1.18987	0.212	0.485	4.47583e-193	0	DOCK10
PFN1	4.06811e-164	-1.19155	0.477	0.593	4.32522e-160	0	PFN1
CFL1	9.50455e-230	-1.1966	0.601	0.684	1.01052e-225	0	CFL1
IFITM2	1.13015e-125	-1.2276	0.256	0.444	1.20158e-121	0	IFITM2
ACTG1	0	-1.24143	0.865	0.871	0	0	ACTG1
PIP4K2A	7.59005e-219	-1.26302	0.18	0.479	8.06974e-215	0	PIP4K2A
PTBP3	6.71953e-217	-1.26328	0.387	0.597	7.1442e-213	0	PTBP3
SH3BGRL3	1.63136e-143	-1.27969	0.474	0.573	1.73446e-139	0	SH3BGRL3
LAPTM5	2.3713e-291	-1.27999	0.04	0.413	2.52116e-287	0	LAPTM5
ALOX5AP	7.26968e-185	-1.2988	0.105	0.382	7.72912e-181	0	ALOX5AP
ACTR2	0	-1.31843	0.646	0.756	0	0	ACTR2
MYH9	1.1148e-227	-1.33798	0.219	0.513	1.18526e-223	0	MYH9
PAG1	1.56083e-179	-1.36107	0.168	0.436	1.65947e-175	0	PAG1
COTL1	6.90175e-230	-1.39823	0.498	0.669	7.33794e-226	0	COTL1
ARL6IP5	1.90323e-300	-1.4447	0.394	0.655	2.02351e-296	0	ARL6IP5
MACF1	0	-1.48294	0.445	0.693	0	0	MACF1
CELF2	0	-1.53444	0.531	0.755	0	0	CELF2
ARHGDIB	0	-1.53568	0.613	0.786	0	0	ARHGDIB
MBNL1	0	-1.53671	0.68	0.826	0	0	MBNL1
FYN	0	-1.61095	0.09	0.492	0	0	FYN
TXNIP	0	-1.62547	0.429	0.711	0	0	TXNIP
LCP2	0	-1.74749	0.092	0.595	0	0	LCP2
ZFP36L1	0	-1.75572	0.176	0.616	0	0	ZFP36L1
ACTB	0	-2.14509	0.778	0.921	0	0	ACTB
FYB	0	-2.15505	0.127	0.648	0	0	FYB
PTPRC	0	-2.19166	0.519	0.869	0	0	PTPRC
LCP1	0	-2.26092	0.209	0.774	0	0	LCP1
TMSB4X	0	-2.36831	0.553	0.911	0	0	TMSB4X
IL7R.1	0	2.57245	0.539	0.09	0	1	IL7R
GZMA	0	2.50305	0.416	0.039	0	1	GZMA
TRBC2.1	0	2.48396	0.817	0.289	0	1	TRBC2
ITGA1.1	0	2.47372	0.653	0.078	0	1	ITGA1
KLRB1.1	0	2.16584	0.574	0.047	0	1	KLRB1
TRAC.1	0	2.14625	0.656	0.051	0	1	TRAC
BCL11B.1	0	2.09669	0.649	0.105	0	1	BCL11B
CCL5.1	0	2.02445	0.581	0.035	0	1	CCL5
ETS1.1	0	1.95859	0.773	0.199	0	1	ETS1
CD96.1	0	1.89797	0.627	0.041	0	1	CD96
CD2.1	0	1.86423	0.554	0.023	0	1	CD2
CD3G.1	0	1.78263	0.545	0.069	0	1	CD3G
RORA.1	0	1.7545	0.612	0.252	0	1	RORA
IL2RB.1	0	1.74988	0.486	0.05	0	1	IL2RB
EVL.1	0	1.69791	0.698	0.178	0	1	EVL
CD8A	2.92456e-290	1.67602	0.352	0.037	3.1094e-286	1	CD8A
TRGC2	1.26229e-292	1.64913	0.362	0.041	1.34207e-288	1	TRGC2
SYNE2.1	0	1.62547	0.703	0.404	0	1	SYNE2
TRBC1	0	1.62405	0.388	0.018	0	1	TRBC1
KLRD1	0	1.61136	0.37	0.032	0	1	KLRD1
IKZF2	7.46601e-186	1.57539	0.335	0.078	7.93786e-182	1	IKZF2
CCND2.1	2.20066e-277	1.55475	0.574	0.226	2.33975e-273	1	CCND2
PRKCH.1	0	1.52757	0.483	0.032	0	1	PRKCH
CBLB.1	3.77914e-271	1.49499	0.53	0.177	4.01798e-267	1	CBLB
CLEC2D.1	0	1.48682	0.58	0.151	0	1	CLEC2D
ARAP2.1	0	1.43608	0.508	0.081	0	1	ARAP2
PARP8.1	1.12199e-278	1.43167	0.534	0.182	1.1929e-274	1	PARP8
KIAA1551.1	4.19217e-303	1.41633	0.668	0.34	4.45711e-299	1	KIAA1551
RBL2.1	1.08129e-271	1.39952	0.68	0.412	1.14963e-267	1	RBL2
RASGRP1.1	0	1.3697	0.428	0.053	0	1	RASGRP1
TC2N	1.12621e-278	1.35511	0.346	0.037	1.19739e-274	1	TC2N
STK17B.1	1.89949e-301	1.35403	0.762	0.569	2.01953e-297	1	STK17B
IL32	0	1.31321	0.393	0.021	0	1	IL32
TRIM22.1	6.26819e-231	1.31298	0.573	0.25	6.66434e-227	1	TRIM22
THEMIS	0	1.31154	0.352	0.016	0	1	THEMIS
CAMK4	0	1.30418	0.381	0.034	0	1	CAMK4
CD3D	0	1.29644	0.373	0.014	0	1	CD3D
SLFN5.1	1.70552e-282	1.28616	0.535	0.163	1.81331e-278	1	SLFN5
PTPN22.1	1.18724e-213	1.28453	0.508	0.214	1.26227e-209	1	PTPN22
CD160	1.58716e-275	1.2799	0.291	0.014	1.68747e-271	1	CD160
SCML4	0	1.26753	0.373	0.025	0	1	SCML4
GPRIN3.1	5.70199e-223	1.26494	0.511	0.195	6.06235e-219	1	GPRIN3
LNPEP.1	3.64898e-239	1.22293	0.691	0.461	3.87959e-235	1	LNPEP
GPR171	3.57316e-270	1.20349	0.317	0.026	3.79898e-266	1	GPR171
ITGAE	2.38655e-181	1.19056	0.357	0.096	2.53738e-177	1	ITGAE
CD247	9.78377e-272	1.1844	0.304	0.021	1.04021e-267	1	CD247
RPS6KA3.1	1.03884e-212	1.16134	0.537	0.236	1.1045e-208	1	RPS6KA3
PDE3B.1	1.43867e-199	1.14978	0.356	0.078	1.52959e-195	1	PDE3B
RNF213.1	6.36428e-242	1.14107	0.693	0.44	6.7665e-238	1	RNF213
WIPF1.1	2.94239e-236	1.13422	0.718	0.538	3.12835e-232	1	WIPF1
HOPX	8.23833e-263	1.126	0.286	0.016	8.75899e-259	1	HOPX
AP000769.1.1	1.6869e-260	1.1258	0.873	0.809	1.79351e-256	1	AP000769.1
ATP2B4.1	4.37278e-164	1.1227	0.383	0.129	4.64914e-160	1	ATP2B4
GIMAP7	1.48843e-191	1.11889	0.32	0.062	1.5825e-187	1	GIMAP7
ITK	2.38537e-210	1.10448	0.323	0.054	2.53612e-206	1	ITK
IKZF3.1	5.23158e-115	1.09947	0.515	0.363	5.56221e-111	1	IKZF3
SPATA13.1	3.3397e-215	1.099	0.351	0.067	3.55077e-211	1	SPATA13
STAT4	3.32996e-198	1.09445	0.339	0.072	3.54042e-194	1	STAT4
MYL12A.1	2.39743e-191	1.09269	0.67	0.487	2.54895e-187	1	MYL12A
PRKACB.1	1.30686e-152	1.08696	0.608	0.433	1.38945e-148	1	PRKACB
PTPN4.1	1.46709e-127	1.08162	0.37	0.153	1.55981e-123	1	PTPN4
STK17A.1	9.19067e-167	1.07236	0.39	0.132	9.77152e-163	1	STK17A
JAK1.1	1.5994e-180	1.06369	0.684	0.567	1.70049e-176	1	JAK1
CALM1.1	1.13608e-192	1.06369	0.678	0.52	1.20788e-188	1	CALM1
EMB.1	5.51163e-148	1.05261	0.606	0.458	5.85997e-144	1	EMB
ABLIM1	3.21588e-176	1.0297	0.329	0.076	3.41912e-172	1	ABLIM1
AAK1.1	8.75071e-127	1.02601	0.431	0.21	9.30375e-123	1	AAK1
ODF2L.1	1.47062e-111	1.02532	0.387	0.187	1.56357e-107	1	ODF2L
ARHGEF3	6.53278e-215	1.02163	0.341	0.062	6.94566e-211	1	ARHGEF3
SPOCK2	1.88993e-209	1.01882	0.263	0.025	2.00938e-205	1	SPOCK2
PPP1R18.1	6.71144e-115	1.01875	0.511	0.33	7.1356e-111	1	PPP1R18
HCST	1.01567e-204	1.01736	0.345	0.07	1.07986e-200	1	HCST
CD52.1	2.46179e-208	1.01496	0.347	0.066	2.61737e-204	1	CD52
PITPNC1	3.06472e-102	1.01245	0.279	0.096	3.25841e-98	1	PITPNC1
STOM.1	1.8108e-145	1.00551	0.394	0.154	1.92525e-141	1	STOM
EML4.1	1.11476e-125	1.00264	0.5	0.294	1.18522e-121	1	EML4
FNBP1.1	3.79064e-207	1.00262	0.706	0.506	4.03021e-203	1	FNBP1
RAB27A.1	1.73552e-118	0.998015	0.39	0.186	1.84521e-114	1	RAB27A
RAB8B.1	1.99869e-121	0.997997	0.438	0.227	2.125e-117	1	RAB8B
KLF12	5.38041e-129	0.997835	0.349	0.13	5.72045e-125	1	KLF12
ZC3HAV1.1	2.45482e-108	0.995058	0.522	0.365	2.60997e-104	1	ZC3HAV1
CEP85L.1	7.98292e-92	0.985038	0.391	0.215	8.48744e-88	1	CEP85L
AKNA.1	1.2543e-147	0.9838	0.453	0.208	1.33357e-143	1	AKNA
LCK	4.10076e-255	0.976963	0.287	0.019	4.35993e-251	1	LCK
GBP5	7.03384e-102	0.975786	0.302	0.115	7.47838e-98	1	GBP5
BUB3.1	1.91924e-93	0.959827	0.485	0.343	2.04054e-89	1	BUB3
PDE7A.1	2.0233e-95	0.959344	0.466	0.304	2.15117e-91	1	PDE7A
SEPT7.1	1.13969e-143	0.954601	0.602	0.437	1.21171e-139	1	SEPT7
ARL4C	3.68245e-123	0.953341	0.302	0.093	3.91518e-119	1	ARL4C
SEPT6.1	1.13331e-94	0.941789	0.528	0.419	1.20494e-90	1	SEPT6
DZIP3	2.68793e-106	0.94039	0.309	0.116	2.8578e-102	1	DZIP3
SLC38A1.1	5.20615e-121	0.94033	0.58	0.444	5.53518e-117	1	SLC38A1
CNOT6L.1	1.31503e-70	0.937232	0.513	0.441	1.39814e-66	1	CNOT6L
CYFIP2.1	5.89669e-107	0.936812	0.368	0.172	6.26936e-103	1	CYFIP2
ATF7IP.1	7.6978e-102	0.917384	0.563	0.444	8.1843e-98	1	ATF7IP
ABCB1	2.77415e-155	0.906971	0.267	0.051	2.94948e-151	1	ABCB1
PYHIN1	4.80696e-212	0.906886	0.262	0.024	5.11076e-208	1	PYHIN1
SMURF2.1	3.5904e-77	0.903932	0.326	0.163	3.81731e-73	1	SMURF2
SLK.1	7.70832e-107	0.90195	0.372	0.173	8.19549e-103	1	SLK
LBH	4.3595e-162	0.893987	0.259	0.042	4.63502e-158	1	LBH
RPS29.1	1.66774e-254	0.890372	0.834	0.781	1.77314e-250	1	RPS29
PREX1.1	9.71222e-121	0.887289	0.381	0.159	1.0326e-116	1	PREX1
GOLGA8B	6.10771e-67	0.886944	0.416	0.293	6.49372e-63	1	GOLGA8B
YWHAZ.1	1.1709e-144	0.885972	0.69	0.624	1.2449e-140	1	YWHAZ
HELZ.1	1.70825e-81	0.881507	0.523	0.42	1.81621e-77	1	HELZ
PDCD4.1	2.83044e-114	0.878534	0.64	0.585	3.00932e-110	1	PDCD4
GVINP1	2.80597e-117	0.876607	0.345	0.137	2.98331e-113	1	GVINP1
ARHGAP9	1.11493e-124	0.868003	0.317	0.104	1.18539e-120	1	ARHGAP9
TRAF3IP3.1	8.64742e-77	0.857608	0.428	0.284	9.19394e-73	1	TRAF3IP3
CD48.1	2.47694e-100	0.841419	0.626	0.562	2.63349e-96	1	CD48
RAP1A.1	2.39096e-80	0.841084	0.561	0.48	2.54207e-76	1	RAP1A
NKTR.1	1.48897e-155	0.840106	0.75	0.716	1.58308e-151	1	NKTR
SLC16A7	2.00335e-34	0.836817	0.331	0.25	2.12996e-30	1	SLC16A7
MGEA5.1	1.15069e-117	0.834016	0.654	0.588	1.22341e-113	1	MGEA5
KMT2A.1	2.0068e-97	0.833893	0.626	0.584	2.13363e-93	1	KMT2A
GBP2	1.70189e-84	0.813515	0.263	0.097	1.80944e-80	1	GBP2
CYLD.1	8.8423e-56	0.808283	0.52	0.483	9.40113e-52	1	CYLD
STK4.1	1.55691e-101	0.807783	0.641	0.603	1.65531e-97	1	STK4
DNAJB14.1	9.18469e-52	0.804624	0.45	0.37	9.76516e-48	1	DNAJB14
ARF6.1	4.8582e-46	0.804	0.391	0.301	5.16523e-42	1	ARF6
APOL6.1	3.68878e-53	0.803036	0.449	0.363	3.92192e-49	1	APOL6
IKZF1.1	1.90926e-67	0.797105	0.514	0.435	2.02992e-63	1	IKZF1
DDX5.1	3.65077e-245	0.794161	0.9	0.877	3.8815e-241	1	DDX5
RASA2.1	2.6044e-44	0.790446	0.448	0.388	2.76899e-40	1	RASA2
PPP1R16B	1.78732e-47	0.773115	0.281	0.165	1.90027e-43	1	PPP1R16B
RARRES3	1.55119e-65	0.772428	0.336	0.194	1.64923e-61	1	RARRES3
DYRK2	2.05728e-69	0.771171	0.253	0.105	2.1873e-65	1	DYRK2
SMCHD1.1	7.01045e-102	0.769899	0.647	0.608	7.45351e-98	1	SMCHD1
TMX4.1	3.04134e-31	0.768531	0.397	0.346	3.23355e-27	1	TMX4
RPS12.1	6.95829e-154	0.767298	0.785	0.789	7.39805e-150	1	RPS12
TNRC6C	2.21809e-53	0.761984	0.262	0.135	2.35827e-49	1	TNRC6C
SKAP1	2.49035e-83	0.760693	0.268	0.103	2.64773e-79	1	SKAP1
HECA.1	1.34419e-39	0.760284	0.389	0.31	1.42914e-35	1	HECA
CDK6	3.70178e-19	0.757891	0.344	0.316	3.93574e-15	1	CDK6
ZNF207.1	5.61762e-41	0.756423	0.429	0.366	5.97266e-37	1	ZNF207
BIRC6.1	4.94304e-71	0.755152	0.577	0.539	5.25544e-67	1	BIRC6
APBB1IP.1	8.43121e-86	0.751176	0.341	0.163	8.96406e-82	1	APBB1IP
LBR.1	6.7036e-51	0.746314	0.365	0.249	7.12727e-47	1	LBR
ATP8A1	1.51632e-34	0.744116	0.325	0.239	1.61215e-30	1	ATP8A1
PCNX1.1	4.17155e-64	0.743837	0.423	0.295	4.43519e-60	1	PCNX1
SPN	7.59934e-53	0.743824	0.291	0.162	8.07961e-49	1	SPN
RAC2.1	6.99335e-107	0.74246	0.678	0.633	7.43533e-103	1	RAC2
DOCK8.1	5.42153e-64	0.741646	0.553	0.51	5.76417e-60	1	DOCK8
CCSER2	2.68905e-54	0.739033	0.28	0.15	2.859e-50	1	CCSER2
FOXO1.1	6.90428e-35	0.738541	0.335	0.253	7.34063e-31	1	FOXO1
FAM208A.1	1.22082e-47	0.737066	0.367	0.258	1.29798e-43	1	FAM208A
CDC42SE2.1	1.56229e-62	0.736525	0.586	0.589	1.66103e-58	1	CDC42SE2
LPXN.1	4.71575e-30	0.73627	0.438	0.411	5.01378e-26	1	LPXN
EPS15.1	2.4866e-45	0.73007	0.5	0.47	2.64376e-41	1	EPS15
RPL30.1	5.49516e-136	0.716096	0.784	0.782	5.84245e-132	1	RPL30
RPS27A.1	1.62145e-160	0.702072	0.824	0.818	1.72392e-156	1	RPS27A
ANKRD12.1	1.55159e-93	0.69945	0.731	0.763	1.64965e-89	1	ANKRD12
TANK.1	5.69344e-29	0.698918	0.334	0.262	6.05326e-25	1	TANK
ABRACL.1	1.9543e-29	0.697242	0.315	0.24	2.07781e-25	1	ABRACL
RICTOR.1	5.66123e-34	0.689918	0.508	0.508	6.01902e-30	1	RICTOR
LRBA.1	1.80862e-31	0.688441	0.335	0.258	1.92292e-27	1	LRBA
ZDHHC20.1	3.85306e-38	0.6865	0.303	0.203	4.09658e-34	1	ZDHHC20
MPHOSPH9	2.39205e-33	0.683487	0.277	0.184	2.54323e-29	1	MPHOSPH9
CLDND1.1	2.87739e-06	0.682354	0.329	0.358	0.0305924	1	CLDND1
MLLT6.1	4.71581e-39	0.677688	0.293	0.188	5.01385e-35	1	MLLT6
LPIN1	1.82097e-22	0.670644	0.337	0.293	1.93606e-18	1	LPIN1
SYNRG.1	2.94882e-26	0.669063	0.353	0.303	3.13519e-22	1	SYNRG
IVNS1ABP	1.68122e-24	0.662792	0.272	0.2	1.78747e-20	1	IVNS1ABP
PPP2R5C.1	2.76676e-32	0.656668	0.493	0.509	2.94162e-28	1	PPP2R5C
ASXL2.1	1.06407e-16	0.651482	0.322	0.291	1.13131e-12	1	ASXL2
ZBTB44.1	4.92059e-09	0.649311	0.325	0.326	5.23157e-05	1	ZBTB44
REST.1	2.94756e-20	0.642657	0.331	0.285	3.13384e-16	1	REST
RNF44	6.2645e-61	0.640606	0.263	0.122	6.66042e-57	1	RNF44
ATP11B	1.07208e-23	0.63552	0.402	0.377	1.13984e-19	1	ATP11B
AGO2	5.5509e-25	0.63314	0.262	0.188	5.90171e-21	1	AGO2
FNBP4.1	4.77782e-26	0.632194	0.499	0.531	5.07978e-22	1	FNBP4
SPTAN1	8.32189e-51	0.629236	0.259	0.134	8.84783e-47	1	SPTAN1
TPR.1	1.11309e-22	0.621671	0.399	0.378	1.18344e-18	1	TPR
NAP1L4	5.81338e-23	0.620143	0.304	0.245	6.18078e-19	1	NAP1L4
HLA-F	1.51784e-18	0.616763	0.346	0.317	1.61377e-14	1	HLA-F
STK24.1	5.71686e-18	0.609643	0.34	0.306	6.07817e-14	1	STK24
SENP7.1	1.33008e-08	0.608359	0.293	0.283	0.000141414	1	SENP7
ANKRD36.1	1.14937e-18	0.60806	0.33	0.293	1.22201e-14	1	ANKRD36
ZNF292.1	7.83264e-24	0.606551	0.442	0.438	8.32767e-20	1	ZNF292
TNRC6B.1	2.89007e-40	0.606526	0.585	0.627	3.07273e-36	1	TNRC6B
SEMA4D.1	9.13333e-15	0.605628	0.395	0.408	9.71055e-11	1	SEMA4D
C9orf78	7.0336e-19	0.604078	0.277	0.218	7.47812e-15	1	C9orf78
WDR26.1	4.8131e-09	0.600199	0.331	0.337	5.11729e-05	1	WDR26
SACM1L	1.23132e-15	0.598932	0.254	0.205	1.30914e-11	1	SACM1L
GCC2	1.99908e-11	0.597012	0.396	0.422	2.12542e-07	1	GCC2
PSMA3-AS1.1	7.94636e-31	0.596648	0.333	0.253	8.44857e-27	1	PSMA3-AS1
CD47.1	3.57868e-10	0.590637	0.403	0.442	3.80485e-06	1	CD47
CDC42SE1	2.19876e-19	0.589258	0.261	0.2	2.33772e-15	1	CDC42SE1
VPS13A.1	6.2698e-17	0.587894	0.374	0.355	6.66605e-13	1	VPS13A
PTAR1.1	3.63006e-08	0.584069	0.278	0.262	0.000385948	1	PTAR1
STX16.1	5.50932e-12	0.581433	0.346	0.339	5.8575e-08	1	STX16
HNRNPH1.1	4.12639e-82	0.581317	0.718	0.771	4.38718e-78	1	HNRNPH1
CGGBP1	9.99677e-11	0.57442	0.341	0.343	1.06286e-06	1	CGGBP1
ANKRD36C.1	2.60093e-14	0.572947	0.361	0.352	2.76531e-10	1	ANKRD36C
NFATC2	1.16333e-34	0.570157	0.251	0.15	1.23686e-30	1	NFATC2
MYSM1.1	2.4078e-10	0.570114	0.298	0.28	2.55997e-06	1	MYSM1
PHC3	2.24202e-11	0.568594	0.476	0.552	2.38372e-07	1	PHC3
GNA13.1	3.45043e-11	0.558014	0.274	0.245	3.6685e-07	1	GNA13
RAB3GAP1	0.000705208	0.553573	0.244	0.252	1	1	RAB3GAP1
URI1.1	9.09402e-12	0.553314	0.307	0.287	9.66877e-08	1	URI1
DHX36.1	1.82802e-09	0.552747	0.358	0.372	1.94355e-05	1	DHX36
TMPO.1	1.03519e-09	0.552379	0.274	0.251	1.10061e-05	1	TMPO
PCSK7.1	2.49435e-21	0.551668	0.294	0.232	2.652e-17	1	PCSK7
ANKRD11.1	2.54047e-21	0.550239	0.358	0.313	2.70103e-17	1	ANKRD11
GLS.1	1.4091e-36	0.549644	0.627	0.716	1.49815e-32	1	GLS
RPL32.1	8.06972e-26	0.548418	0.542	0.61	8.57973e-22	1	RPL32
PPP4R3A.1	4.58826e-15	0.548266	0.312	0.277	4.87824e-11	1	PPP4R3A
PUM2.1	1.85614e-13	0.547069	0.405	0.426	1.97345e-09	1	PUM2
LDHA	1.42622e-06	0.543833	0.328	0.351	0.0151636	1	LDHA
DDX17.1	3.46837e-112	0.543464	0.818	0.877	3.68757e-108	1	DDX17
HNRNPDL.1	3.27134e-30	0.539918	0.574	0.633	3.47809e-26	1	HNRNPDL
RPS2.1	2.21335e-20	0.539455	0.469	0.491	2.35323e-16	1	RPS2
RPS13.1	1.17065e-110	0.538564	0.852	0.883	1.24464e-106	1	RPS13
ZNF655	5.99386e-08	0.536467	0.267	0.254	0.000637267	1	ZNF655
RPL10A.1	7.99726e-26	0.533662	0.559	0.607	8.50268e-22	1	RPL10A
CCDC14.1	1.24071e-06	0.529325	0.274	0.265	0.0131913	1	CCDC14
SLC12A6	4.04896e-07	0.527834	0.272	0.266	0.00430486	1	SLC12A6
UBA52.1	1.86021e-29	0.527719	0.562	0.63	1.97778e-25	1	UBA52
RIF1.1	3.38055e-12	0.526738	0.367	0.366	3.5942e-08	1	RIF1
ARGLU1.1	4.59162e-14	0.523752	0.423	0.451	4.88181e-10	1	ARGLU1
TROVE2.1	3.03647e-07	0.523431	0.323	0.336	0.00322838	1	TROVE2
PSIP1	2.04334e-17	0.521716	0.253	0.195	2.17248e-13	1	PSIP1
TIA1.1	3.14736e-09	0.51892	0.438	0.501	3.34628e-05	1	TIA1
TAB2.1	2.33906e-07	0.513189	0.305	0.308	0.00248689	1	TAB2
TIAL1	0.000149099	0.513094	0.347	0.397	1	1	TIAL1
FUBP1	1.20583e-07	0.512717	0.265	0.25	0.00128204	1	FUBP1
OFD1	1.50501e-12	0.512642	0.253	0.213	1.60012e-08	1	OFD1
GSTK1	5.09998e-13	0.511362	0.252	0.212	5.4223e-09	1	GSTK1
CHD2.1	4.31262e-09	0.511357	0.342	0.345	4.58518e-05	1	CHD2
MED13.1	3.40042e-09	0.51045	0.404	0.447	3.61533e-05	1	MED13
SRSF7.1	0.000120818	0.507476	0.336	0.371	1	1	SRSF7
GGNBP2.1	1.18781e-06	0.506381	0.29	0.29	0.0126288	1	GGNBP2
RPS6.1	1.70889e-107	0.50549	0.852	0.888	1.81689e-103	1	RPS6
RPL11.1	6.29936e-68	0.504117	0.749	0.811	6.69748e-64	1	RPL11
NCOA2	0.000162831	0.504106	0.309	0.335	1	1	NCOA2
UGP2.1	6.3789e-06	0.5039	0.29	0.297	0.0678204	1	UGP2
TBL1XR1	1.04453e-11	0.502896	0.483	0.567	1.11055e-07	1	TBL1XR1
RPL13A.1	4.68727e-15	0.501606	0.525	0.62	4.9835e-11	1	RPL13A
PSME1	5.4904e-08	0.49935	0.462	0.57	0.000583739	1	PSME1
WHSC1L1	0.00276124	0.498023	0.336	0.395	1	1	WHSC1L1
PRDM2	7.02554e-08	0.496036	0.315	0.318	0.000746955	1	PRDM2
NFAT5.1	5.39402e-08	0.488881	0.273	0.257	0.000573492	1	NFAT5
SRP14.1	4.58462e-06	0.488666	0.409	0.49	0.0487437	1	SRP14
RPL37	2.18194e-13	0.486093	0.449	0.499	2.31984e-09	1	RPL37
CDK17	4.02328e-06	0.482467	0.251	0.242	0.0427755	1	CDK17
GAPDH.1	8.09592e-05	0.480129	0.343	0.392	0.860758	1	GAPDH
FMR1.1	6.68575e-08	0.479327	0.284	0.272	0.000710829	1	FMR1
ANP32E	0.00707763	0.479274	0.254	0.272	1	1	ANP32E
USP47.1	1.27678e-07	0.478831	0.312	0.313	0.00135748	1	USP47
RBM39.1	5.53152e-20	0.477991	0.558	0.66	5.88111e-16	1	RBM39
PRPF4B.1	8.24104e-09	0.477685	0.322	0.32	8.76187e-05	1	PRPF4B
TTC14	0.00326566	0.476242	0.352	0.413	1	1	TTC14
RPLP2.1	7.94826e-22	0.475466	0.546	0.64	8.45059e-18	1	RPLP2
RPL27.1	2.84004e-13	0.470953	0.48	0.558	3.01953e-09	1	RPL27
XRCC5.1	7.13729e-07	0.470649	0.416	0.488	0.00758837	1	XRCC5
MSL1	0.00385293	0.466938	0.262	0.278	1	1	MSL1
CD164.1	6.29981e-14	0.457652	0.531	0.635	6.69796e-10	1	CD164
PPP4R3B	0.00984884	0.456628	0.32	0.374	1	1	PPP4R3B
SRSF10	0.000294525	0.45542	0.31	0.339	1	1	SRSF10
NEK7	0.000832624	0.451091	0.265	0.277	1	1	NEK7
SARAF.1	2.5352e-35	0.447597	0.671	0.771	2.69543e-31	1	SARAF
LSM14A	1.37259e-06	0.443615	0.251	0.238	0.0145934	1	LSM14A
SMARCA5	0.00618711	0.440933	0.313	0.359	1	1	SMARCA5
GPBP1	0.000414827	0.440343	0.446	0.559	1	1	GPBP1
BTF3.1	9.82167e-06	0.43942	0.45	0.557	0.104424	1	BTF3
TOMM7	0.00145031	0.437683	0.379	0.454	1	1	TOMM7
KLF13	0.00496769	0.43634	0.267	0.288	1	1	KLF13
DDX6	0.00645035	0.43424	0.302	0.341	1	1	DDX6
DMTF1	0.00249909	0.433789	0.307	0.335	1	1	DMTF1
CNOT1	0.00484623	0.420699	0.306	0.342	1	1	CNOT1
RPS16.1	4.8233e-61	0.420106	0.799	0.86	5.12813e-57	1	RPS16
PAPOLA.1	6.46772e-09	0.419582	0.522	0.648	6.87648e-05	1	PAPOLA
HLA-C	9.1002e-60	0.414348	0.873	0.909	9.67534e-56	1	HLA-C
TRA2A	0.000285914	0.39865	0.302	0.324	1	1	TRA2A
HLA-B	1.44307e-138	0.386724	0.984	0.967	1.53427e-134	1	HLA-B
TPT1.1	9.57365e-132	0.385039	0.996	0.994	1.01787e-127	1	TPT1
TMEM167A	1.15154e-11	0.350066	0.246	0.405	1.22432e-07	1	TMEM167A
MIB1	3.45574e-05	0.33429	0.276	0.408	0.367414	1	MIB1
ERO1A	0.00711876	0.329993	0.278	0.389	1	1	ERO1A
PPP1R2	2.04365e-05	0.325138	0.246	0.368	0.217281	1	PPP1R2
CCDC186	1.44912e-06	0.319601	0.255	0.39	0.015407	1	CCDC186
HNRNPUL1	0.00579726	0.31691	0.355	0.511	1	1	HNRNPUL1
GABPA	0.000221005	0.309267	0.183	0.259	1	1	GABPA
ATF2	5.47384e-05	0.305458	0.214	0.31	0.581979	1	ATF2
HIST1H4C	2.1673e-10	0.304329	0.222	0.358	2.30427e-06	1	HIST1H4C
ARIH1.1	0.000141116	0.30364	0.22	0.311	1	1	ARIH1
B2M	1.26067e-140	0.302769	1	0.998	1.34034e-136	1	B2M
ASCC3	2.86995e-05	0.299224	0.228	0.336	0.305133	1	ASCC3
ANP32B	0.000109624	0.298717	0.337	0.502	1	1	ANP32B
CCNY	0.00423097	0.294424	0.215	0.291	1	1	CCNY
BRK1	0.00105419	0.284923	0.278	0.395	1	1	BRK1
MT-RNR1.1	1.92538e-41	0.281549	0.929	0.961	2.04706e-37	1	MT-RNR1
USP16	3.17591e-07	0.279165	0.296	0.454	0.00337663	1	USP16
DLG1	5.3667e-06	0.274519	0.24	0.355	0.0570587	1	DLG1
JUND.1	0.000197235	0.272426	0.296	0.426	1	1	JUND
EBLN3P	7.60195e-09	0.271942	0.278	0.435	8.08239e-05	1	EBLN3P
MDH1	2.60413e-08	0.271439	0.214	0.337	0.000276872	1	MDH1
UBL3	3.07672e-12	0.268302	0.242	0.401	3.27117e-08	1	UBL3
DYNC1LI2.1	0.000893429	0.268134	0.194	0.267	1	1	DYNC1LI2
MT-RNR2.1	2.72487e-118	0.267487	1	1	2.89708e-114	1	MT-RNR2
HECTD1	0.002961	0.265912	0.304	0.428	1	1	HECTD1
LTN1	1.68396e-05	0.262744	0.235	0.343	0.179039	1	LTN1
PFDN5.1	0.000520594	0.261577	0.247	0.353	1	1	PFDN5
H2AFZ	3.32565e-08	0.258674	0.243	0.382	0.000353583	1	H2AFZ
NPEPPS.1	0.00113768	0.258185	0.218	0.301	1	1	NPEPPS
YME1L1	4.70427e-07	0.257617	0.316	0.488	0.00500158	1	YME1L1
VPS29.1	1.75092e-06	0.255673	0.201	0.298	0.0186158	1	VPS29
LMBRD2	1.0176e-05	0.253765	0.173	0.253	0.108191	1	LMBRD2
GSPT1	4.55745e-06	0.253586	0.201	0.297	0.0484548	1	GSPT1
ATXN2.1	2.32671e-10	0.2531	0.254	0.393	2.47376e-06	1	ATXN2
COX7A2L	2.82914e-08	0.2515	0.213	0.333	0.000300794	1	COX7A2L
ALG2	3.30317e-90	-0.251296	0.073	0.317	3.51193e-86	1	ALG2
MAP3K1.1	7.257e-87	-0.256944	0.24	0.583	7.71565e-83	1	MAP3K1
STRBP	3.57162e-102	-0.263804	0.132	0.443	3.79735e-98	1	STRBP
CRTAP	2.89847e-98	-0.267907	0.198	0.541	3.08166e-94	1	CRTAP
HEXB	2.78784e-107	-0.269247	0.078	0.354	2.96403e-103	1	HEXB
LITAF.1	2.91567e-83	-0.275182	0.183	0.485	3.09994e-79	1	LITAF
SNX29	1.95846e-66	-0.279313	0.065	0.254	2.08223e-62	1	SNX29
ANXA5.1	7.35799e-100	-0.2889	0.222	0.581	7.82302e-96	1	ANXA5
PRCP	1.51012e-115	-0.294045	0.083	0.379	1.60556e-111	1	PRCP
EIF2AK4	1.00674e-107	-0.298164	0.045	0.294	1.07036e-103	1	EIF2AK4
YWHAE	2.29011e-103	-0.310791	0.257	0.642	2.43485e-99	1	YWHAE
PRDX1	3.27269e-123	-0.31148	0.133	0.478	3.47952e-119	1	PRDX1
FUCA2	2.41183e-107	-0.31407	0.057	0.316	2.56425e-103	1	FUCA2
CANX	1.33326e-88	-0.31583	0.562	0.879	1.41753e-84	1	CANX
ADAM28.1	2.5427e-97	-0.337407	0.152	0.458	2.7034e-93	1	ADAM28
ALCAM	6.21105e-103	-0.340625	0.029	0.253	6.60359e-99	1	ALCAM
CALU	2.97554e-137	-0.352213	0.112	0.464	3.16359e-133	1	CALU
CYSLTR1	1.20769e-107	-0.354421	0.047	0.298	1.28402e-103	1	CYSLTR1
GPR160	1.45356e-129	-0.374978	0.026	0.291	1.54542e-125	1	GPR160
ARMCX3	1.17465e-143	-0.381233	0.116	0.482	1.24889e-139	1	ARMCX3
TIMP1	1.84186e-97	-0.382014	0.039	0.263	1.95827e-93	1	TIMP1
NAGK	1.39455e-122	-0.390684	0.168	0.529	1.48268e-118	1	NAGK
DOK3	1.11057e-109	-0.393724	0.026	0.258	1.18076e-105	1	DOK3
SMIM14	6.22047e-108	-0.410275	0.074	0.346	6.6136e-104	1	SMIM14
TIMP2	1.42632e-124	-0.441757	0.046	0.321	1.51646e-120	1	TIMP2
IFNGR2	4.23493e-108	-0.448491	0.031	0.264	4.50258e-104	1	IFNGR2
SYK	1.39235e-136	-0.47236	0.028	0.304	1.48034e-132	1	SYK
CD63	8.36762e-151	-0.476936	0.262	0.706	8.89645e-147	1	CD63
BLNK	1.84811e-144	-0.482086	0.012	0.283	1.96491e-140	1	BLNK
CD59	1.13783e-173	-0.484645	0.089	0.474	1.20975e-169	1	CD59
FOSB	7.15182e-125	-0.510739	0.075	0.37	7.60381e-121	1	FOSB
SCARB2	1.079e-186	-0.540794	0.041	0.403	1.14719e-182	1	SCARB2
RAPGEF2	4.41258e-182	-0.561809	0.114	0.528	4.69146e-178	1	RAPGEF2
EVI5	7.68002e-182	-0.563095	0.028	0.369	8.16539e-178	1	EVI5
DAPK1	2.4363e-134	-0.586238	0.022	0.286	2.59027e-130	1	DAPK1
SPINT2	7.74363e-185	-0.616435	0.048	0.414	8.23302e-181	1	SPINT2
COBLL1	1.32129e-175	-0.616774	0.018	0.341	1.4048e-171	1	COBLL1
TBC1D9	6.60846e-170	-0.619726	0.058	0.41	7.02612e-166	1	TBC1D9
METTL7A.1	2.10406e-225	-0.621237	0.071	0.508	2.23704e-221	1	METTL7A
SLC44A1	3.14777e-204	-0.637258	0.192	0.671	3.34671e-200	1	SLC44A1
FTL.1	1.7575e-182	-0.752797	0.357	0.804	1.86858e-178	1	FTL
DST	1.22117e-165	-0.76575	0.046	0.378	1.29835e-161	1	DST
HSPA1A	1.16764e-82	-0.777006	0.519	0.765	1.24143e-78	1	HSPA1A
IGF1	1.91768e-169	-0.816046	0.021	0.336	2.03888e-165	1	IGF1
NPC2	2.75503e-270	-0.829731	0.134	0.66	2.92914e-266	1	NPC2
HSPA1B.1	2.09829e-162	-0.858707	0.09	0.438	2.2309e-158	1	HSPA1B
TCF4	1.80294e-286	-0.926799	0.063	0.563	1.91689e-282	1	TCF4
CSF2RB	1.86854e-287	-0.965099	0.032	0.506	1.98663e-283	1	CSF2RB
PSAP	0	-1.01241	0.185	0.752	0	1	PSAP
MARCKS	8.25592e-255	-1.0142	0.023	0.453	8.7777e-251	1	MARCKS
CTD-3014M21.1.1	2.6628e-233	-1.07378	0.043	0.46	2.83108e-229	1	CTD-3014M21.1
FOS.1	6.23527e-173	-1.10781	0.049	0.387	6.62934e-169	1	FOS
CPA3.2	0	4.23266	0.872	0.173	0	2	CPA3
KIT.2	0	3.78688	0.879	0.215	0	2	KIT
TPSB2	0	3.76437	0.831	0.049	0	2	TPSB2
MS4A2.2	0	3.64385	0.879	0.157	0	2	MS4A2
SLC18A2	0	2.99517	0.817	0.043	0	2	SLC18A2
TPSAB1	0	2.86568	0.7	0.035	0	2	TPSAB1
VWA5A	0	2.70445	0.812	0.075	0	2	VWA5A
GATA2	0	2.51219	0.769	0.031	0	2	GATA2
HDC	0	2.40193	0.72	0.031	0	2	HDC
TIMP3	0	2.37623	0.752	0.031	0	2	TIMP3
SIGLEC17P	0	2.33033	0.704	0.049	0	2	SIGLEC17P
MAOB	0	2.21987	0.698	0.068	0	2	MAOB
CADPS	0	2.18489	0.679	0.028	0	2	CADPS
CTSG	0	2.1701	0.454	0.012	0	2	CTSG
RGS13	0	2.1494	0.675	0.029	0	2	RGS13
PBX1	0	2.14106	0.731	0.071	0	2	PBX1
IL1RL1	0	2.12357	0.696	0.041	0	2	IL1RL1
CD9.2	0	2.08021	0.785	0.296	0	2	CD9
RAB27B	0	2.04875	0.672	0.038	0	2	RAB27B
ACSL4.2	7.2185e-303	2.04519	0.801	0.318	7.67471e-299	2	ACSL4
BACE2	0	1.98217	0.671	0.027	0	2	BACE2
HPGD	0	1.97037	0.549	0.057	0	2	HPGD
GCSAML	0	1.88351	0.619	0.035	0	2	GCSAML
STX3	0	1.88064	0.672	0.063	0	2	STX3
C1orf186	0	1.87986	0.649	0.025	0	2	C1orf186
SDPR	0	1.86408	0.588	0.01	0	2	SDPR
HPGDS	0	1.85623	0.643	0.016	0	2	HPGDS
BMP2K.2	0	1.79526	0.726	0.147	0	2	BMP2K
MLPH	0	1.73086	0.62	0.012	0	2	MLPH
SAMSN1.1	8.50646e-253	1.72992	0.751	0.285	9.04406e-249	2	SAMSN1
GLUL.1	0	1.71318	0.677	0.11	0	2	GLUL
SLC45A3	0	1.70413	0.573	0.008	0	2	SLC45A3
CLU	0	1.69285	0.624	0.028	0	2	CLU
CD44.1	2.68773e-213	1.67132	0.855	0.645	2.85759e-209	2	CD44
ALOX5.2	3.75574e-269	1.6647	0.684	0.209	3.9931e-265	2	ALOX5
LAPTM4A.2	7.71976e-198	1.64186	0.717	0.353	8.20765e-194	2	LAPTM4A
FER.1	5.45805e-180	1.60048	0.596	0.206	5.803e-176	2	FER
VIM.1	1.9977e-208	1.59957	0.856	0.692	2.12396e-204	2	VIM
LMO4.2	2.81468e-207	1.59009	0.74	0.357	2.99257e-203	2	LMO4
IRS2	4.55493e-251	1.56977	0.508	0.093	4.8428e-247	2	IRS2
MITF	0	1.56732	0.569	0.037	0	2	MITF
PTGS1	0	1.54484	0.548	0.033	0	2	PTGS1
LPCAT2	0	1.52453	0.588	0.096	0	2	LPCAT2
DLC1	0	1.51249	0.532	0.01	0	2	DLC1
RHOBTB3	0	1.48832	0.598	0.094	0	2	RHOBTB3
ADGRE2	0	1.46892	0.508	0.042	0	2	ADGRE2
IL18R1	0	1.46767	0.551	0.08	0	2	IL18R1
ANXA1.2	0	1.46158	0.696	0.148	0	2	ANXA1
ARHGEF6.1	1.78184e-270	1.4328	0.642	0.154	1.89446e-266	2	ARHGEF6
FOXP1.1	4.61302e-243	1.42087	0.764	0.284	4.90456e-239	2	FOXP1
HS3ST1	0	1.40997	0.47	0.026	0	2	HS3ST1
AHNAK.1	4.04101e-185	1.40331	0.813	0.502	4.2964e-181	2	AHNAK
CPM	0	1.37719	0.463	0.038	0	2	CPM
ALDH1A1	0	1.35935	0.49	0.052	0	2	ALDH1A1
ALS2	1.15172e-260	1.35685	0.515	0.09	1.22451e-256	2	ALS2
CTSD	5.0331e-212	1.34435	0.511	0.112	5.35119e-208	2	CTSD
ATP6V0A2	1.51845e-230	1.32037	0.596	0.154	1.61442e-226	2	ATP6V0A2
STXBP5.1	6.64092e-230	1.3196	0.616	0.163	7.06062e-226	2	STXBP5
SIGLEC8	0	1.30104	0.456	0.016	0	2	SIGLEC8
ZEB2.2	4.19618e-249	1.30055	0.737	0.209	4.46137e-245	2	ZEB2
HELLPAR	1.29878e-70	1.28694	0.3	0.097	1.38086e-66	2	HELLPAR
MEIS2	0	1.2833	0.433	0.012	0	2	MEIS2
ASAH1.2	5.19937e-167	1.278	0.748	0.42	5.52797e-163	2	ASAH1
PLIN2	9.18881e-250	1.27384	0.473	0.075	9.76954e-246	2	PLIN2
CD84.1	7.26782e-234	1.25198	0.654	0.171	7.72715e-230	2	CD84
AGAP1	0	1.22349	0.4	0.015	0	2	AGAP1
FTH1.2	3.04629e-140	1.2158	0.72	0.438	3.23881e-136	2	FTH1
EGR1	2.67274e-100	1.20119	0.395	0.126	2.84166e-96	2	EGR1
ARHGAP18.1	2.29779e-163	1.20063	0.621	0.235	2.44301e-159	2	ARHGAP18
CDK15	0	1.16538	0.405	0.008	0	2	CDK15
TESPA1	0	1.15843	0.488	0.048	0	2	TESPA1
STXBP6	0	1.15842	0.366	0.012	0	2	STXBP6
H3F3B.1	6.75109e-139	1.15215	0.803	0.627	7.17776e-135	2	H3F3B
FCER1A	0	1.14624	0.394	0.017	0	2	FCER1A
LIF	0	1.14171	0.343	0.006	0	2	LIF
KIAA1549	0	1.13623	0.368	0.013	0	2	KIAA1549
STMN1	3.66851e-215	1.12897	0.474	0.088	3.90036e-211	2	STMN1
ANXA4	1.39909e-233	1.12862	0.46	0.076	1.48751e-229	2	ANXA4
SERPINB1.1	2.54249e-131	1.12456	0.558	0.217	2.70317e-127	2	SERPINB1
KREMEN1	1.08735e-302	1.10884	0.358	0.023	1.15607e-298	2	KREMEN1
MYB	1.19221e-307	1.10149	0.347	0.02	1.26755e-303	2	MYB
PAN3.1	1.01084e-10	1.09997	0.428	0.377	1.07472e-06	2	PAN3
TNIK	3.38245e-270	1.09272	0.537	0.084	3.59622e-266	2	TNIK
PLAT	0	1.08633	0.299	0.009	0	2	PLAT
ACER3	3.2605e-199	1.05931	0.464	0.091	3.46656e-195	2	ACER3
PRRG3.2	2.3664e-50	1.05367	0.743	0.573	2.51595e-46	2	PRRG3
FAM129B	0	1.0434	0.372	0.013	0	2	FAM129B
HS6ST1	0	1.02602	0.374	0.012	0	2	HS6ST1
RGS1	1.52858e-56	1.01323	0.357	0.158	1.62519e-52	2	RGS1
GNAQ.1	4.24249e-184	1.01237	0.511	0.117	4.51061e-180	2	GNAQ
GNPTAB.1	1.08224e-108	1.01235	0.611	0.311	1.15064e-104	2	GNPTAB
GALC	4.32775e-163	1.00924	0.416	0.09	4.60126e-159	2	GALC
RPS6KA5.1	2.68688e-122	1.00594	0.56	0.22	2.85669e-118	2	RPS6KA5
P2RX1	1.63146e-124	0.997403	0.398	0.114	1.73457e-120	2	P2RX1
GMPR	6.78013e-240	0.995954	0.314	0.025	7.20863e-236	2	GMPR
NAV1	1.48723e-133	0.994792	0.384	0.093	1.58123e-129	2	NAV1
BTK	2.94872e-158	0.994776	0.386	0.082	3.13508e-154	2	BTK
SLC26A2	2.37864e-102	0.992962	0.417	0.144	2.52897e-98	2	SLC26A2
ERVFRD-1	0	0.988654	0.288	0.004	0	2	ERVFRD-1
TDRD3	3.0729e-122	0.983618	0.414	0.12	3.26711e-118	2	TDRD3
MAST4	4.92502e-129	0.982303	0.367	0.086	5.23628e-125	2	MAST4
CD22	0	0.977963	0.398	0.026	0	2	CD22
RGS2	4.00512e-146	0.97516	0.295	0.046	4.25825e-142	2	RGS2
SCN7A	5.58222e-293	0.969192	0.252	0.004	5.93502e-289	2	SCN7A
SEPT2.1	1.43261e-93	0.962456	0.738	0.605	1.52315e-89	2	SEPT2
SLC11A2	2.32843e-106	0.955167	0.459	0.167	2.47558e-102	2	SLC11A2
CD82	0	0.946428	0.358	0.017	0	2	CD82
CAST.1	1.15038e-116	0.9431	0.694	0.41	1.22308e-112	2	CAST
RP11-354E11.2	0	0.941007	0.323	0.007	0	2	RP11-354E11.2
FAM46A	1.07231e-139	0.937033	0.334	0.063	1.14008e-135	2	FAM46A
DNMT3A	5.23376e-24	0.9356	0.466	0.37	5.56453e-20	2	DNMT3A
TNFSF10	7.53634e-161	0.928667	0.374	0.07	8.01264e-157	2	TNFSF10
KIAA1522	0	0.926302	0.328	0.009	0	2	KIAA1522
CNRIP1	0	0.920014	0.306	0.01	0	2	CNRIP1
TSC22D3.1	3.25987e-55	0.917704	0.482	0.274	3.46589e-51	2	TSC22D3
PIK3CA	2.75594e-117	0.916808	0.469	0.155	2.93011e-113	2	PIK3CA
ZBTB20.1	5.93018e-91	0.916255	0.696	0.484	6.30497e-87	2	ZBTB20
CAPG	4.91579e-218	0.908443	0.355	0.041	5.22646e-214	2	CAPG
LYST.1	1.07578e-116	0.908414	0.571	0.226	1.14377e-112	2	LYST
KCNQ1OT1	3.93776e-30	0.908324	0.297	0.16	4.18662e-26	2	KCNQ1OT1
VAT1	2.34417e-253	0.906863	0.343	0.03	2.49232e-249	2	VAT1
PPM1H	0	0.9068	0.301	0.01	0	2	PPM1H
SQSTM1.1	2.53367e-71	0.906674	0.563	0.351	2.6938e-67	2	SQSTM1
SIGLEC6	2.1105e-304	0.905324	0.267	0.005	2.24388e-300	2	SIGLEC6
SRGN.1	1.8081e-150	0.903898	0.906	0.871	1.92237e-146	2	SRGN
HSP90AB1.1	9.01905e-99	0.900435	0.745	0.571	9.58905e-95	2	HSP90AB1
REG1A	7.4373e-77	0.895759	0.271	0.072	7.90734e-73	2	REG1A
BHLHE40	1.11009e-154	0.89493	0.313	0.048	1.18024e-150	2	BHLHE40
IL18	4.51752e-249	0.891793	0.351	0.031	4.80302e-245	2	IL18
ALAS1	2.49345e-165	0.887412	0.283	0.035	2.65103e-161	2	ALAS1
MPP1	1.29758e-91	0.885987	0.356	0.109	1.37958e-87	2	MPP1
ADRB2	5.51836e-216	0.874687	0.277	0.021	5.86712e-212	2	ADRB2
A2M-AS1	2.19244e-255	0.872638	0.361	0.031	2.331e-251	2	A2M-AS1
SPECC1	3.19445e-146	0.857452	0.381	0.081	3.39633e-142	2	SPECC1
NFKBIA	3.5253e-61	0.85745	0.375	0.164	3.7481e-57	2	NFKBIA
DHRS9	5.91669e-281	0.856827	0.268	0.008	6.29063e-277	2	DHRS9
ABCC4	1.98607e-85	0.85373	0.33	0.102	2.11159e-81	2	ABCC4
PAQR5	0	0.851383	0.271	0.005	0	2	PAQR5
SWAP70	7.01104e-185	0.85056	0.433	0.079	7.45414e-181	2	SWAP70
CTNNBL1	4.14272e-161	0.845414	0.335	0.055	4.40454e-157	2	CTNNBL1
SLC8A3	0	0.844775	0.28	0.004	0	2	SLC8A3
KRT1	0	0.834974	0.259	0.003	0	2	KRT1
GBE1	1.63479e-92	0.825426	0.321	0.089	1.7381e-88	2	GBE1
GAS7	1.6326e-161	0.824757	0.324	0.048	1.73578e-157	2	GAS7
ANXA11.1	1.32522e-85	0.822603	0.479	0.212	1.40897e-81	2	ANXA11
PIK3R6	2.38484e-258	0.81573	0.292	0.016	2.53556e-254	2	PIK3R6
CHMP3	1.48958e-59	0.808884	0.388	0.173	1.58372e-55	2	CHMP3
BNIP3L	9.44949e-68	0.803724	0.525	0.297	1.00467e-63	2	BNIP3L
NFKBIZ	3.0607e-78	0.801909	0.319	0.099	3.25413e-74	2	NFKBIZ
TMEM154	2.2806e-88	0.798503	0.398	0.141	2.42473e-84	2	TMEM154
MBOAT7	1.3327e-156	0.794159	0.323	0.051	1.41693e-152	2	MBOAT7
GAPT	5.8927e-155	0.793278	0.287	0.038	6.26512e-151	2	GAPT
LGALS8.1	9.88557e-81	0.787431	0.464	0.195	1.05103e-76	2	LGALS8
TSC22D1	1.23527e-150	0.785329	0.278	0.037	1.31334e-146	2	TSC22D1
TAOK3.1	1.8437e-77	0.784689	0.605	0.35	1.96022e-73	2	TAOK3
PMP22	7.2322e-193	0.777486	0.288	0.028	7.68928e-189	2	PMP22
LGALS3	2.88288e-106	0.775066	0.385	0.114	3.06508e-102	2	LGALS3
TNS1	1.56022e-283	0.772487	0.269	0.008	1.65882e-279	2	TNS1
PRKCB.1	8.00628e-68	0.762275	0.55	0.311	8.51228e-64	2	PRKCB
ZNRF1	8.70002e-148	0.755938	0.294	0.043	9.24986e-144	2	ZNRF1
MCTP1	2.07042e-148	0.754873	0.307	0.047	2.20127e-144	2	MCTP1
NFIA	2.56233e-101	0.753217	0.271	0.055	2.72427e-97	2	NFIA
TIAM2	1.29407e-98	0.74951	0.276	0.061	1.37586e-94	2	TIAM2
CTTNBP2	7.08797e-176	0.742559	0.267	0.026	7.53593e-172	2	CTTNBP2
HIF1A.1	1.90333e-61	0.741652	0.476	0.245	2.02362e-57	2	HIF1A
ANTXR2	6.42131e-102	0.740605	0.37	0.106	6.82714e-98	2	ANTXR2
RTN4.1	3.55872e-63	0.737393	0.584	0.366	3.78363e-59	2	RTN4
ITGAM	1.63491e-194	0.73237	0.258	0.02	1.73824e-190	2	ITGAM
ABHD4	7.49759e-62	0.728232	0.26	0.083	7.97143e-58	2	ABHD4
EPB41L1	2.00301e-123	0.727679	0.266	0.045	2.1296e-119	2	EPB41L1
AGPS	8.09641e-78	0.720726	0.362	0.126	8.6081e-74	2	AGPS
GPAT3	8.64615e-154	0.71677	0.263	0.031	9.19259e-150	2	GPAT3
TTC39B	4.66568e-104	0.712338	0.313	0.069	4.96055e-100	2	TTC39B
LAT2	2.14716e-144	0.711218	0.319	0.054	2.28286e-140	2	LAT2
RNF144A	1.67183e-82	0.71005	0.294	0.079	1.77749e-78	2	RNF144A
CRBN.1	1.0814e-61	0.706856	0.446	0.22	1.14975e-57	2	CRBN
HSD17B12	1.40535e-40	0.706661	0.351	0.187	1.49417e-36	2	HSD17B12
KIDINS220.1	5.83604e-58	0.706369	0.521	0.303	6.20488e-54	2	KIDINS220
ATP1B3	4.48876e-39	0.703457	0.388	0.217	4.77244e-35	2	ATP1B3
KLRG1	1.39982e-147	0.700134	0.318	0.05	1.48829e-143	2	KLRG1
PDLIM5	4.74258e-51	0.699807	0.362	0.164	5.04231e-47	2	PDLIM5
CTBP2	4.12081e-125	0.6998	0.273	0.044	4.38125e-121	2	CTBP2
FADS1	5.14567e-122	0.699661	0.285	0.052	5.47088e-118	2	FADS1
SMYD3	2.78448e-97	0.696176	0.281	0.064	2.96046e-93	2	SMYD3
CNIH1.1	2.07013e-38	0.696026	0.418	0.256	2.20097e-34	2	CNIH1
ABHD2	5.15661e-50	0.689953	0.384	0.19	5.4825e-46	2	ABHD2
BEX4	4.05629e-54	0.68926	0.29	0.11	4.31265e-50	2	BEX4
GRAP2	8.3291e-165	0.686862	0.3	0.037	8.8555e-161	2	GRAP2
SNX5	2.76853e-40	0.68327	0.429	0.26	2.9435e-36	2	SNX5
ANKRD27	9.51092e-77	0.681249	0.323	0.102	1.0112e-72	2	ANKRD27
GSE1.1	4.38902e-54	0.681223	0.463	0.248	4.6664e-50	2	GSE1
PTAFR	1.48214e-136	0.673855	0.263	0.037	1.57581e-132	2	PTAFR
CHN2	6.04071e-85	0.673186	0.3	0.079	6.42249e-81	2	CHN2
CCNG2	5.28401e-55	0.672692	0.333	0.135	5.61796e-51	2	CCNG2
PRKX	1.48148e-74	0.671751	0.368	0.126	1.57511e-70	2	PRKX
TRIM24	1.29115e-81	0.67172	0.286	0.077	1.37276e-77	2	TRIM24
PRDX6	5.86343e-35	0.667971	0.382	0.23	6.234e-31	2	PRDX6
NEAT1.1	6.51266e-83	0.666502	0.84	0.735	6.92426e-79	2	NEAT1
IL4R	7.61268e-153	0.66562	0.29	0.039	8.09381e-149	2	IL4R
PEBP1.1	2.25952e-38	0.664686	0.557	0.438	2.40232e-34	2	PEBP1
S100A4	2.79556e-76	0.661883	0.367	0.125	2.97223e-72	2	S100A4
MCTP2.1	1.25282e-50	0.65941	0.443	0.238	1.33199e-46	2	MCTP2
WDFY2	7.13767e-72	0.651983	0.304	0.093	7.58877e-68	2	WDFY2
SLC43A3	1.62694e-118	0.651352	0.258	0.041	1.72976e-114	2	SLC43A3
FOSL2	8.94829e-142	0.646464	0.253	0.031	9.51382e-138	2	FOSL2
CTR9	6.12295e-34	0.64616	0.386	0.231	6.50992e-30	2	CTR9
TIAM1	2.26742e-62	0.640151	0.313	0.112	2.41072e-58	2	TIAM1
PBX3	2.92038e-51	0.635682	0.257	0.087	3.10495e-47	2	PBX3
CD81	4.19998e-36	0.632637	0.541	0.411	4.46542e-32	2	CD81
HSD17B4.1	7.58728e-35	0.631915	0.39	0.238	8.06679e-31	2	HSD17B4
CNST	3.03002e-54	0.631843	0.278	0.099	3.22152e-50	2	CNST
M6PR	8.12979e-33	0.625922	0.628	0.532	8.6436e-29	2	M6PR
SEPT11	1.99205e-42	0.623923	0.349	0.171	2.11795e-38	2	SEPT11
RALB	7.51186e-108	0.619513	0.266	0.05	7.98661e-104	2	RALB
ST13	1.80048e-38	0.614221	0.469	0.312	1.91427e-34	2	ST13
GPR65	6.74646e-98	0.61152	0.286	0.062	7.17284e-94	2	GPR65
SLC2A3	1.63402e-79	0.611296	0.283	0.073	1.73729e-75	2	SLC2A3
LAIR1	1.83382e-106	0.608276	0.315	0.07	1.94971e-102	2	LAIR1
USP53	4.10071e-32	0.607933	0.286	0.142	4.35987e-28	2	USP53
FXYD5	4.22143e-54	0.605512	0.314	0.124	4.48822e-50	2	FXYD5
MT-ND6.1	1.68786e-14	0.604594	0.351	0.271	1.79453e-10	2	MT-ND6
S100A6	3.57435e-58	0.600187	0.36	0.152	3.80025e-54	2	S100A6
TAGLN2	3.20645e-43	0.595533	0.281	0.116	3.4091e-39	2	TAGLN2
ABCC1	1.53231e-51	0.595386	0.352	0.153	1.62916e-47	2	ABCC1
CD55	4.35339e-26	0.593635	0.291	0.166	4.62852e-22	2	CD55
PRNP	1.12603e-36	0.58873	0.361	0.192	1.1972e-32	2	PRNP
HLTF	1.18078e-40	0.585632	0.351	0.178	1.2554e-36	2	HLTF
NORAD.1	2.89918e-27	0.582532	0.511	0.417	3.08241e-23	2	NORAD
SPTBN1.1	1.79916e-27	0.582279	0.33	0.193	1.91287e-23	2	SPTBN1
ATP6V1F	1.76523e-32	0.58165	0.352	0.202	1.87679e-28	2	ATP6V1F
ATXN1	3.37885e-24	0.57798	0.584	0.522	3.5924e-20	2	ATXN1
IRF2BP2.1	5.305e-32	0.574461	0.478	0.329	5.64028e-28	2	IRF2BP2
TBC1D14	3.05556e-29	0.571678	0.269	0.136	3.24867e-25	2	TBC1D14
STARD4	2.12153e-21	0.568375	0.339	0.221	2.25561e-17	2	STARD4
INTS6L	1.17785e-43	0.552809	0.325	0.147	1.25229e-39	2	INTS6L
TRIO	1.56991e-31	0.549336	0.273	0.134	1.66913e-27	2	TRIO
NMT2	6.2106e-75	0.547768	0.26	0.066	6.60311e-71	2	NMT2
MKRN1	6.7758e-22	0.544102	0.349	0.229	7.20404e-18	2	MKRN1
LRCH1	7.38287e-33	0.543488	0.292	0.143	7.84947e-29	2	LRCH1
AP2M1	5.29374e-38	0.540885	0.277	0.123	5.6283e-34	2	AP2M1
PRKCA	3.19615e-53	0.540399	0.299	0.111	3.39815e-49	2	PRKCA
SREBF2	3.495e-38	0.539187	0.272	0.12	3.71588e-34	2	SREBF2
CLIC1	1.47584e-41	0.538186	0.346	0.171	1.56911e-37	2	CLIC1
HEG1	5.65926e-67	0.537613	0.264	0.074	6.01692e-63	2	HEG1
ALDH5A1	3.30178e-26	0.537598	0.263	0.141	3.51045e-22	2	ALDH5A1
ELF1.2	6.25928e-32	0.535843	0.526	0.392	6.65486e-28	2	ELF1
PLEKHA2.1	1.61575e-26	0.533426	0.525	0.399	1.71787e-22	2	PLEKHA2
MANBA	8.35633e-47	0.530689	0.305	0.125	8.88445e-43	2	MANBA
BACH1	1.80177e-16	0.528142	0.334	0.245	1.91564e-12	2	BACH1
CAMLG	9.88225e-18	0.527573	0.294	0.192	1.05068e-13	2	CAMLG
CD200R1	1.78091e-43	0.527206	0.257	0.095	1.89347e-39	2	CD200R1
DPY19L1	1.35787e-34	0.525873	0.263	0.119	1.44369e-30	2	DPY19L1
TMEM245.1	1.70398e-21	0.522044	0.368	0.248	1.81167e-17	2	TMEM245
ELMO1	7.93997e-25	0.521273	0.306	0.178	8.44177e-21	2	ELMO1
SERINC3.1	5.28006e-26	0.521242	0.543	0.457	5.61376e-22	2	SERINC3
HNRNPA1.1	1.14692e-26	0.514188	0.62	0.567	1.21941e-22	2	HNRNPA1
THUMPD1	3.34862e-15	0.514062	0.353	0.259	3.56025e-11	2	THUMPD1
SH3KBP1.1	1.41157e-22	0.511304	0.494	0.387	1.50078e-18	2	SH3KBP1
CBFB.1	4.2188e-24	0.509926	0.409	0.278	4.48543e-20	2	CBFB
CLCN3.1	2.28975e-11	0.505176	0.304	0.231	2.43446e-07	2	CLCN3
CCDC18-AS1	1.72689e-20	0.504651	0.362	0.246	1.83603e-16	2	CCDC18-AS1
FLOT1	2.20555e-34	0.502922	0.274	0.129	2.34494e-30	2	FLOT1
ESYT1	3.09705e-55	0.500948	0.276	0.094	3.29278e-51	2	ESYT1
ADGRE5	1.71171e-38	0.500412	0.348	0.171	1.81989e-34	2	ADGRE5
FXR1	4.40667e-23	0.500126	0.396	0.275	4.68517e-19	2	FXR1
IDI1	8.04339e-23	0.495937	0.324	0.2	8.55174e-19	2	IDI1
DENND1B.2	1.74386e-27	0.494428	0.531	0.403	1.85407e-23	2	DENND1B
SPG20	4.10682e-27	0.493719	0.26	0.13	4.36637e-23	2	SPG20
FAM222B	2.4145e-24	0.493333	0.26	0.138	2.56709e-20	2	FAM222B
CHD7	4.09989e-27	0.488804	0.304	0.166	4.359e-23	2	CHD7
PARP4	9.73186e-33	0.488118	0.283	0.137	1.03469e-28	2	PARP4
KIAA1147	1.18778e-29	0.48754	0.287	0.144	1.26284e-25	2	KIAA1147
NUCKS1.1	1.187e-20	0.487342	0.53	0.445	1.26201e-16	2	NUCKS1
MORF4L1.1	2.94407e-26	0.477125	0.549	0.447	3.13014e-22	2	MORF4L1
RYBP.1	8.21469e-17	0.476491	0.393	0.304	8.73386e-13	2	RYBP
CHPT1.1	3.17075e-15	0.476281	0.31	0.217	3.37114e-11	2	CHPT1
DENND4C	6.34622e-47	0.475714	0.313	0.127	6.7473e-43	2	DENND4C
PPP3CA.2	4.33466e-25	0.473215	0.527	0.421	4.60861e-21	2	PPP3CA
CDK4	5.78769e-12	0.468109	0.291	0.217	6.15347e-08	2	CDK4
DDB1.1	4.52567e-16	0.467752	0.309	0.212	4.81169e-12	2	DDB1
FMNL3	1.31992e-54	0.467684	0.252	0.078	1.40334e-50	2	FMNL3
MARCH8	2.09052e-06	0.465018	0.295	0.264	0.0222264	2	MARCH8
JARID2	5.56468e-22	0.464415	0.329	0.204	5.91637e-18	2	JARID2
EIF2S3	3.93262e-16	0.460814	0.436	0.357	4.18116e-12	2	EIF2S3
ZMIZ1	1.53374e-38	0.458673	0.297	0.131	1.63068e-34	2	ZMIZ1
USP22	1.48305e-24	0.458599	0.306	0.178	1.57678e-20	2	USP22
NUTM2B-AS1	3.3109e-23	0.457695	0.269	0.144	3.52015e-19	2	NUTM2B-AS1
SLC5A3.1	6.99692e-16	0.456905	0.337	0.231	7.43912e-12	2	SLC5A3
RASSF2	1.46052e-38	0.456021	0.257	0.103	1.55283e-34	2	RASSF2
UBB	2.17625e-21	0.455028	0.602	0.569	2.31379e-17	2	UBB
PPP2CB.1	5.50404e-14	0.452492	0.295	0.208	5.8519e-10	2	PPP2CB
WBP2	1.82787e-21	0.448904	0.277	0.162	1.94339e-17	2	WBP2
SEC22C	3.2073e-23	0.446953	0.274	0.151	3.41e-19	2	SEC22C
SERINC1.1	1.50442e-16	0.441553	0.527	0.48	1.5995e-12	2	SERINC1
ARHGAP25	7.82341e-30	0.437616	0.281	0.137	8.31785e-26	2	ARHGAP25
HMGN3	0.000342934	0.435783	0.328	0.318	1	2	HMGN3
CLASP2.1	2.85245e-11	0.435715	0.339	0.261	3.03273e-07	2	CLASP2
PCNX4	4.0013e-13	0.435519	0.283	0.196	4.25418e-09	2	PCNX4
H2AFV	4.8955e-10	0.429345	0.343	0.28	5.2049e-06	2	H2AFV
PDZD8.1	2.82437e-07	0.425595	0.288	0.231	0.00300287	2	PDZD8
GATAD1	6.77731e-26	0.422751	0.26	0.133	7.20564e-22	2	GATAD1
MRFAP1.1	5.54215e-14	0.422633	0.341	0.255	5.89242e-10	2	MRFAP1
COL4A3BP	1.23829e-15	0.421158	0.301	0.202	1.31655e-11	2	COL4A3BP
SUMO2.1	1.2958e-18	0.419842	0.546	0.485	1.3777e-14	2	SUMO2
NDFIP2	2.85394e-20	0.41427	0.257	0.145	3.03431e-16	2	NDFIP2
LDHB	8.71789e-16	0.408648	0.45	0.367	9.26886e-12	2	LDHB
ZC3H14	9.25341e-15	0.405119	0.274	0.179	9.83823e-11	2	ZC3H14
RBM8A	8.69668e-22	0.399122	0.255	0.14	9.24631e-18	2	RBM8A
VEZF1	6.16726e-26	0.398041	0.259	0.13	6.55703e-22	2	VEZF1
SUPT20H.1	6.43739e-12	0.393463	0.356	0.274	6.84423e-08	2	SUPT20H
FDFT1.1	2.10612e-12	0.391148	0.335	0.25	2.23922e-08	2	FDFT1
ZBTB4	1.07419e-21	0.389108	0.299	0.172	1.14208e-17	2	ZBTB4
RBMX.1	6.57307e-10	0.388674	0.389	0.329	6.98849e-06	2	RBMX
MAPRE1	4.81197e-15	0.385846	0.417	0.329	5.11609e-11	2	MAPRE1
OSBPL9	1.57768e-05	0.38169	0.292	0.26	0.167738	2	OSBPL9
AFF1	4.10572e-07	0.380762	0.356	0.319	0.0043652	2	AFF1
NBN	1.31142e-10	0.380728	0.287	0.213	1.3943e-06	2	NBN
NONO.1	9.01665e-13	0.377245	0.479	0.424	9.58651e-09	2	NONO
PSMB2	0.000496462	0.37388	0.262	0.238	1	2	PSMB2
ESD	2.9268e-18	0.373274	0.305	0.189	3.11177e-14	2	ESD
CERS2	3.00375e-05	0.372388	0.272	0.239	0.319359	2	CERS2
VAPA.1	3.2488e-09	0.368909	0.471	0.444	3.45413e-05	2	VAPA
MECP2	3.83871e-14	0.363741	0.266	0.169	4.08131e-10	2	MECP2
RPL13	7.88675e-10	0.361432	0.437	0.399	8.38519e-06	2	RPL13
TTC17.1	5.3007e-07	0.360329	0.452	0.436	0.0056357	2	TTC17
FNIP1	1.57044e-10	0.355485	0.253	0.178	1.66969e-06	2	FNIP1
CHD4.1	2.78229e-10	0.353131	0.334	0.261	2.95813e-06	2	CHD4
ARMC8	1.41182e-05	0.352811	0.267	0.219	0.150105	2	ARMC8
HNRNPH3.1	2.46808e-12	0.351939	0.365	0.284	2.62406e-08	2	HNRNPH3
TOMM20	0.000549984	0.350972	0.294	0.279	1	2	TOMM20
SH3BGRL.1	5.69551e-09	0.348052	0.418	0.374	6.05547e-05	2	SH3BGRL
ACTN4	2.30723e-16	0.347594	0.306	0.197	2.45305e-12	2	ACTN4
C7orf73	7.15999e-14	0.34725	0.254	0.161	7.61251e-10	2	C7orf73
SLC39A10	2.15226e-27	0.344828	0.254	0.116	2.28828e-23	2	SLC39A10
ADH5	5.89309e-08	0.342237	0.254	0.192	0.000626553	2	ADH5
FOXN2	6.63024e-15	0.341616	0.277	0.177	7.04928e-11	2	FOXN2
TMEM87A	4.77143e-09	0.340986	0.368	0.306	5.07298e-05	2	TMEM87A
UBR1	1.00316e-08	0.340234	0.3	0.23	0.000106656	2	UBR1
EIF4A2	1.87603e-17	0.339817	0.7	0.722	1.9946e-13	2	EIF4A2
SATB1	5.83484e-32	0.338968	0.309	0.143	6.2036e-28	2	SATB1
EIF3M	2.17503e-05	0.337444	0.405	0.391	0.231249	2	EIF3M
PIAS1.1	7.09845e-10	0.334502	0.489	0.442	7.54707e-06	2	PIAS1
EIF3E.1	7.10106e-06	0.330132	0.353	0.323	0.0754984	2	EIF3E
ZMYND8.1	1.78906e-06	0.326206	0.274	0.223	0.0190213	2	ZMYND8
UBL5.1	3.29036e-05	0.326183	0.727	0.77	0.349831	2	UBL5
STAT3	3.53329e-10	0.323911	0.254	0.178	3.75659e-06	2	STAT3
POLK.1	5.84167e-07	0.323126	0.292	0.239	0.00621087	2	POLK
TM2D1.1	9.14738e-05	0.323006	0.266	0.228	0.97255	2	TM2D1
AGO3	2.47046e-06	0.314524	0.266	0.211	0.0262659	2	AGO3
PPM1A.1	2.49091e-07	0.314519	0.302	0.248	0.00264834	2	PPM1A
FBXL5	1.8494e-08	0.308981	0.297	0.232	0.000196628	2	FBXL5
WWC3	0.000270946	0.308702	0.268	0.239	1	2	WWC3
SYTL3	4.9628e-32	0.307852	0.252	0.104	5.27645e-28	2	SYTL3
NXPE3	0.00918136	0.30243	0.258	0.243	1	2	NXPE3
EIF3H	3.85872e-05	0.30225	0.405	0.389	0.410259	2	EIF3H
PCMT1	0.00261863	0.300356	0.314	0.303	1	2	PCMT1
RPL10	1.24081e-08	0.298998	0.386	0.335	0.000131923	2	RPL10
C21orf91	1.30181e-06	0.290702	0.267	0.21	0.0138409	2	C21orf91
CAPNS1.1	2.07793e-06	0.290118	0.296	0.25	0.0220926	2	CAPNS1
ZDHHC17	1.6679e-11	0.289477	0.263	0.177	1.77331e-07	2	ZDHHC17
RPL22.1	2.47752e-08	0.288915	0.382	0.328	0.00026341	2	RPL22
YWHAQ	0.00220565	0.287781	0.341	0.337	1	2	YWHAQ
SLC25A3	0.000579482	0.287166	0.428	0.449	1	2	SLC25A3
BIRC2	0.000751332	0.286079	0.309	0.285	1	2	BIRC2
ATXN2L	0.00182662	0.286067	0.321	0.301	1	2	ATXN2L
SHPRH	0.000493227	0.283651	0.264	0.23	1	2	SHPRH
FKBP5	2.54588e-13	0.283538	0.262	0.163	2.70678e-09	2	FKBP5
BNIP2.2	1.448e-05	0.279196	0.301	0.26	0.153951	2	BNIP2
UBE3A.1	0.00150568	0.277742	0.421	0.431	1	2	UBE3A
MAX	9.10043e-09	0.276896	0.253	0.183	9.67557e-05	2	MAX
SOS2.1	0.000207357	0.276819	0.283	0.248	1	2	SOS2
ZFP91	1.90295e-05	0.275103	0.273	0.228	0.202322	2	ZFP91
ATP5G2	1.06719e-06	0.270424	0.493	0.494	0.0113464	2	ATP5G2
PURA	0.000216363	0.260399	0.338	0.315	1	2	PURA
FBXO11.2	0.000160148	0.259682	0.301	0.268	1	2	FBXO11
LUC7L2	0.000218786	0.259589	0.29	0.258	1	2	LUC7L2
C6orf48	1.72784e-06	0.258698	0.295	0.242	0.0183704	2	C6orf48
RPL9P9.1	8.97519e-09	0.257729	0.548	0.536	9.54242e-05	2	RPL9P9
PAFAH1B1.1	0.000166123	0.25166	0.33	0.302	1	2	PAFAH1B1
FLI1	2.04129e-05	0.250829	0.292	0.25	0.21703	2	FLI1
PRPF8	0.00140577	0.250769	0.376	0.376	1	2	PRPF8
RNF19A.1	6.01508e-17	-0.253256	0.154	0.316	6.39523e-13	2	RNF19A
PTPN2.1	2.09247e-19	-0.2537	0.132	0.303	2.22472e-15	2	PTPN2
ANXA2	1.42966e-28	-0.257127	0.095	0.299	1.52001e-24	2	ANXA2
FAM3C	2.08015e-33	-0.264406	0.051	0.252	2.21161e-29	2	FAM3C
MCL1.1	5.8324e-16	-0.272134	0.22	0.394	6.20101e-12	2	MCL1
GMFG.1	5.73268e-22	-0.279659	0.135	0.318	6.09499e-18	2	GMFG
VOPP1	3.58874e-28	-0.286158	0.113	0.319	3.81555e-24	2	VOPP1
TES.1	8.12652e-27	-0.287392	0.118	0.322	8.64012e-23	2	TES
CCNL1.2	8.54366e-18	-0.289549	0.353	0.57	9.08362e-14	2	CCNL1
SERF2	3.92458e-23	-0.292487	0.403	0.635	4.17261e-19	2	SERF2
MBD2	6.75323e-24	-0.294863	0.163	0.364	7.18004e-20	2	MBD2
MAN1A2	3.36526e-30	-0.297183	0.277	0.547	3.57794e-26	2	MAN1A2
ARHGAP5	7.6299e-35	-0.299541	0.109	0.346	8.11211e-31	2	ARHGAP5
GOLGA8A.1	2.01686e-23	-0.308613	0.146	0.34	2.14433e-19	2	GOLGA8A
INPP4A.1	1.14508e-35	-0.310603	0.149	0.407	1.21745e-31	2	INPP4A
RP11-777B9.5.1	4.22547e-21	-0.31148	0.173	0.354	4.49252e-17	2	RP11-777B9.5
TTC3	3.6019e-31	-0.311603	0.37	0.651	3.82954e-27	2	TTC3
SOS1.1	4.9091e-27	-0.311678	0.15	0.364	5.21935e-23	2	SOS1
CCDC88C.2	1.48976e-35	-0.315969	0.07	0.291	1.58391e-31	2	CCDC88C
ERN1.1	3.56846e-23	-0.317167	0.113	0.293	3.79399e-19	2	ERN1
ERAP2.1	1.05909e-20	-0.321358	0.135	0.31	1.12602e-16	2	ERAP2
FAM129A	1.69853e-31	-0.323024	0.069	0.269	1.80588e-27	2	FAM129A
REEP5	1.33104e-36	-0.34386	0.225	0.504	1.41516e-32	2	REEP5
CCDC50	9.40975e-40	-0.344617	0.078	0.322	1.00044e-35	2	CCDC50
EIF4E3.1	2.94329e-26	-0.346725	0.075	0.254	3.12931e-22	2	EIF4E3
ATM.2	3.08839e-32	-0.355558	0.341	0.62	3.28358e-28	2	ATM
DDHD1.1	9.37461e-30	-0.355877	0.16	0.392	9.96708e-26	2	DDHD1
RABGAP1L.2	6.39187e-36	-0.360565	0.225	0.504	6.79583e-32	2	RABGAP1L
GPR155.1	4.95172e-34	-0.370214	0.089	0.31	5.26467e-30	2	GPR155
EZR	1.05358e-32	-0.374912	0.084	0.294	1.12017e-28	2	EZR
RPS19.2	1.1342e-29	-0.37557	0.258	0.511	1.20589e-25	2	RPS19
TRANK1	4.31701e-32	-0.38412	0.118	0.342	4.58985e-28	2	TRANK1
FGFR1OP2.2	2.62542e-29	-0.391173	0.239	0.493	2.79134e-25	2	FGFR1OP2
EVI2B	2.93706e-35	-0.432169	0.368	0.645	3.12268e-31	2	EVI2B
RPLP1	5.97672e-39	-0.446531	0.489	0.747	6.35445e-35	2	RPLP1
GLG1	5.42353e-63	-0.450154	0.099	0.446	5.76629e-59	2	GLG1
PECAM1	2.0276e-50	-0.452556	0.037	0.296	2.15574e-46	2	PECAM1
ITGA4.1	3.59522e-34	-0.453108	0.163	0.407	3.82244e-30	2	ITGA4
FAM214A	5.52557e-51	-0.468124	0.178	0.499	5.87478e-47	2	FAM214A
TMEM123.2	2.59356e-36	-0.470547	0.355	0.638	2.75747e-32	2	TMEM123
CDV3	4.4384e-49	-0.491759	0.258	0.572	4.7189e-45	2	CDV3
HINT1	9.64464e-65	-0.497948	0.276	0.648	1.02542e-60	2	HINT1
CPNE3.1	1.06945e-49	-0.534331	0.08	0.36	1.13704e-45	2	CPNE3
CYTIP.2	8.21471e-80	-0.759573	0.036	0.391	8.73388e-76	2	CYTIP
GLIPR1.2	4.19442e-68	-0.771628	0.1	0.442	4.4595e-64	2	GLIPR1
MDFIC.2	5.36773e-83	-0.775103	0.08	0.467	5.70697e-79	2	MDFIC
IL2RG.1	5.86192e-98	-0.835738	0.22	0.667	6.2324e-94	2	IL2RG
SELENOP.3	0	3.62769	0.802	0.195	0	3	SELENOP
LYZ	0	2.97722	0.83	0.113	0	3	LYZ
HLA-DRA.3	0	2.85849	0.99	0.551	0	3	HLA-DRA
HLA-DPA1.3	0	2.85282	0.962	0.442	0	3	HLA-DPA1
SLC40A1	0	2.80632	0.756	0.126	0	3	SLC40A1
HLA-DPB1.2	0	2.77945	0.934	0.169	0	3	HLA-DPB1
MS4A6A	0	2.74885	0.861	0.045	0	3	MS4A6A
HLA-DRB1.3	0	2.737	0.906	0.136	0	3	HLA-DRB1
MS4A7	0	2.70515	0.807	0.044	0	3	MS4A7
FGL2.3	0	2.62414	0.916	0.232	0	3	FGL2
CD74.3	0	2.42086	0.99	0.76	0	3	CD74
CST3	0	2.40977	0.842	0.099	0	3	CST3
LIPA.2	8.22153e-259	2.36012	0.748	0.226	8.74113e-255	3	LIPA
MPEG1	0	2.33088	0.785	0.034	0	3	MPEG1
CPVL	0	2.32155	0.804	0.06	0	3	CPVL
C1QC	0	2.25906	0.616	0.016	0	3	C1QC
SAT1.2	4.98617e-292	2.22776	0.909	0.408	5.30129e-288	3	SAT1
C1QA	0	2.16387	0.682	0.01	0	3	C1QA
CTSB.2	5.65434e-288	2.12717	0.832	0.28	6.01169e-284	3	CTSB
HLA-DQB1	0	2.12597	0.713	0.053	0	3	HLA-DQB1
MRC1	0	2.10968	0.686	0.016	0	3	MRC1
PDK4	0	2.0256	0.625	0.029	0	3	PDK4
C1QB	0	2.00589	0.627	0.008	0	3	C1QB
HLA-DQA1	1.20122e-298	2.00579	0.589	0.086	1.27714e-294	3	HLA-DQA1
LGMN	0	2.00192	0.592	0.07	0	3	LGMN
CYBB	0	1.98359	0.777	0.069	0	3	CYBB
KCTD12	0	1.98296	0.726	0.041	0	3	KCTD12
DAB2	0	1.97369	0.612	0.034	0	3	DAB2
CD36	0	1.89766	0.642	0.026	0	3	CD36
GRN.2	0	1.89751	0.795	0.211	0	3	GRN
ABCA1	0	1.82429	0.566	0.068	0	3	ABCA1
FPR3	0	1.80825	0.663	0.048	0	3	FPR3
CD209	0	1.79823	0.568	0.025	0	3	CD209
HLA-DMB	0	1.7553	0.71	0.031	0	3	HLA-DMB
SLC8A1	0	1.744	0.682	0.052	0	3	SLC8A1
LILRB5	0	1.74129	0.507	0.026	0	3	LILRB5
CTSS.3	8.11094e-240	1.72061	0.909	0.56	8.62356e-236	3	CTSS
VSIG4	0	1.69656	0.611	0.051	0	3	VSIG4
NRP1	0	1.66343	0.477	0.033	0	3	NRP1
SAMHD1.3	7.44712e-239	1.65076	0.83	0.296	7.91778e-235	3	SAMHD1
MAF.2	1.74779e-252	1.64695	0.662	0.139	1.85825e-248	3	MAF
CD163	0	1.64682	0.521	0.013	0	3	CD163
A2M	0	1.61968	0.5	0.031	0	3	A2M
CTSC.2	3.39133e-176	1.61005	0.774	0.364	3.60566e-172	3	CTSC
CLEC7A	0	1.59328	0.596	0.019	0	3	CLEC7A
HLA-DRB6	0	1.58433	0.619	0.048	0	3	HLA-DRB6
DNASE1L3	0	1.58081	0.503	0.012	0	3	DNASE1L3
TYROBP.1	0	1.55691	0.653	0.069	0	3	TYROBP
DMXL2	0	1.5482	0.564	0.031	0	3	DMXL2
MARCH1	0	1.54196	0.609	0.037	0	3	MARCH1
TMEM176B	0	1.54109	0.548	0.06	0	3	TMEM176B
FCGRT	3.21427e-255	1.53599	0.591	0.115	3.41742e-251	3	FCGRT
TGFBI	0	1.5322	0.574	0.012	0	3	TGFBI
CLEC10A	0	1.52762	0.51	0.011	0	3	CLEC10A
AXL	0	1.52699	0.507	0.01	0	3	AXL
ITPR2.1	3.39386e-175	1.50263	0.782	0.372	3.60836e-171	3	ITPR2
RNASE6	0	1.48431	0.558	0.055	0	3	RNASE6
CXCL12	0	1.47694	0.422	0.016	0	3	CXCL12
LACC1	0	1.41475	0.505	0.031	0	3	LACC1
AIF1	0	1.41334	0.586	0.01	0	3	AIF1
FUCA1	7.75366e-212	1.37695	0.455	0.071	8.24369e-208	3	FUCA1
SLCO2B1	0	1.37262	0.493	0.022	0	3	SLCO2B1
CCDC88A.2	1.89321e-193	1.36546	0.769	0.301	2.01286e-189	3	CCDC88A
CD93	0	1.3614	0.483	0.01	0	3	CD93
TFEC	8.94238e-294	1.35708	0.492	0.054	9.50754e-290	3	TFEC
PLXDC2.1	0	1.35687	0.563	0.049	0	3	PLXDC2
HLA-DMA	4.77326e-294	1.34456	0.578	0.084	5.07493e-290	3	HLA-DMA
RAB31	0	1.33101	0.568	0.071	0	3	RAB31
MS4A4A	0	1.32095	0.406	0.019	0	3	MS4A4A
HCK	0	1.32033	0.533	0.013	0	3	HCK
IL13RA1	0	1.31883	0.401	0.018	0	3	IL13RA1
JAML	0	1.31843	0.578	0.066	0	3	JAML
CD163L1	0	1.3155	0.393	0.007	0	3	CD163L1
H2AFY.1	1.30943e-182	1.31295	0.769	0.307	1.39219e-178	3	H2AFY
IGSF6	0	1.30603	0.525	0.012	0	3	IGSF6
RNF130.3	4.76044e-211	1.29443	0.706	0.191	5.0613e-207	3	RNF130
DOCK4	0	1.29018	0.439	0.017	0	3	DOCK4
CD4.1	3.10665e-297	1.28923	0.677	0.111	3.303e-293	3	CD4
RP11-1143G9.4	1.38454e-298	1.28576	0.408	0.029	1.47204e-294	3	RP11-1143G9.4
TCF7L2	1.35964e-207	1.2806	0.394	0.048	1.44557e-203	3	TCF7L2
MAFB	0	1.27729	0.469	0.005	0	3	MAFB
IL1B	4.00021e-293	1.25531	0.305	0.011	4.25303e-289	3	IL1B
FCER1G.2	4.05634e-221	1.244	0.637	0.138	4.3127e-217	3	FCER1G
WWP1	3.47015e-119	1.23779	0.54	0.183	3.68946e-115	3	WWP1
FAM26F	0	1.23773	0.503	0.022	0	3	FAM26F
PTPRE	2.86642e-236	1.22712	0.564	0.098	3.04758e-232	3	PTPRE
CSF1R	0	1.22389	0.469	0.004	0	3	CSF1R
ZFHX3	8.08422e-280	1.22285	0.503	0.058	8.59514e-276	3	ZFHX3
TNFAIP2	6.3466e-263	1.21834	0.444	0.049	6.7477e-259	3	TNFAIP2
SASH1	0	1.21659	0.437	0.008	0	3	SASH1
APLP2.3	2.55e-169	1.21365	0.68	0.221	2.71116e-165	3	APLP2
RB1.1	3.02831e-142	1.20245	0.607	0.211	3.2197e-138	3	RB1
MFSD1.1	4.77708e-143	1.19832	0.658	0.263	5.07899e-139	3	MFSD1
TPP1.2	7.16853e-128	1.18688	0.772	0.438	7.62158e-124	3	TPP1
FCHO2	1.50307e-213	1.18243	0.441	0.063	1.59807e-209	3	FCHO2
IRF8	4.56827e-294	1.17977	0.465	0.043	4.85699e-290	3	IRF8
RNASET2.2	2.18732e-141	1.17392	0.634	0.24	2.32556e-137	3	RNASET2
SHTN1	0	1.14772	0.355	0.017	0	3	SHTN1
SGPL1	8.23118e-168	1.14412	0.493	0.107	8.75139e-164	3	SGPL1
GGTA1P	0	1.14231	0.356	0.011	0	3	GGTA1P
FRMD4B	3.53485e-283	1.13558	0.442	0.04	3.75825e-279	3	FRMD4B
MERTK	1.3717e-113	1.13536	0.396	0.103	1.45839e-109	3	MERTK
STAB1	0	1.12708	0.37	0.008	0	3	STAB1
ADAP2	0	1.12644	0.398	0.015	0	3	ADAP2
WSB1.2	1.1148e-113	1.12226	0.789	0.494	1.18526e-109	3	WSB1
P2RY13	0	1.11344	0.389	0.017	0	3	P2RY13
GPNMB	1.73662e-204	1.10968	0.305	0.025	1.84637e-200	3	GPNMB
TTYH3	5.26521e-305	1.10839	0.427	0.032	5.59797e-301	3	TTYH3
PLA2G7	3.31385e-243	1.10512	0.29	0.015	3.52329e-239	3	PLA2G7
ZSWIM6	4.19426e-185	1.09323	0.497	0.098	4.45934e-181	3	ZSWIM6
HLA-DOA	0	1.09132	0.47	0.017	0	3	HLA-DOA
RBM47	1.91592e-147	1.08679	0.503	0.137	2.037e-143	3	RBM47
ABCC5	3.31498e-133	1.08538	0.358	0.066	3.52449e-129	3	ABCC5
CTNND1	9.75466e-223	1.08225	0.467	0.066	1.03712e-218	3	CTNND1
IFNGR1	7.49798e-176	1.0751	0.576	0.142	7.97185e-172	3	IFNGR1
EPB41L3	0	1.06182	0.386	0.016	0	3	EPB41L3
ATP2B1.2	2.97413e-99	1.05464	0.69	0.376	3.1621e-95	3	ATP2B1
CCDC152	2.22833e-237	1.04911	0.355	0.03	2.36916e-233	3	CCDC152
RAC1.2	5.18593e-116	1.04491	0.67	0.305	5.51369e-112	3	RAC1
LYN.3	5.24414e-149	1.04459	0.583	0.173	5.57557e-145	3	LYN
QKI.2	1.39546e-108	1.03983	0.726	0.41	1.48365e-104	3	QKI
GNB4	0	1.03769	0.426	0.024	0	3	GNB4
FAM198B	0	1.03768	0.338	0.008	0	3	FAM198B
LPAR6	5.74656e-286	1.03155	0.411	0.031	6.10974e-282	3	LPAR6
SDCBP.2	9.03084e-124	1.02963	0.675	0.281	9.60159e-120	3	SDCBP
ATP6V1B2	3.71935e-117	1.02688	0.498	0.153	3.95441e-113	3	ATP6V1B2
GRK3	1.38545e-246	1.02594	0.437	0.048	1.47301e-242	3	GRK3
VASH1	1.08923e-200	1.0246	0.373	0.043	1.15807e-196	3	VASH1
CD302	2.87391e-264	1.023	0.436	0.044	3.05555e-260	3	CD302
CYFIP1	5.40183e-152	1.00957	0.437	0.092	5.74323e-148	3	CYFIP1
DSE	8.1839e-255	1.00617	0.436	0.045	8.70112e-251	3	DSE
EPB41L2	1.39284e-133	0.995033	0.426	0.098	1.48087e-129	3	EPB41L2
LGALS9	4.65853e-209	0.994856	0.427	0.055	4.95295e-205	3	LGALS9
CXCL16.1	3.19288e-199	0.987132	0.48	0.081	3.39466e-195	3	CXCL16
CAPZB.2	5.41766e-86	0.975809	0.566	0.235	5.76006e-82	3	CAPZB
ITGAV	1.67046e-166	0.97351	0.442	0.082	1.77604e-162	3	ITGAV
ENPP2	1.05906e-266	0.971061	0.335	0.02	1.12599e-262	3	ENPP2
CREG1	2.91009e-139	0.963146	0.439	0.102	3.09401e-135	3	CREG1
GNS.2	4.29799e-98	0.958132	0.508	0.186	4.56962e-94	3	GNS
WDFY3	2.98556e-289	0.948788	0.363	0.021	3.17424e-285	3	WDFY3
NCOA4.2	3.66343e-90	0.945795	0.616	0.3	3.89496e-86	3	NCOA4
SPRED1.1	3.94065e-179	0.943593	0.384	0.053	4.1897e-175	3	SPRED1
SLC7A8	7.07925e-271	0.942789	0.297	0.012	7.52666e-267	3	SLC7A8
HES1	2.60677e-168	0.941031	0.305	0.034	2.77152e-164	3	HES1
DUSP6	9.78828e-114	0.940144	0.356	0.074	1.04069e-109	3	DUSP6
CD86	6.27906e-297	0.937657	0.371	0.023	6.6759e-293	3	CD86
FAM105A	1.28165e-193	0.936733	0.462	0.074	1.36265e-189	3	FAM105A
PARP14.1	4.09587e-85	0.932968	0.639	0.325	4.35473e-81	3	PARP14
GATM	7.19222e-109	0.928323	0.366	0.087	7.64676e-105	3	GATM
PALLD.1	5.59827e-188	0.926495	0.386	0.05	5.95208e-184	3	PALLD
MKNK1	1.10303e-138	0.921866	0.441	0.098	1.17274e-134	3	MKNK1
TMEM176A	5.47634e-241	0.92032	0.33	0.024	5.82245e-237	3	TMEM176A
CIITA	0	0.920055	0.368	0.016	0	3	CIITA
AP1B1	1.39643e-158	0.918077	0.394	0.067	1.48468e-154	3	AP1B1
SOD2	2.15671e-55	0.917344	0.436	0.201	2.29301e-51	3	SOD2
OGFRL1	1.10715e-119	0.916653	0.394	0.092	1.17713e-115	3	OGFRL1
DPYSL2.1	2.47724e-143	0.909862	0.444	0.092	2.63381e-139	3	DPYSL2
PPT1.1	1.7184e-101	0.909208	0.508	0.179	1.827e-97	3	PPT1
YWHAH	5.9649e-113	0.90269	0.416	0.105	6.34188e-109	3	YWHAH
TUBA1B.2	3.22361e-95	0.901249	0.667	0.322	3.42734e-91	3	TUBA1B
HNMT	0	0.900133	0.312	0.009	0	3	HNMT
MSR1	1.42919e-262	0.896991	0.315	0.016	1.51951e-258	3	MSR1
PLXNC1.2	1.07901e-75	0.893098	0.531	0.251	1.1472e-71	3	PLXNC1
ARHGAP17	5.14441e-118	0.891376	0.431	0.107	5.46954e-114	3	ARHGAP17
SLC15A3	1.50184e-191	0.883831	0.325	0.033	1.59676e-187	3	SLC15A3
C6orf62.1	7.85454e-82	0.883669	0.748	0.525	8.35094e-78	3	C6orf62
UCP2.1	5.68895e-77	0.878118	0.521	0.223	6.04849e-73	3	UCP2
ITGB2	1.3073e-223	0.874657	0.429	0.05	1.38992e-219	3	ITGB2
SRGAP1	3.4892e-192	0.865618	0.307	0.028	3.70972e-188	3	SRGAP1
ADAMDEC1	3.22511e-133	0.865199	0.272	0.036	3.42894e-129	3	ADAMDEC1
RAP2B.2	4.96699e-62	0.864574	0.531	0.253	5.28091e-58	3	RAP2B
ZFYVE16	2.22286e-81	0.863725	0.436	0.15	2.36334e-77	3	ZFYVE16
PLEK	3.9291e-66	0.858806	0.487	0.214	4.17742e-62	3	PLEK
KDM7A	4.28259e-148	0.855336	0.446	0.092	4.55325e-144	3	KDM7A
CTSL	1.2447e-179	0.854582	0.281	0.025	1.32337e-175	3	CTSL
ACTN1	6.86431e-232	0.853538	0.297	0.018	7.29814e-228	3	ACTN1
FGD2	8.21349e-193	0.849683	0.345	0.038	8.73258e-189	3	FGD2
OSBPL1A	6.93618e-203	0.84912	0.305	0.025	7.37455e-199	3	OSBPL1A
SIGLEC1	0	0.848523	0.307	0.003	0	3	SIGLEC1
FGD4	7.7305e-112	0.847923	0.361	0.082	8.21907e-108	3	FGD4
CPED1	4.62778e-188	0.845014	0.345	0.04	4.92026e-184	3	CPED1
S100A11.1	1.06409e-62	0.842349	0.53	0.267	1.13134e-58	3	S100A11
NPL	1.07818e-123	0.837643	0.269	0.037	1.14632e-119	3	NPL
ZNF106	1.45355e-96	0.833279	0.543	0.21	1.54542e-92	3	ZNF106
CAT	1.74626e-88	0.833245	0.507	0.191	1.85663e-84	3	CAT
NAAA	5.90352e-75	0.82742	0.406	0.138	6.27662e-71	3	NAAA
IDH1.1	3.00126e-73	0.826717	0.441	0.167	3.19094e-69	3	IDH1
RGL1	1.44328e-162	0.825482	0.307	0.037	1.5345e-158	3	RGL1
CLTC	1.47422e-54	0.821739	0.706	0.526	1.56739e-50	3	CLTC
BAZ2B.1	3.96855e-48	0.814635	0.601	0.4	4.21936e-44	3	BAZ2B
MEF2A.1	7.60368e-63	0.81397	0.5	0.247	8.08424e-59	3	MEF2A
RGS10.2	4.25785e-130	0.813649	0.523	0.141	4.52695e-126	3	RGS10
TET2.1	1.27336e-89	0.809647	0.483	0.167	1.35383e-85	3	TET2
ADGRG6	5.33536e-182	0.807997	0.266	0.02	5.67256e-178	3	ADGRG6
ITGA9	3.80055e-190	0.807255	0.315	0.03	4.04074e-186	3	ITGA9
FAM13A	1.78191e-87	0.798796	0.327	0.083	1.89453e-83	3	FAM13A
TNFSF13B	6.51899e-189	0.79804	0.398	0.052	6.93099e-185	3	TNFSF13B
ADORA3	1.07083e-277	0.786071	0.271	0.008	1.1385e-273	3	ADORA3
SLC7A7	1.11037e-84	0.781786	0.333	0.092	1.18055e-80	3	SLC7A7
MNDA	3.13073e-268	0.780581	0.271	0.009	3.32859e-264	3	MNDA
FRMD4A	3.91733e-181	0.778183	0.282	0.024	4.16491e-177	3	FRMD4A
CCR1	2.31103e-170	0.775272	0.276	0.025	2.45709e-166	3	CCR1
TRIM14	2.09013e-119	0.772971	0.465	0.116	2.22223e-115	3	TRIM14
GCLC	8.97376e-106	0.772766	0.365	0.083	9.5409e-102	3	GCLC
ADAM9	4.35916e-212	0.772729	0.325	0.028	4.63466e-208	3	ADAM9
IFITM3	3.93427e-142	0.768261	0.307	0.042	4.18292e-138	3	IFITM3
NAGA	3.16891e-95	0.760287	0.328	0.077	3.36918e-91	3	NAGA
GNPDA1	4.51993e-117	0.758917	0.337	0.065	4.80559e-113	3	GNPDA1
NRIP1.2	4.01935e-85	0.752352	0.533	0.205	4.27337e-81	3	NRIP1
NCKAP1L.1	1.29838e-71	0.750977	0.564	0.256	1.38043e-67	3	NCKAP1L
SIRPA	2.92245e-205	0.747562	0.328	0.03	3.10714e-201	3	SIRPA
OSBPL11	8.98055e-110	0.746745	0.351	0.075	9.54812e-106	3	OSBPL11
SIGLEC10	5.86607e-167	0.742957	0.318	0.036	6.23681e-163	3	SIGLEC10
CMTM6.2	2.99929e-64	0.739977	0.701	0.454	3.18884e-60	3	CMTM6
ETV6.1	1.74914e-53	0.737626	0.436	0.201	1.85968e-49	3	ETV6
CLIC2	3.16542e-135	0.736978	0.328	0.054	3.36548e-131	3	CLIC2
PHACTR1	1.39319e-121	0.73661	0.314	0.053	1.48124e-117	3	PHACTR1
TLR4	2.41621e-287	0.733386	0.274	0.007	2.56891e-283	3	TLR4
PIK3AP1	3.97413e-142	0.732143	0.431	0.084	4.22529e-138	3	PIK3AP1
PTPRJ	7.17398e-92	0.730154	0.419	0.118	7.62738e-88	3	PTPRJ
ETS2	5.02377e-145	0.730048	0.277	0.032	5.34128e-141	3	ETS2
TLR2	6.30902e-269	0.729713	0.276	0.009	6.70775e-265	3	TLR2
FMN1	3.81484e-176	0.728185	0.272	0.023	4.05593e-172	3	FMN1
PTEN.2	1.99073e-90	0.727813	0.617	0.274	2.11655e-86	3	PTEN
GPR34	6.97733e-124	0.727603	0.343	0.061	7.4183e-120	3	GPR34
ITSN1	3.65821e-156	0.726603	0.277	0.03	3.88941e-152	3	ITSN1
CNTLN	2.79917e-166	0.722283	0.307	0.033	2.97608e-162	3	CNTLN
SFMBT2.3	7.15135e-44	0.722274	0.512	0.3	7.60332e-40	3	SFMBT2
PLSCR1	1.21162e-90	0.719601	0.353	0.087	1.2882e-86	3	PLSCR1
RGS18	4.07719e-184	0.718898	0.284	0.024	4.33487e-180	3	RGS18
CLEC4A	2.53742e-239	0.716499	0.269	0.012	2.69779e-235	3	CLEC4A
NUDT3.2	9.80703e-57	0.704229	0.55	0.28	1.04268e-52	3	NUDT3
LAP3	1.96622e-49	0.70394	0.363	0.156	2.09049e-45	3	LAP3
FMNL2	7.26724e-69	0.703817	0.282	0.076	7.72652e-65	3	FMNL2
PAK1	2.65867e-71	0.703194	0.361	0.117	2.8267e-67	3	PAK1
ATP6V1A.1	3.08023e-49	0.701452	0.447	0.218	3.2749e-45	3	ATP6V1A
TET3	1.33434e-112	0.69706	0.33	0.064	1.41867e-108	3	TET3
ARRB2.1	2.34538e-113	0.695043	0.457	0.116	2.49361e-109	3	ARRB2
GBP4	5.78936e-70	0.694972	0.45	0.169	6.15524e-66	3	GBP4
LINC00996	6.77104e-89	0.692909	0.267	0.053	7.19897e-85	3	LINC00996
TMBIM6.1	2.17467e-82	0.691085	0.899	0.829	2.3121e-78	3	TMBIM6
ENTPD1	7.95611e-79	0.6906	0.474	0.171	8.45893e-75	3	ENTPD1
ARL6IP1.2	4.74864e-46	0.690136	0.601	0.381	5.04875e-42	3	ARL6IP1
MOB1B	1.03756e-56	0.68755	0.358	0.13	1.10313e-52	3	MOB1B
CMKLR1	1.79881e-301	0.686473	0.261	0.004	1.91249e-297	3	CMKLR1
PLEKHB2.1	1.11953e-60	0.685034	0.449	0.185	1.19028e-56	3	PLEKHB2
NCF2	3.33115e-271	0.68484	0.257	0.007	3.54168e-267	3	NCF2
GCA	4.0201e-50	0.681633	0.317	0.117	4.27417e-46	3	GCA
PICALM.1	1.0544e-53	0.678152	0.507	0.253	1.12104e-49	3	PICALM
LRRC8C.1	1.00166e-50	0.677344	0.406	0.18	1.06497e-46	3	LRRC8C
SNX9	2.79259e-121	0.674215	0.345	0.062	2.96908e-117	3	SNX9
DSC2	5.00178e-235	0.673466	0.252	0.01	5.31789e-231	3	DSC2
TMSB10	2.08435e-48	0.667518	0.503	0.274	2.21608e-44	3	TMSB10
EFHD2	1.99707e-85	0.666326	0.345	0.088	2.12328e-81	3	EFHD2
SKAP2.2	3.94996e-55	0.666156	0.535	0.27	4.1996e-51	3	SKAP2
ITPRIPL2	7.11222e-86	0.66604	0.356	0.098	7.56171e-82	3	ITPRIPL2
COLGALT1	1.57013e-168	0.665649	0.277	0.026	1.66936e-164	3	COLGALT1
SNX18	1.05042e-68	0.6651	0.366	0.121	1.1168e-64	3	SNX18
DOCK7	3.89898e-74	0.663017	0.32	0.088	4.1454e-70	3	DOCK7
SMS	1.90942e-56	0.662966	0.383	0.143	2.0301e-52	3	SMS
TRPS1	1.42597e-90	0.661384	0.335	0.076	1.51609e-86	3	TRPS1
SIPA1L2	4.99766e-154	0.660344	0.256	0.024	5.31351e-150	3	SIPA1L2
SPATS2L	1.55994e-88	0.659329	0.361	0.096	1.65853e-84	3	SPATS2L
SCD	8.2543e-124	0.656429	0.274	0.038	8.77597e-120	3	SCD
GM2A	1.89314e-96	0.655647	0.327	0.074	2.01279e-92	3	GM2A
SLC31A1	1.34194e-109	0.654603	0.279	0.048	1.42675e-105	3	SLC31A1
STX7.2	3.39217e-54	0.654161	0.487	0.235	3.60656e-50	3	STX7
ATP2C1	7.4059e-40	0.653538	0.439	0.227	7.87395e-36	3	ATP2C1
ATP8B4	2.14103e-90	0.653531	0.427	0.117	2.27635e-86	3	ATP8B4
FAM49A	9.17406e-49	0.652986	0.327	0.128	9.75386e-45	3	FAM49A
TLR7	5.07447e-114	0.652347	0.256	0.037	5.39518e-110	3	TLR7
ATP6AP2.1	1.89036e-41	0.647889	0.508	0.297	2.00983e-37	3	ATP6AP2
SCIMP	5.2314e-270	0.645892	0.264	0.007	5.56203e-266	3	SCIMP
CTSH	1.87059e-39	0.642788	0.337	0.156	1.98881e-35	3	CTSH
SULF2	1.98613e-88	0.6419	0.282	0.06	2.11166e-84	3	SULF2
FAM135A	3.96629e-89	0.641646	0.297	0.064	4.21695e-85	3	FAM135A
NCEH1	2.03677e-111	0.638624	0.267	0.04	2.1655e-107	3	NCEH1
CD2AP	5.83305e-35	0.636559	0.406	0.208	6.2017e-31	3	CD2AP
LRRK2	9.54771e-59	0.634691	0.29	0.088	1.01511e-54	3	LRRK2
SLC12A7	6.64028e-167	0.634004	0.262	0.022	7.05994e-163	3	SLC12A7
IL6R.1	9.48473e-68	0.633761	0.399	0.145	1.00842e-63	3	IL6R
ALDH2	6.2293e-32	0.630428	0.277	0.124	6.62299e-28	3	ALDH2
SH2B3.1	8.49343e-111	0.629049	0.388	0.084	9.03022e-107	3	SH2B3
ARHGAP21	4.93948e-54	0.628263	0.323	0.115	5.25166e-50	3	ARHGAP21
RBPJ.2	1.62856e-32	0.628215	0.483	0.289	1.73149e-28	3	RBPJ
SLC23A2	1.32436e-77	0.625012	0.345	0.095	1.40806e-73	3	SLC23A2
JAK2	6.18484e-57	0.62447	0.356	0.129	6.57572e-53	3	JAK2
CNDP2	4.17353e-50	0.623422	0.465	0.228	4.43729e-46	3	CNDP2
PTTG1IP.2	1.43095e-25	0.622751	0.365	0.21	1.52138e-21	3	PTTG1IP
RNF13.1	1.07401e-28	0.621748	0.452	0.291	1.14189e-24	3	RNF13
GDI2	8.37551e-43	0.619756	0.523	0.311	8.90485e-39	3	GDI2
GSAP	6.4712e-65	0.618144	0.361	0.12	6.88018e-61	3	GSAP
DOCK5	1.3454e-93	0.617872	0.32	0.069	1.43043e-89	3	DOCK5
MGST2	8.3361e-125	0.617426	0.274	0.038	8.86294e-121	3	MGST2
SPOPL	1.01537e-50	0.614395	0.36	0.139	1.07954e-46	3	SPOPL
RHOG.1	5.99127e-54	0.613011	0.35	0.125	6.36992e-50	3	RHOG
GNAI2.2	8.56277e-52	0.61186	0.558	0.306	9.10393e-48	3	GNAI2
ZFP36.1	5.93748e-24	0.609197	0.399	0.246	6.31273e-20	3	ZFP36
PELI1	1.98426e-15	0.601248	0.342	0.23	2.10966e-11	3	PELI1
SFT2D2.2	6.81515e-55	0.593613	0.498	0.231	7.24586e-51	3	SFT2D2
FEZ2	1.92435e-64	0.589338	0.342	0.107	2.04597e-60	3	FEZ2
CPPED1	5.21156e-94	0.589078	0.257	0.044	5.54093e-90	3	CPPED1
SERPINB9	1.59129e-16	0.587248	0.312	0.191	1.69186e-12	3	SERPINB9
LY86	1.36214e-169	0.584454	0.257	0.021	1.44823e-165	3	LY86
GIMAP4	8.8915e-94	0.58151	0.356	0.081	9.45345e-90	3	GIMAP4
JUNB	5.8817e-24	0.578442	0.266	0.132	6.25342e-20	3	JUNB
SSFA2.2	4.94545e-36	0.576608	0.406	0.211	5.258e-32	3	SSFA2
GOLIM4	3.60517e-40	0.576094	0.325	0.14	3.83301e-36	3	GOLIM4
WASF2.1	3.77501e-43	0.574347	0.47	0.242	4.01359e-39	3	WASF2
RCOR1	4.37679e-65	0.573872	0.335	0.103	4.6534e-61	3	RCOR1
SLC46A3	1.25468e-48	0.573636	0.323	0.119	1.33398e-44	3	SLC46A3
LST1	1.10501e-226	0.56607	0.257	0.011	1.17485e-222	3	LST1
SH3BP2	3.53394e-56	0.56508	0.29	0.088	3.75728e-52	3	SH3BP2
CD1D	1.25509e-47	0.564857	0.252	0.082	1.33442e-43	3	CD1D
REL	2.46616e-77	0.563975	0.35	0.092	2.62202e-73	3	REL
VAMP8	1.56347e-47	0.563557	0.384	0.165	1.66228e-43	3	VAMP8
CREBL2.1	4.98253e-37	0.562994	0.406	0.213	5.29743e-33	3	CREBL2
UBE2D1	1.85509e-63	0.559756	0.292	0.082	1.97234e-59	3	UBE2D1
YBX1.2	1.52448e-34	0.555705	0.686	0.563	1.62083e-30	3	YBX1
SNX30	3.36247e-53	0.555324	0.266	0.08	3.57498e-49	3	SNX30
SCPEP1	3.7261e-22	0.552144	0.312	0.179	3.96159e-18	3	SCPEP1
EPSTI1	4.35224e-37	0.551304	0.307	0.13	4.6273e-33	3	EPSTI1
TMEM131	1.01213e-15	0.551182	0.424	0.315	1.0761e-11	3	TMEM131
PKM.2	3.5006e-37	0.550956	0.454	0.247	3.72184e-33	3	PKM
C3AR1	2.236e-112	0.550926	0.271	0.04	2.37732e-108	3	C3AR1
PLCB2	3.94741e-54	0.550754	0.304	0.096	4.19689e-50	3	PLCB2
NPTN	1.76933e-42	0.550723	0.348	0.146	1.88115e-38	3	NPTN
CAMK2D	4.47453e-32	0.550576	0.378	0.191	4.75732e-28	3	CAMK2D
LIMS1.2	1.60443e-38	0.548714	0.495	0.275	1.70583e-34	3	LIMS1
UBE2R2	3.09937e-33	0.547166	0.439	0.246	3.29525e-29	3	UBE2R2
SNX2	2.26142e-46	0.54713	0.347	0.14	2.40434e-42	3	SNX2
DICER1.1	7.46299e-34	0.546358	0.53	0.337	7.93465e-30	3	DICER1
SNX10	1.32891e-74	0.542954	0.302	0.073	1.4129e-70	3	SNX10
PRKCD	5.69231e-24	0.542723	0.277	0.14	6.05207e-20	3	PRKCD
MIS18BP1	5.84312e-34	0.541936	0.483	0.287	6.21241e-30	3	MIS18BP1
HOOK3	2.86428e-39	0.54073	0.49	0.281	3.04531e-35	3	HOOK3
TBXAS1	3.80345e-97	0.540333	0.259	0.044	4.04383e-93	3	TBXAS1
MYO9B	5.83675e-56	0.539923	0.365	0.129	6.20564e-52	3	MYO9B
CERS6	1.06894e-78	0.538579	0.274	0.059	1.13649e-74	3	CERS6
SLC25A5.1	3.01277e-25	0.537949	0.497	0.361	3.20318e-21	3	SLC25A5
DPYD	1.43706e-34	0.537085	0.345	0.163	1.52788e-30	3	DPYD
UHRF1BP1	3.75438e-57	0.536884	0.262	0.075	3.99166e-53	3	UHRF1BP1
LAMP2	1.37622e-23	0.536081	0.607	0.494	1.4632e-19	3	LAMP2
KIAA1033	4.30482e-33	0.535956	0.507	0.316	4.57689e-29	3	KIAA1033
PTPN12	3.52602e-61	0.534666	0.35	0.114	3.74886e-57	3	PTPN12
C1orf162	1.21105e-120	0.533513	0.256	0.033	1.28759e-116	3	C1orf162
CASP1	1.60203e-46	0.53231	0.343	0.132	1.70328e-42	3	CASP1
TCF12	4.85983e-30	0.532183	0.373	0.199	5.16697e-26	3	TCF12
CAPZA2	1.25078e-37	0.529572	0.431	0.226	1.32982e-33	3	CAPZA2
AOAH	1.88872e-96	0.528276	0.333	0.069	2.00809e-92	3	AOAH
DBNL	6.22773e-52	0.527777	0.33	0.118	6.62132e-48	3	DBNL
KIAA0930	1.96786e-20	0.527471	0.277	0.15	2.09223e-16	3	KIAA0930
RP2	8.85033e-54	0.523328	0.251	0.07	9.40967e-50	3	RP2
CEP170	1.76552e-60	0.522394	0.295	0.087	1.8771e-56	3	CEP170
SNAP23.2	7.5394e-35	0.521119	0.436	0.233	8.01589e-31	3	SNAP23
DIP2B	4.67726e-47	0.516652	0.312	0.114	4.97286e-43	3	DIP2B
GPCPD1	9.96374e-27	0.515903	0.477	0.312	1.05934e-22	3	GPCPD1
STX12	2.71907e-33	0.51581	0.274	0.112	2.89092e-29	3	STX12
MYO5A	3.37786e-21	0.515266	0.47	0.335	3.59134e-17	3	MYO5A
LPGAT1	4.36781e-68	0.509763	0.322	0.088	4.64386e-64	3	LPGAT1
ASAP1	5.8721e-30	0.509092	0.347	0.173	6.24322e-26	3	ASAP1
ZFAND5.1	1.70074e-26	0.506314	0.455	0.291	1.80823e-22	3	ZFAND5
VASP	2.74956e-53	0.505978	0.363	0.134	2.92334e-49	3	VASP
VPS35	1.96058e-27	0.503129	0.469	0.3	2.08449e-23	3	VPS35
KCNK6	1.47141e-44	0.502341	0.251	0.083	1.56441e-40	3	KCNK6
AKR1B1	2.6157e-24	0.501421	0.348	0.201	2.78101e-20	3	AKR1B1
RNF149	2.76785e-22	0.499904	0.401	0.252	2.94277e-18	3	RNF149
RAP2A	2.77179e-43	0.499792	0.333	0.133	2.94697e-39	3	RAP2A
RDX	0.000554435	0.494236	0.274	0.234	1	3	RDX
TMEM14C	7.71141e-18	0.488549	0.439	0.32	8.19878e-14	3	TMEM14C
PIAS2	1.01649e-29	0.487332	0.297	0.136	1.08074e-25	3	PIAS2
MLEC	1.7058e-18	0.483674	0.394	0.273	1.8136e-14	3	MLEC
FAM120A.1	7.17883e-23	0.483504	0.668	0.582	7.63253e-19	3	FAM120A
SH3BP5	3.64567e-20	0.482523	0.317	0.188	3.87608e-16	3	SH3BP5
SPIN1.1	1.01805e-36	0.480267	0.391	0.19	1.08239e-32	3	SPIN1
RAB7A.2	1.52302e-27	0.479673	0.525	0.361	1.61927e-23	3	RAB7A
BRI3BP	4.99429e-47	0.478289	0.262	0.083	5.30993e-43	3	BRI3BP
SNX6	6.09649e-36	0.476685	0.371	0.174	6.48179e-32	3	SNX6
SPAG9.1	2.41133e-34	0.476066	0.413	0.216	2.56372e-30	3	SPAG9
RAB10.1	3.25701e-16	0.469941	0.472	0.363	3.46286e-12	3	RAB10
DNAJA1.1	1.55613e-25	0.46951	0.416	0.25	1.65448e-21	3	DNAJA1
GRB2.2	3.36259e-17	0.466455	0.546	0.442	3.5751e-13	3	GRB2
FOXN3.1	1.28432e-19	0.465899	0.452	0.322	1.36549e-15	3	FOXN3
HCLS1.3	4.7552e-23	0.465791	0.653	0.555	5.05573e-19	3	HCLS1
DRAM2	2.76575e-23	0.464546	0.337	0.187	2.94054e-19	3	DRAM2
STAT2	4.99843e-12	0.46384	0.266	0.172	5.31433e-08	3	STAT2
IL10RA	5.93698e-38	0.463491	0.363	0.166	6.3122e-34	3	IL10RA
SLC6A6	4.01688e-56	0.463473	0.295	0.087	4.27075e-52	3	SLC6A6
NFE2L2.2	2.65073e-18	0.461456	0.384	0.257	2.81825e-14	3	NFE2L2
FKBP15	1.34293e-58	0.460388	0.282	0.08	1.4278e-54	3	FKBP15
CBL.3	1.93829e-31	0.459192	0.455	0.257	2.06079e-27	3	CBL
HSPH1.1	6.49618e-31	0.458616	0.38	0.195	6.90673e-27	3	HSPH1
ATG3	1.04239e-12	0.455276	0.304	0.202	1.10827e-08	3	ATG3
ADPGK	2.50665e-21	0.453767	0.378	0.233	2.66507e-17	3	ADPGK
SNX27	4.70815e-38	0.452035	0.305	0.124	5.00571e-34	3	SNX27
ATG16L2	1.197e-51	0.451605	0.254	0.073	1.27266e-47	3	ATG16L2
TFRC	1.77788e-24	0.44955	0.327	0.17	1.89024e-20	3	TFRC
IQGAP2.3	3.11612e-20	0.449541	0.449	0.302	3.31306e-16	3	IQGAP2
FKBP1A.1	4.73904e-29	0.448665	0.398	0.215	5.03855e-25	3	FKBP1A
SGMS1	4.87481e-31	0.446895	0.277	0.118	5.1829e-27	3	SGMS1
DUT.1	1.70686e-12	0.446837	0.419	0.307	1.81473e-08	3	DUT
EFR3A.2	1.23157e-18	0.444466	0.427	0.286	1.3094e-14	3	EFR3A
AP3B1.1	2.05555e-15	0.442161	0.406	0.29	2.18546e-11	3	AP3B1
EEA1	6.39985e-29	0.441592	0.37	0.192	6.80432e-25	3	EEA1
SGK3	4.02449e-30	0.437605	0.272	0.119	4.27884e-26	3	SGK3
BICD2	1.33429e-29	0.437227	0.366	0.191	1.41862e-25	3	BICD2
DDI2	1.27532e-34	0.437138	0.302	0.129	1.35592e-30	3	DDI2
ARHGEF12.2	6.11653e-22	0.435635	0.411	0.25	6.50309e-18	3	ARHGEF12
HACD4	5.76283e-35	0.434207	0.312	0.131	6.12704e-31	3	HACD4
FAM91A1.1	1.43511e-29	0.434181	0.417	0.232	1.52581e-25	3	FAM91A1
SUSD6	1.97835e-35	0.432334	0.391	0.192	2.10339e-31	3	SUSD6
DNAJC13	2.84564e-31	0.432113	0.337	0.16	3.02548e-27	3	DNAJC13
CACUL1	7.07427e-22	0.430508	0.312	0.168	7.52137e-18	3	CACUL1
PLAGL1	4.16183e-24	0.430418	0.299	0.149	4.42486e-20	3	PLAGL1
NFIC	1.64459e-36	0.430044	0.272	0.103	1.74853e-32	3	NFIC
CHD9.1	5.57076e-17	0.428069	0.571	0.478	5.92283e-13	3	CHD9
TARBP1	3.24112e-16	0.427141	0.304	0.179	3.44596e-12	3	TARBP1
SGPP1	1.0535e-31	0.42613	0.325	0.148	1.12008e-27	3	SGPP1
CNPY3	4.29894e-26	0.424887	0.267	0.123	4.57063e-22	3	CNPY3
SLC20A1	9.12964e-44	0.424693	0.302	0.108	9.70664e-40	3	SLC20A1
NCL.1	5.46721e-19	0.424264	0.665	0.586	5.81274e-15	3	NCL
ATAD2B	5.16193e-29	0.422503	0.356	0.171	5.48816e-25	3	ATAD2B
AP1S2.1	4.24119e-27	0.422315	0.332	0.167	4.50923e-23	3	AP1S2
PHKB	7.47375e-17	0.421776	0.431	0.305	7.94609e-13	3	PHKB
ATP13A3.1	6.74974e-20	0.419846	0.398	0.25	7.17632e-16	3	ATP13A3
DMXL1.1	2.95729e-14	0.416721	0.322	0.208	3.14419e-10	3	DMXL1
ST8SIA4	2.55307e-15	0.415796	0.378	0.257	2.71443e-11	3	ST8SIA4
ACO2	0.00848417	0.414091	0.384	0.379	1	3	ACO2
UBE2W	1.90224e-21	0.41281	0.343	0.197	2.02246e-17	3	UBE2W
MYD88	2.19615e-32	0.412539	0.259	0.101	2.33494e-28	3	MYD88
HADHB	4.57928e-21	0.409526	0.337	0.192	4.86869e-17	3	HADHB
P4HA1	3.5282e-24	0.408662	0.269	0.128	3.75119e-20	3	P4HA1
MOSPD2	5.83678e-29	0.40817	0.261	0.111	6.20567e-25	3	MOSPD2
NUMB	1.79309e-21	0.406916	0.424	0.275	1.90641e-17	3	NUMB
ARF3	1.14609e-17	0.400716	0.307	0.176	1.21852e-13	3	ARF3
MAPK14	1.16952e-22	0.399195	0.318	0.17	1.24344e-18	3	MAPK14
TMX1.1	7.83545e-14	0.392341	0.441	0.334	8.33066e-10	3	TMX1
HIPK3.1	3.65065e-15	0.391457	0.449	0.326	3.88138e-11	3	HIPK3
RREB1	4.7387e-19	0.391354	0.29	0.16	5.03819e-15	3	RREB1
CTNNA1	2.98578e-20	0.390064	0.285	0.155	3.17448e-16	3	CTNNA1
SNX13	1.19378e-15	0.389659	0.355	0.229	1.26922e-11	3	SNX13
RERE	2.11521e-28	0.388861	0.281	0.124	2.24889e-24	3	RERE
VPS8	8.40573e-24	0.387724	0.272	0.129	8.93698e-20	3	VPS8
ATP6V0B	5.29872e-13	0.387356	0.315	0.215	5.6336e-09	3	ATP6V0B
UVRAG	4.21441e-25	0.387245	0.332	0.175	4.48077e-21	3	UVRAG
ATP5E	8.96815e-16	0.387197	0.462	0.348	9.53493e-12	3	ATP5E
USP9X.1	1.29765e-17	0.385663	0.5	0.369	1.37966e-13	3	USP9X
PIK3C2A	1.91661e-09	0.383759	0.356	0.28	2.03774e-05	3	PIK3C2A
LAMP1	4.77433e-10	0.382054	0.287	0.196	5.07607e-06	3	LAMP1
DEGS1	1.79537e-20	0.377837	0.284	0.152	1.90883e-16	3	DEGS1
VPS41	1.00311e-21	0.377543	0.353	0.202	1.06651e-17	3	VPS41
FAR1.2	5.5157e-20	0.376766	0.47	0.324	5.86429e-16	3	FAR1
ARPC4	2.07469e-23	0.372829	0.262	0.124	2.20581e-19	3	ARPC4
TLE4	2.58209e-13	0.371961	0.252	0.148	2.74528e-09	3	TLE4
PRKAR2A	1.16026e-15	0.370598	0.38	0.249	1.23359e-11	3	PRKAR2A
NABP1	1.77092e-16	0.370452	0.299	0.171	1.88284e-12	3	NABP1
ARL8B.1	2.18631e-12	0.368791	0.363	0.259	2.32449e-08	3	ARL8B
PAPD4.1	1.12104e-16	0.368514	0.409	0.272	1.19189e-12	3	PAPD4
BLCAP	1.3345e-08	0.367747	0.348	0.263	0.000141884	3	BLCAP
PBRM1	2.46656e-19	0.367418	0.477	0.34	2.62244e-15	3	PBRM1
IGF2R	1.42233e-12	0.366924	0.285	0.184	1.51222e-08	3	IGF2R
TAX1BP1.1	5.40695e-09	0.366557	0.54	0.49	5.74866e-05	3	TAX1BP1
ATG4C	2.26373e-15	0.363835	0.269	0.16	2.4068e-11	3	ATG4C
NF1	5.52874e-11	0.360958	0.393	0.294	5.87816e-07	3	NF1
RIC1	1.30413e-18	0.360723	0.281	0.158	1.38655e-14	3	RIC1
TOP1	6.22384e-12	0.360532	0.38	0.286	6.61718e-08	3	TOP1
POMP	0.00319072	0.36	0.35	0.324	1	3	POMP
CHMP1B	7.13359e-20	0.359976	0.261	0.132	7.58444e-16	3	CHMP1B
SOAT1	2.21691e-23	0.358507	0.264	0.124	2.35702e-19	3	SOAT1
YWHAG.1	3.22477e-10	0.355794	0.366	0.278	3.42857e-06	3	YWHAG
SLC25A24	1.93371e-20	0.355765	0.251	0.121	2.05592e-16	3	SLC25A24
EIF4G3	6.62213e-18	0.355717	0.32	0.18	7.04065e-14	3	EIF4G3
SDCCAG8	1.1295e-19	0.354646	0.285	0.156	1.20088e-15	3	SDCCAG8
CKAP5	6.90883e-20	0.351868	0.289	0.152	7.34547e-16	3	CKAP5
ANKFY1	4.55255e-24	0.35085	0.295	0.145	4.84027e-20	3	ANKFY1
PPP1R21	1.16064e-21	0.349711	0.276	0.137	1.23399e-17	3	PPP1R21
SUMO3	1.94835e-11	0.349513	0.297	0.199	2.07148e-07	3	SUMO3
OAZ1.1	4.46045e-24	0.348637	0.817	0.766	4.74235e-20	3	OAZ1
GPATCH2L.1	5.89422e-18	0.348375	0.365	0.221	6.26674e-14	3	GPATCH2L
MTR.1	5.45062e-15	0.347449	0.338	0.211	5.7951e-11	3	MTR
DOCK2.1	4.375e-19	0.347328	0.431	0.284	4.6515e-15	3	DOCK2
TRIM38	2.21118e-19	0.346373	0.361	0.212	2.35093e-15	3	TRIM38
PLEKHA1	2.53729e-31	0.344513	0.261	0.098	2.69764e-27	3	PLEKHA1
DCAF7.2	2.2174e-18	0.344033	0.388	0.242	2.35754e-14	3	DCAF7
[truncated: 244 more rows]

## Sheet: fig_2c.MF_DC.cluster.markers.ta
X	p_val	avg_logFC	pct.1	pct.2	p_val_adj	cluster	gene
SELENOP	2.89408e-58	3.52686	0.95	0.277	2.98814e-54	0	SELENOP
MAF	5.92916e-44	2.29134	0.819	0.123	6.12186e-40	0	MAF
IGF1	1.21774e-35	1.96902	0.733	0.085	1.25732e-31	0	IGF1
SLC40A1	2.02119e-29	1.9062	0.834	0.469	2.08688e-25	0	SLC40A1
LGMN	3.15725e-28	1.88965	0.7	0.2	3.25987e-24	0	LGMN
NRP1	2.2393e-27	1.86812	0.597	0.046	2.31207e-23	0	NRP1
C1QB	2.43209e-36	1.86081	0.761	0.138	2.51113e-32	0	C1QB
ABCA1	1.03898e-27	1.83798	0.681	0.146	1.07275e-23	0	ABCA1
C1QC	9.93868e-31	1.82657	0.735	0.169	1.02617e-26	0	C1QC
CXCL12	1.57573e-25	1.70814	0.543	0.008	1.62694e-21	0	CXCL12
LILRB5	9.01916e-29	1.69429	0.636	0.046	9.31229e-25	0	LILRB5
C1QA	2.27369e-34	1.61842	0.81	0.223	2.34759e-30	0	C1QA
DAB2	2.24097e-29	1.59925	0.731	0.169	2.3138e-25	0	DAB2
PDK4	1.97015e-24	1.56961	0.716	0.285	2.03418e-20	0	PDK4
CD209	9.2938e-26	1.56727	0.679	0.169	9.59585e-22	0	CD209
LIPA	8.42782e-26	1.50045	0.815	0.538	8.70172e-22	0	LIPA
WWP1	1.78276e-21	1.48245	0.634	0.208	1.8407e-17	0	WWP1
CD163	2.24984e-25	1.42104	0.638	0.092	2.32296e-21	0	CD163
MS4A7	1.16863e-33	1.41526	0.897	0.477	1.20661e-29	0	MS4A7
A2M	1.12856e-21	1.39385	0.601	0.138	1.16523e-17	0	A2M
CD163L1	2.25957e-20	1.38129	0.496	0.031	2.333e-16	0	CD163L1
EGR1	7.50457e-07	1.34509	0.353	0.146	0.00774847	0	EGR1
CCDC152	1.0338e-19	1.31069	0.459	0.015	1.0674e-15	0	CCDC152
MS4A4A	2.89995e-15	1.29679	0.487	0.123	2.9942e-11	0	MS4A4A
SLCO2B1	4.29576e-22	1.27414	0.606	0.115	4.43537e-18	0	SLCO2B1
FUCA1	3.84986e-15	1.22998	0.53	0.169	3.97498e-11	0	FUCA1
CTSC	8.67074e-27	1.22661	0.838	0.577	8.95253e-23	0	CTSC
MERTK	4.8813e-16	1.11224	0.481	0.085	5.03995e-12	0	MERTK
VSIG4	5.21623e-19	1.10921	0.698	0.3	5.38576e-15	0	VSIG4
LACC1	3.79861e-17	1.10398	0.591	0.192	3.92206e-13	0	LACC1
ABCC5	3.08353e-10	1.0931	0.418	0.138	3.18374e-06	0	ABCC5
GPNMB	1.19097e-11	1.06537	0.381	0.069	1.22967e-07	0	GPNMB
CTSD	1.11167e-13	1.06008	0.476	0.131	1.1478e-09	0	CTSD
STAB1	1.9286e-16	1.03947	0.455	0.054	1.99128e-12	0	STAB1
FCHO2	8.51855e-14	1.02813	0.519	0.169	8.7954e-10	0	FCHO2
SASH1	1.43866e-14	1.01944	0.524	0.146	1.48542e-10	0	SASH1
NPL	1.28641e-11	1.00599	0.343	0.038	1.32822e-07	0	NPL
SLC7A8	2.06934e-14	1.00455	0.379	0.023	2.13659e-10	0	SLC7A8
ADAMDEC1	9.76153e-10	0.981196	0.325	0.069	1.00788e-05	0	ADAMDEC1
SGPL1	9.75515e-12	0.974797	0.556	0.269	1.00722e-07	0	SGPL1
MSR1	4.87947e-13	0.972732	0.39	0.054	5.03805e-09	0	MSR1
FCGRT	2.38107e-13	0.969868	0.647	0.369	2.45845e-09	0	FCGRT
SRGAP1	1.1535e-11	0.968147	0.379	0.069	1.19099e-07	0	SRGAP1
GGTA1P	2.12663e-11	0.965165	0.427	0.115	2.19574e-07	0	GGTA1P
ITGA9	3.32011e-14	0.964087	0.39	0.038	3.42802e-10	0	ITGA9
GATM	1.29414e-12	0.961586	0.435	0.108	1.3362e-08	0	GATM
CD81	6.26752e-13	0.93727	0.619	0.346	6.47121e-09	0	CD81
ITGAV	1.92358e-13	0.933288	0.519	0.177	1.98609e-09	0	ITGAV
CD36	1.9726e-12	0.924227	0.696	0.446	2.03671e-08	0	CD36
ADGRG6	2.67371e-10	0.922478	0.323	0.054	2.7606e-06	0	ADGRG6
CCL4	0.0071344	0.922383	0.256	0.154	1	0	CCL4
OSBPL1A	2.69012e-12	0.921607	0.377	0.054	2.77755e-08	0	OSBPL1A
FRMD4B	1.11946e-10	0.905193	0.506	0.208	1.15584e-06	0	FRMD4B
SPRED1	8.66627e-11	0.904759	0.453	0.154	8.94792e-07	0	SPRED1
CTSL	4.10589e-10	0.886382	0.345	0.069	4.23933e-06	0	CTSL
ITPR2	3.09104e-15	0.877107	0.81	0.677	3.1915e-11	0	ITPR2
TCF4	1.47124e-10	0.872627	0.556	0.269	1.51905e-06	0	TCF4
LINC00996	1.49672e-10	0.867277	0.33	0.054	1.54537e-06	0	LINC00996
FAM198B	2.15775e-10	0.863654	0.401	0.108	2.22788e-06	0	FAM198B
ZFHX3	9.67946e-09	0.854602	0.552	0.338	9.99404e-05	0	ZFHX3
TMEM176B	1.56752e-13	0.85431	0.627	0.269	1.61846e-09	0	TMEM176B
DOCK4	5.40169e-14	0.850774	0.522	0.138	5.57724e-10	0	DOCK4
CXCL8	5.51019e-06	0.840813	0.284	0.092	0.0568927	0	CXCL8
TCF7L2	1.82374e-06	0.840554	0.442	0.208	0.0188301	0	TCF7L2
FAM13A	1.3583e-09	0.839849	0.39	0.123	1.40244e-05	0	FAM13A
ADAP2	2.58149e-08	0.824074	0.455	0.215	0.000266539	0	ADAP2
MITF	7.57414e-10	0.818129	0.323	0.062	7.8203e-06	0	MITF
RAP2B	0.00013651	0.815144	0.562	0.469	1	0	RAP2B
AXL	1.09117e-13	0.80905	0.591	0.223	1.12663e-09	0	AXL
FRMD4A	8.78482e-11	0.80618	0.345	0.054	9.07032e-07	0	FRMD4A
SCARB2	9.48163e-11	0.803922	0.578	0.308	9.78979e-07	0	SCARB2
GPR155	2.54073e-10	0.803338	0.506	0.208	2.6233e-06	0	GPR155
EPB41L2	2.9914e-08	0.802956	0.476	0.254	0.000308862	0	EPB41L2
SLC4A7	3.5507e-07	0.802335	0.552	0.4	0.0036661	0	SLC4A7
CSF1R	2.62964e-11	0.790381	0.539	0.238	2.71511e-07	0	CSF1R
ITM2B	1.32938e-18	0.776924	0.912	0.908	1.37258e-14	0	ITM2B
CCL3	4.66177e-05	0.775367	0.254	0.092	0.481328	0	CCL3
GLUL	6.47654e-10	0.771064	0.659	0.423	6.68703e-06	0	GLUL
LPAR6	1.23336e-07	0.7706	0.459	0.238	0.00127344	0	LPAR6
ME1	4.40697e-10	0.768813	0.274	0.015	4.5502e-06	0	ME1
SERPINF1	3.59555e-08	0.762456	0.272	0.046	0.00037124	0	SERPINF1
MYO5A	7.83623e-07	0.760383	0.504	0.338	0.0080909	0	MYO5A
HECTD2	2.24171e-11	0.75805	0.276	0	2.31456e-07	0	HECTD2
MMD	6.40772e-07	0.75598	0.278	0.077	0.00661597	0	MMD
SIGLEC1	1.95486e-12	0.753978	0.381	0.054	2.01839e-08	0	SIGLEC1
MARCKS	1.14747e-14	0.753116	0.8	0.585	1.18476e-10	0	MARCKS
ADORA3	2.2606e-10	0.74998	0.332	0.054	2.33407e-06	0	ADORA3
CTSB	6.90166e-19	0.749508	0.862	0.731	7.12596e-15	0	CTSB
MKNK1	1.31141e-08	0.744331	0.491	0.254	0.000135403	0	MKNK1
ARHGEF12	5.87328e-06	0.718212	0.446	0.285	0.0606416	0	ARHGEF12
ARHGAP18	1.95007e-07	0.715759	0.537	0.338	0.00201345	0	ARHGAP18
FMNL2	4.26817e-08	0.709441	0.332	0.092	0.000440688	0	FMNL2
RGL1	1.85289e-09	0.708612	0.373	0.092	1.91311e-05	0	RGL1
ALDH1A1	9.65562e-07	0.700101	0.321	0.115	0.00996943	0	ALDH1A1
DGKH	4.98195e-05	0.688894	0.284	0.123	0.514386	0	DGKH
SMURF2	5.20263e-06	0.687688	0.336	0.154	0.0537171	0	SMURF2
CMKLR1	2.18197e-09	0.686418	0.319	0.062	2.25289e-05	0	CMKLR1
TCF12	5.55738e-07	0.684832	0.42	0.2	0.005738	0	TCF12
AP1B1	5.43721e-07	0.664028	0.44	0.223	0.00561392	0	AP1B1
MAFB	9.94772e-10	0.663008	0.534	0.246	1.0271e-05	0	MAFB
TFEC	1.44257e-06	0.661317	0.539	0.346	0.0148945	0	TFEC
CPM	5.29051e-06	0.660343	0.31	0.123	0.0546246	0	CPM
GNPDA1	2.61609e-06	0.658775	0.379	0.185	0.0270112	0	GNPDA1
PDGFC	3.00001e-07	0.656122	0.261	0.054	0.00309751	0	PDGFC
TMEM176A	2.95231e-09	0.653973	0.39	0.108	3.04826e-05	0	TMEM176A
ZFYVE16	9.79305e-05	0.653332	0.463	0.315	1	0	ZFYVE16
CREG1	3.50942e-06	0.651532	0.476	0.308	0.0362347	0	CREG1
TTYH3	8.98648e-07	0.649947	0.476	0.254	0.00927854	0	TTYH3
TGFBI	8.48127e-07	0.64324	0.61	0.462	0.00875692	0	TGFBI
TIMP2	2.98113e-08	0.642788	0.562	0.338	0.000307801	0	TIMP2
C2	7.46415e-09	0.641237	0.302	0.046	7.70673e-05	0	C2
BMP2K	6.68625e-05	0.638778	0.502	0.385	0.690355	0	BMP2K
PRKACB	0.000387875	0.632268	0.506	0.4	1	0	PRKACB
ATP8B4	6.24378e-05	0.623701	0.461	0.315	0.644671	0	ATP8B4
RNASE6	3.43039e-07	0.616788	0.606	0.4	0.00354187	0	RNASE6
ITGB5	1.96465e-08	0.605504	0.276	0.038	0.000202851	0	ITGB5
SMS	0.000487649	0.599535	0.416	0.285	1	0	SMS
MGAT4A	3.76216e-07	0.596483	0.547	0.331	0.00388443	0	MGAT4A
ARL6IP1	0.000367954	0.590971	0.616	0.562	1	0	ARL6IP1
IFI44L	6.85542e-05	0.587192	0.254	0.092	0.707823	0	IFI44L
AAK1	0.000129313	0.584722	0.42	0.254	1	0	AAK1
SDCBP	5.57868e-08	0.584229	0.716	0.585	0.000575999	0	SDCBP
SGMS1	1.03387e-05	0.581302	0.315	0.131	0.106747	0	SGMS1
NCF4	6.11651e-07	0.579584	0.261	0.062	0.0063153	0	NCF4
PSAP	3.00497e-10	0.575656	0.853	0.777	3.10263e-06	0	PSAP
STON2	2.4235e-07	0.57534	0.254	0.046	0.00250227	0	STON2
RNASET2	1.41585e-05	0.573793	0.649	0.569	0.146187	0	RNASET2
GPR34	1.08088e-06	0.57299	0.394	0.169	0.01116	0	GPR34
METTL7A	2.86577e-05	0.568072	0.463	0.3	0.295891	0	METTL7A
SNX9	0.000215646	0.566295	0.377	0.246	1	0	SNX9
FPR3	5.91485e-08	0.56303	0.707	0.523	0.000610708	0	FPR3
ANKRD12	3.44622e-06	0.561719	0.733	0.7	0.0355823	0	ANKRD12
IDH1	0.000309673	0.558828	0.466	0.338	1	0	IDH1
MRC1	4.14892e-11	0.555724	0.756	0.415	4.28376e-07	0	MRC1
HLA-E	1.97483e-09	0.552328	0.817	0.777	2.03901e-05	0	HLA-E
ATXN1	0.00101781	0.552134	0.353	0.238	1	0	ATXN1
SDC3	1.6615e-07	0.551522	0.254	0.038	0.0017155	0	SDC3
CREBRF	0.000435397	0.545543	0.502	0.385	1	0	CREBRF
DST	3.54236e-06	0.541207	0.601	0.431	0.0365749	0	DST
AP2A2	8.5037e-06	0.539817	0.274	0.092	0.0878007	0	AP2A2
MS4A6A	4.42108e-11	0.538747	0.888	0.769	4.56477e-07	0	MS4A6A
ZDHHC21	7.13465e-05	0.533232	0.278	0.115	0.736653	0	ZDHHC21
DOCK7	0.00273964	0.529742	0.341	0.238	1	0	DOCK7
HNMT	0.000165928	0.525988	0.351	0.185	1	0	HNMT
PRNP	0.000376614	0.525704	0.412	0.269	1	0	PRNP
TRIM14	1.7648e-05	0.523603	0.504	0.331	0.182215	0	TRIM14
DMXL2	3.01345e-08	0.520651	0.629	0.323	0.000311139	0	DMXL2
ST8SIA4	0.00520134	0.516885	0.399	0.315	1	0	ST8SIA4
CEP350	0.00275231	0.514228	0.55	0.485	1	0	CEP350
TBC1D4	0.00036716	0.514181	0.256	0.115	1	0	TBC1D4
SIPA1L2	0.000149398	0.513358	0.284	0.131	1	0	SIPA1L2
ADAM9	8.10493e-05	0.511091	0.36	0.192	0.836834	0	ADAM9
TMBIM6	9.15744e-10	0.503396	0.903	0.885	9.45506e-06	0	TMBIM6
SH3BP5	0.00102676	0.501787	0.347	0.215	1	0	SH3BP5
CCR1	0.000773368	0.501251	0.308	0.169	1	0	CCR1
CD63	0.000235472	0.500453	0.636	0.554	1	0	CD63
SAT1	2.7111e-08	0.500204	0.907	0.938	0.000279921	0	SAT1
RBM47	8.09346e-05	0.495145	0.539	0.4	0.83565	0	RBM47
TBC1D12	0.000283477	0.488587	0.261	0.115	1	0	TBC1D12
SFMBT2	2.02516e-05	0.487286	0.552	0.377	0.209098	0	SFMBT2
LAPTM4A	0.000290445	0.486225	0.472	0.331	1	0	LAPTM4A
CD84	0.000255032	0.485014	0.506	0.377	1	0	CD84
ZBTB20	0.00899789	0.484982	0.353	0.254	1	0	ZBTB20
AKAP9	0.000886817	0.482383	0.685	0.677	1	0	AKAP9
C6orf62	3.98611e-07	0.480091	0.756	0.723	0.00411565	0	C6orf62
ITSN1	0.000307449	0.4733	0.31	0.154	1	0	ITSN1
HES1	0.000234304	0.472841	0.347	0.185	1	0	HES1
PMP22	3.48097e-05	0.471894	0.267	0.092	0.35941	0	PMP22
PRDX1	0.000737203	0.466467	0.427	0.292	1	0	PRDX1
GOLIM4	0.00617449	0.465615	0.349	0.254	1	0	GOLIM4
NCEH1	0.00180508	0.46185	0.295	0.169	1	0	NCEH1
BAZ2B	0.000322204	0.460898	0.619	0.538	1	0	BAZ2B
ASAH1	1.09072e-07	0.460287	0.765	0.669	0.00112617	0	ASAH1
TLR4	1.50826e-05	0.454844	0.319	0.131	0.155728	0	TLR4
PIK3R1	0.00183988	0.454363	0.409	0.292	1	0	PIK3R1
NR1D2	0.00253763	0.449364	0.263	0.146	1	0	NR1D2
ATP11C	0.00257348	0.44864	0.269	0.154	1	0	ATP11C
MYO9B	0.00761685	0.444358	0.388	0.3	1	0	MYO9B
FOSB	0.00812704	0.440942	0.259	0.162	1	0	FOSB
FNDC3A	0.00281337	0.440563	0.405	0.308	1	0	FNDC3A
FNDC3B	0.00320994	0.438257	0.403	0.285	1	0	FNDC3B
PAPD4	0.00558702	0.435821	0.433	0.346	1	0	PAPD4
PRDM1	0.003617	0.432513	0.28	0.162	1	0	PRDM1
AKAP11	0.00148293	0.432339	0.453	0.338	1	0	AKAP11
FTL	5.72415e-07	0.428914	0.881	0.885	0.00591019	0	FTL
RPN2	0.00321413	0.428785	0.522	0.431	1	0	RPN2
PHF3	0.00394755	0.422947	0.485	0.377	1	0	PHF3
QKI	2.5701e-05	0.421177	0.739	0.692	0.265362	0	QKI
GRN	7.0689e-05	0.420178	0.8	0.785	0.729864	0	GRN
DSC2	0.000264802	0.418383	0.291	0.138	1	0	DSC2
ARL4C	0.00954932	0.415591	0.289	0.185	1	0	ARL4C
DIP2B	0.00453772	0.414842	0.338	0.231	1	0	DIP2B
IGF2R	0.00219131	0.408576	0.315	0.185	1	0	IGF2R
SAMSN1	0.000593705	0.404425	0.379	0.238	1	0	SAMSN1
AKR1B1	0.00128793	0.400955	0.371	0.262	1	0	AKR1B1
FOXO3	0.000977394	0.400345	0.278	0.146	1	0	FOXO3
UHRF1BP1	0.00199904	0.397076	0.293	0.169	1	0	UHRF1BP1
RB1	1.56909e-05	0.39544	0.638	0.508	0.162009	0	RB1
ZNF609	0.00931719	0.39452	0.289	0.2	1	0	ZNF609
CPED1	0.00263175	0.391266	0.369	0.238	1	0	CPED1
WDFY3	0.00740129	0.39008	0.388	0.292	1	0	WDFY3
PRKCA	0.0037242	0.389497	0.341	0.223	1	0	PRKCA
PIK3C2A	0.00834356	0.387802	0.384	0.277	1	0	PIK3C2A
SOAT1	0.00553945	0.387345	0.287	0.177	1	0	SOAT1
TYROBP	0.00154996	0.384624	0.672	0.585	1	0	TYROBP
DENND4C	0.00590031	0.379663	0.254	0.154	1	0	DENND4C
ATG4C	0.00344569	0.375095	0.3	0.185	1	0	ATG4C
SPPL2A	0.00560313	0.371954	0.366	0.262	1	0	SPPL2A
SLC7A7	0.00200077	0.371207	0.364	0.223	1	0	SLC7A7
RNF130	0.00566111	0.370749	0.72	0.685	1	0	RNF130
EPB41L3	1.83127e-05	0.369907	0.435	0.223	0.189078	0	EPB41L3
SPIN1	0.00800321	0.357422	0.412	0.315	1	0	SPIN1
TRPS1	0.00915447	0.357302	0.356	0.254	1	0	TRPS1
UTRN	0.00538634	0.355357	0.761	0.746	1	0	UTRN
C3AR1	1.25692e-05	0.350681	0.306	0.115	0.129777	0	C3AR1
TXNIP	0.000417602	0.343778	0.806	0.777	1	0	TXNIP
RGS1	0.000795925	0.338285	0.293	0.146	1	0	RGS1
SNX6	0.00416386	0.336744	0.401	0.269	1	0	SNX6
IL18	0.00337242	0.333591	0.287	0.162	1	0	IL18
MFSD1	0.00792308	0.321024	0.668	0.654	1	0	MFSD1
ATP2B1	0.00103763	0.31693	0.718	0.608	1	0	ATP2B1
CYFIP1	0.00292537	0.314011	0.455	0.369	1	0	CYFIP1
TIAM1	1.4879e-05	0.310377	0.384	0.185	0.153626	0	TIAM1
NPC2	5.56812e-05	0.303799	0.821	0.838	0.574909	0	NPC2
LAIR1	0.0069011	0.294941	0.289	0.177	1	0	LAIR1
OXSR1	0.00626765	0.289957	0.172	0.3	1	0	OXSR1
ENPP2	0.000926506	0.288731	0.373	0.231	1	0	ENPP2
SDCCAG8	0.00859895	0.28297	0.308	0.2	1	0	SDCCAG8
ZFP36L1	0.00595892	0.271597	0.759	0.738	1	0	ZFP36L1
GIMAP8	0.00117686	0.263829	0.28	0.146	1	0	GIMAP8
SLFN11	0.00252473	0.258058	0.28	0.146	1	0	SLFN11
HSP90B1	0.00419052	0.252436	0.817	0.838	1	0	HSP90B1
VCAN	6.161e-16	1.65991	0.258	0.027	6.36123e-12	1	VCAN
GBP1	4.09883e-12	1.32474	0.545	0.212	4.23205e-08	1	GBP1
LYZ	6.49298e-12	1.1104	0.939	0.82	6.704e-08	1	LYZ
FGR	1.651e-22	1.10091	0.439	0.061	1.70465e-18	1	FGR
WARS	8.08936e-16	1.07527	0.561	0.167	8.35226e-12	1	WARS
S100A4	2.68437e-22	1.0337	0.409	0.049	2.77162e-18	1	S100A4
MNDA	1.16635e-17	0.982778	0.667	0.223	1.20426e-13	1	MNDA
PRKCB	1.03631e-12	0.936703	0.652	0.286	1.06999e-08	1	PRKCB
FAM65B	1.20821e-14	0.935833	0.318	0.051	1.24747e-10	1	FAM65B
EIF4EBP2	0.0033928	0.935276	0.53	0.35	1	1	EIF4EBP2
SH3BGRL3	6.7351e-12	0.908082	0.758	0.438	6.954e-08	1	SH3BGRL3
COTL1	3.87481e-11	0.891851	0.955	0.811	4.00074e-07	1	COTL1
BTG1	1.65859e-05	0.831426	0.455	0.241	0.17125	1	BTG1
CAMKK2	9.48726e-08	0.827591	0.394	0.146	0.00097956	1	CAMKK2
ANXA7	0.0076457	0.78664	0.424	0.282	1	1	ANXA7
GBP2	7.19805e-10	0.784257	0.47	0.165	7.43198e-06	1	GBP2
MYOF	4.94414e-13	0.773553	0.424	0.106	5.10483e-09	1	MYOF
TIMP1	0.000394697	0.773159	0.379	0.212	1	1	TIMP1
ATP5G3	0.00125122	0.770307	0.742	0.523	1	1	ATP5G3
PLSCR1	2.54178e-09	0.76457	0.636	0.318	2.62438e-05	1	PLSCR1
KYNU	0.000250239	0.752438	0.409	0.227	1	1	KYNU
CD44	3.00432e-06	0.738658	0.606	0.356	0.0310196	1	CD44
LST1	1.73712e-09	0.735173	0.53	0.229	1.79358e-05	1	LST1
IL17RA	0.000316087	0.732214	0.364	0.176	1	1	IL17RA
BCL2A1	3.54537e-08	0.725779	0.303	0.085	0.000366059	1	BCL2A1
GBP5	9.17691e-05	0.72286	0.318	0.142	0.947516	1	GBP5
CD48	3.47744e-12	0.705633	0.727	0.339	3.59045e-08	1	CD48
ATAD2B	0.000468874	0.691934	0.545	0.337	1	1	ATAD2B
LTA4H	1.47786e-06	0.685063	0.409	0.18	0.0152589	1	LTA4H
IFITM2	1.94212e-06	0.683412	0.621	0.366	0.0200523	1	IFITM2
TNFSF13B	0.00366207	0.680139	0.515	0.39	1	1	TNFSF13B
CSF3R	0.000106446	0.674897	0.318	0.148	1	1	CSF3R
IFITM3	0.000293234	0.662444	0.455	0.295	1	1	IFITM3
GCH1	7.00515e-09	0.648812	0.318	0.085	7.23281e-05	1	GCH1
ATP6V1B2	6.13088e-06	0.626418	0.667	0.479	0.0633013	1	ATP6V1B2
LITAF	0.00378498	0.616876	0.652	0.561	1	1	LITAF
STAT1	2.17922e-06	0.615401	0.788	0.593	0.0225005	1	STAT1
NCF2	7.133e-07	0.612493	0.485	0.229	0.00736482	1	NCF2
BIRC3	0.000313621	0.611313	0.303	0.136	1	1	BIRC3
SLC38A2	0.000216344	0.598532	0.394	0.205	1	1	SLC38A2
ADGRE2	2.01991e-06	0.591	0.515	0.256	0.0208555	1	ADGRE2
PSMB1	6.07652e-05	0.578926	0.485	0.261	0.627401	1	PSMB1
CASP4	0.000374066	0.56924	0.364	0.195	1	1	CASP4
CSF2RB	0.000175675	0.566144	0.424	0.25	1	1	CSF2RB
SMAP2	9.04944e-06	0.565504	0.5	0.269	0.0934355	1	SMAP2
GBP4	0.000674666	0.564718	0.576	0.438	1	1	GBP4
S100A10	8.72137e-08	0.559013	0.348	0.116	0.000900481	1	S100A10
HIF1A	0.00100063	0.557234	0.5	0.36	1	1	HIF1A
ARPC5	2.89665e-06	0.55444	0.803	0.652	0.0299079	1	ARPC5
KIF2A	0.000475093	0.537997	0.273	0.121	1	1	KIF2A
SIRPB1	8.50576e-11	0.535089	0.364	0.089	8.7822e-07	1	SIRPB1
TNFAIP2	5.73614e-05	0.531271	0.636	0.42	0.592257	1	TNFAIP2
AC013461.1	5.73592e-09	0.528701	0.303	0.076	5.92234e-05	1	AC013461.1
S100A6	2.31634e-11	0.522132	0.273	0.047	2.39162e-07	1	S100A6
SLC25A5	1.57997e-06	0.520045	0.727	0.468	0.0163132	1	SLC25A5
EIF1	0.000361572	0.516145	0.758	0.561	1	1	EIF1
RAB11FIP1	4.24846e-07	0.515756	0.485	0.212	0.00438653	1	RAB11FIP1
CSK	3.41112e-06	0.513119	0.348	0.136	0.0352198	1	CSK
MAP2K1	0.00043964	0.511629	0.409	0.231	1	1	MAP2K1
THEMIS2	0.000100412	0.497492	0.379	0.188	1	1	THEMIS2
VPS29	0.000330151	0.497473	0.47	0.275	1	1	VPS29
PSME1	1.78841e-05	0.496387	0.636	0.417	0.184653	1	PSME1
ANXA2	0.000195717	0.495162	0.545	0.333	1	1	ANXA2
PRKCD	0.0001849	0.494675	0.455	0.252	1	1	PRKCD
SCLT1	0.00131649	0.494487	0.364	0.195	1	1	SCLT1
TYK2	0.00206611	0.493727	0.333	0.191	1	1	TYK2
MTCO1P40	1.87595e-05	0.492403	0.273	0.098	0.193692	1	MTCO1P40
MPC1	0.000345945	0.486303	0.288	0.129	1	1	MPC1
SAMHD1	3.61364e-07	0.48506	0.924	0.818	0.00373108	1	SAMHD1
C1orf162	0.00250648	0.484751	0.379	0.244	1	1	C1orf162
MTPN	1.84235e-06	0.477894	0.758	0.481	0.0190223	1	MTPN
RBM3	8.63178e-05	0.475908	0.652	0.434	0.891231	1	RBM3
CHD1	0.00114591	0.473167	0.545	0.377	1	1	CHD1
PTPRC	1.35599e-06	0.472666	0.924	0.824	0.0140006	1	PTPRC
PSMA4	1.08079e-06	0.469052	0.515	0.248	0.0111592	1	PSMA4
KLF13	4.2284e-05	0.468797	0.394	0.191	0.436582	1	KLF13
BRK1	0.00375391	0.467642	0.53	0.367	1	1	BRK1
ARF4	0.000682362	0.466115	0.803	0.542	1	1	ARF4
FYN	4.01861e-05	0.462384	0.258	0.093	0.414921	1	FYN
ARHGEF1	0.0003482	0.461537	0.288	0.127	1	1	ARHGEF1
CASP1	7.84045e-06	0.461044	0.576	0.322	0.0809527	1	CASP1
KIAA0922	5.4016e-11	0.453753	0.288	0.055	5.57715e-07	1	KIAA0922
CD55	4.60655e-07	0.451643	0.288	0.085	0.00475627	1	CD55
TRAF3IP3	9.9785e-07	0.44924	0.258	0.074	0.0103028	1	TRAF3IP3
GNG5	0.0023344	0.444351	0.5	0.318	1	1	GNG5
PIK3CG	0.000140318	0.436374	0.348	0.165	1	1	PIK3CG
LRRFIP1	0.00019975	0.435973	0.712	0.511	1	1	LRRFIP1
ADGRE5	0.000127129	0.434195	0.424	0.212	1	1	ADGRE5
UBE2L3	0.00583245	0.425125	0.348	0.205	1	1	UBE2L3
PPP1CB	0.00286371	0.422551	0.667	0.502	1	1	PPP1CB
TNPO1	0.00734439	0.420598	0.5	0.352	1	1	TNPO1
RASSF5	0.00116626	0.418854	0.439	0.277	1	1	RASSF5
EIF3M	4.10691e-05	0.418156	0.621	0.362	0.424039	1	EIF3M
RPS3	0.000426963	0.417744	0.545	0.356	1	1	RPS3
AKAP13	0.000511925	0.416567	0.727	0.549	1	1	AKAP13
GTF2A2	0.000158785	0.414956	0.303	0.134	1	1	GTF2A2
HNRNPA2B1	3.29195e-06	0.409186	0.864	0.674	0.0339894	1	HNRNPA2B1
DNTTIP2	0.000226546	0.402539	0.273	0.116	1	1	DNTTIP2
LYN	0.000209889	0.401858	0.742	0.568	1	1	LYN
SRP72	0.000262124	0.400409	0.515	0.32	1	1	SRP72
FAM49A	0.00340949	0.397546	0.47	0.312	1	1	FAM49A
LAP3	0.00186961	0.394711	0.515	0.343	1	1	LAP3
CHRAC1	1.50948e-07	0.392551	0.273	0.074	0.00155853	1	CHRAC1
SERF2	3.02636e-05	0.39183	0.758	0.557	0.312471	1	SERF2
HNRNPC	0.000323498	0.39178	0.712	0.559	1	1	HNRNPC
PPP1R2	0.00262916	0.387253	0.364	0.206	1	1	PPP1R2
ARPC1B	0.000118669	0.385441	0.742	0.54	1	1	ARPC1B
MBD2	0.00363193	0.385214	0.409	0.269	1	1	MBD2
VASP	4.9417e-05	0.38489	0.591	0.337	0.510231	1	VASP
ARL8B	0.00454165	0.381942	0.515	0.343	1	1	ARL8B
MOB1A	0.00120329	0.380713	0.727	0.593	1	1	MOB1A
SMARCC1	0.00656973	0.37618	0.485	0.324	1	1	SMARCC1
LGALS9	0.00548278	0.375612	0.561	0.417	1	1	LGALS9
TES	0.000250286	0.375321	0.424	0.229	1	1	TES
RPL27A	0.000157042	0.37471	0.682	0.447	1	1	RPL27A
CREB5	2.0085e-05	0.373195	0.258	0.087	0.207377	1	CREB5
ZYX	0.000394082	0.371863	0.424	0.225	1	1	ZYX
C21orf91	7.05555e-05	0.371605	0.273	0.102	0.728486	1	C21orf91
SNRPD3	0.000817262	0.369097	0.348	0.188	1	1	SNRPD3
IGHM	1.58421e-05	0.365873	0.909	0.71	0.16357	1	IGHM
C9orf78	0.00604687	0.364242	0.288	0.161	1	1	C9orf78
SHFM1	0.000854714	0.364204	0.364	0.199	1	1	SHFM1
JAK2	0.000959114	0.364061	0.53	0.339	1	1	JAK2
LPGAT1	0.00338994	0.363426	0.455	0.303	1	1	LPGAT1
SRGN	0.00142872	0.360463	0.955	0.884	1	1	SRGN
RBM12	0.0026398	0.360347	0.288	0.146	1	1	RBM12
PFN1	5.36407e-07	0.357505	0.864	0.678	0.0055384	1	PFN1
RHOA	0.000458327	0.356817	0.848	0.67	1	1	RHOA
EMILIN2	0.00240633	0.356438	0.258	0.127	1	1	EMILIN2
DOCK8	0.00255065	0.354875	0.712	0.527	1	1	DOCK8
SMC1A	0.00395094	0.351861	0.47	0.316	1	1	SMC1A
KHDRBS1	0.00203128	0.348989	0.621	0.432	1	1	KHDRBS1
DPM1	0.00149901	0.34834	0.258	0.121	1	1	DPM1
STK38	5.75983e-05	0.348309	0.379	0.17	0.594702	1	STK38
SRSF4	0.00158967	0.346949	0.545	0.35	1	1	SRSF4
PLEK	0.00646435	0.344947	0.591	0.472	1	1	PLEK
DIAPH1	0.000984875	0.34374	0.409	0.229	1	1	DIAPH1
GTPBP4	8.38204e-05	0.343328	0.273	0.104	0.865446	1	GTPBP4
SEC24A	0.00228577	0.341183	0.288	0.144	1	1	SEC24A
CLN8	0.000499903	0.339913	0.379	0.193	1	1	CLN8
SAMD9L	0.00722105	0.339603	0.394	0.248	1	1	SAMD9L
YWHAG	0.00424246	0.338977	0.515	0.345	1	1	YWHAG
SMC4	0.000284124	0.336311	0.379	0.188	1	1	SMC4
DAZAP2	4.05937e-05	0.332867	0.848	0.587	0.41913	1	DAZAP2
RPS13P2	0.00108061	0.332437	0.318	0.155	1	1	RPS13P2
CCAR1	0.00741107	0.329562	0.515	0.379	1	1	CCAR1
HDLBP	0.00146516	0.327111	0.455	0.28	1	1	HDLBP
DCAF7	0.00101235	0.32323	0.545	0.371	1	1	DCAF7
XRN1	0.00945863	0.318805	0.576	0.426	1	1	XRN1
PGK1	7.71877e-05	0.318091	0.682	0.481	0.796963	1	PGK1
CCNI	0.000451828	0.317757	0.879	0.742	1	1	CCNI
HNRNPAB	0.00192104	0.317461	0.379	0.21	1	1	HNRNPAB
HIPK1	0.00259004	0.315547	0.485	0.318	1	1	HIPK1
PPIA	0.0096183	0.314451	0.288	0.17	1	1	PPIA
CALM3	0.00298297	0.312814	0.273	0.136	1	1	CALM3
TSG101	0.00136387	0.312286	0.318	0.161	1	1	TSG101
RPL10P3	0.00359769	0.312197	0.258	0.131	1	1	RPL10P3
NAA50	0.000316862	0.31112	0.455	0.242	1	1	NAA50
SRPRA	0.00271947	0.31104	0.318	0.17	1	1	SRPRA
NRAS	0.000219263	0.30988	0.333	0.155	1	1	NRAS
MIR1282	0.00410034	0.308984	0.258	0.129	1	1	MIR1282
ILF2	0.000559875	0.308764	0.424	0.233	1	1	ILF2
GOLGA3	0.000473971	0.306255	0.364	0.18	1	1	GOLGA3
TPI1	0.00323103	0.303816	0.5	0.33	1	1	TPI1
YBX1	3.16287e-05	0.302604	0.894	0.661	0.326566	1	YBX1
MARK3	0.00894435	0.30082	0.439	0.284	1	1	MARK3
RPL37	0.000420906	0.298675	0.561	0.367	1	1	RPL37
CMTM6	0.00356663	0.297801	0.803	0.697	1	1	CMTM6
PPP4C	0.00993825	0.297401	0.288	0.169	1	1	PPP4C
MRPL20	0.00663673	0.297291	0.258	0.136	1	1	MRPL20
MANF	0.000697987	0.29708	0.455	0.261	1	1	MANF
SEC13	0.00033852	0.295545	0.409	0.206	1	1	SEC13
ARF1	0.000289756	0.294614	0.712	0.502	1	1	ARF1
EIF3A	0.00985378	0.289374	0.697	0.544	1	1	EIF3A
SERP1	0.00237649	0.287585	0.742	0.549	1	1	SERP1
CCT6A	0.00357583	0.283492	0.455	0.295	1	1	CCT6A
ATF6	0.00883438	0.282282	0.47	0.312	1	1	ATF6
RPS20	0.00227073	0.276805	0.47	0.29	1	1	RPS20
PFDN5	0.000631443	0.275354	0.485	0.288	1	1	PFDN5
PCBP1	0.000241428	0.272259	0.879	0.723	1	1	PCBP1
HNRNPDL	0.00571026	0.269543	0.636	0.485	1	1	HNRNPDL
IQCB1	0.00174491	0.269498	0.258	0.117	1	1	IQCB1
PYURF	0.00931723	0.268398	0.364	0.225	1	1	PYURF
ATP5J	8.66233e-05	0.267039	0.394	0.18	0.894385	1	ATP5J
SERBP1	0.000978527	0.263854	0.667	0.441	1	1	SERBP1
CSDE1	0.00325969	0.263754	0.864	0.68	1	1	CSDE1
EIF3B	0.00471214	0.261949	0.258	0.133	1	1	EIF3B
GMFG	0.00554322	0.26012	0.5	0.343	1	1	GMFG
ETV6	0.00310684	0.253402	0.606	0.417	1	1	ETV6
CD207	5.73221e-34	1.96058	0.478	0.029	5.91851e-30	2	CD207
CD1C	7.19414e-41	1.63412	0.674	0.06	7.42795e-37	2	CD1C
FCER1A	1.44481e-30	1.59108	0.696	0.099	1.49176e-26	2	FCER1A
CD1E	2.17055e-40	1.57965	0.609	0.042	2.24109e-36	2	CD1E
PLAC81	6.83853e-24	1.45021	0.652	0.113	7.06078e-20	2	PLAC8
LYST1	9.38196e-16	1.19274	0.804	0.305	9.68687e-12	2	LYST
SLC38A11	1.06549e-16	1.1324	0.522	0.104	1.10011e-12	2	SLC38A1
CDH17	3.42681e-09	1.01349	0.391	0.104	3.53818e-05	2	CDH17
CX3CR1	5.21847e-09	1.00544	0.435	0.128	5.38807e-05	2	CX3CR1
EFHD2	0.00131476	0.981251	0.565	0.328	1	2	EFHD2
FCGR2B	1.62408e-17	0.921647	0.5	0.084	1.67687e-13	2	FCGR2B
CLEC10A	8.83565e-12	0.91236	0.891	0.476	9.12281e-08	2	CLEC10A
CEACAM1	1.04643e-16	0.911252	0.283	0.024	1.08044e-12	2	CEACAM1
DAPP1	1.54638e-10	0.867366	0.5	0.153	1.59664e-06	2	DAPP1
LAMP3	1.44318e-10	0.840287	0.283	0.044	1.49009e-06	2	LAMP3
TBC1D9	1.36091e-08	0.81908	0.783	0.429	0.000140514	2	TBC1D9
CCND2	2.7868e-11	0.81298	0.609	0.192	2.87737e-07	2	CCND2
RPL191	1.05979e-09	0.792969	0.935	0.599	1.09423e-05	2	RPL19
BRI3BP	1.10343e-09	0.778326	0.63	0.232	1.13929e-05	2	BRI3BP
EEF2	1.66327e-05	0.766719	0.543	0.265	0.171733	2	EEF2
RAC2	2.56036e-09	0.764969	0.739	0.327	2.64357e-05	2	RAC2
PARM1	2.23128e-24	0.764294	0.435	0.038	2.3038e-20	2	PARM1
ACTG11	1.77917e-13	0.753339	1	0.894	1.837e-09	2	ACTG1
RPS291	1.50867e-10	0.746752	0.957	0.617	1.55771e-06	2	RPS29
ITGAX1	2.58233e-12	0.734601	0.565	0.144	2.66625e-08	2	ITGAX
NACA1	2.2836e-09	0.7316	0.783	0.391	2.35782e-05	2	NACA
FDFT1	3.2547e-11	0.728968	0.565	0.177	3.36048e-07	2	FDFT1
PAK1	2.52701e-08	0.727933	0.696	0.336	0.000260913	2	PAK1
GPAT3	2.15392e-10	0.725873	0.543	0.168	2.22392e-06	2	GPAT3
CD101	0.000198562	0.706188	0.304	0.117	1	2	CD101
RPS241	3.06939e-11	0.706055	0.978	0.693	3.16915e-07	2	RPS24
RPS121	1.41011e-07	0.704698	0.848	0.589	0.00145594	2	RPS12
RPL23	1.08099e-08	0.703664	0.935	0.617	0.000111613	2	RPL23
GAPT	2.9294e-05	0.699007	0.37	0.141	0.302461	2	GAPT
PON2	1.13436e-15	0.696666	0.435	0.071	1.17122e-11	2	PON2
HIPK2	1.62508e-06	0.68528	0.783	0.484	0.0167789	2	HIPK2
ACTB1	6.71899e-11	0.66876	1	0.949	6.93736e-07	2	ACTB
PPA11	2.56985e-12	0.665482	0.609	0.182	2.65337e-08	2	PPA1
LCP11	4.43055e-11	0.664178	0.957	0.754	4.57454e-07	2	LCP1
RPL10A1	1.23345e-09	0.661606	0.87	0.469	1.27354e-05	2	RPL10A
NAP1L1	5.67622e-10	0.658799	0.978	0.776	5.86069e-06	2	NAP1L1
MYL12A1	5.66284e-08	0.649539	0.826	0.487	0.000584688	2	MYL12A
BTF3	2.11e-10	0.646986	0.848	0.383	2.17857e-06	2	BTF3
ADAM8	1.31444e-14	0.641644	0.37	0.053	1.35716e-10	2	ADAM8
RACK11	1.98984e-06	0.634527	0.717	0.416	0.0205451	2	RACK1
SRSF1	0.000981639	0.626108	0.37	0.182	1	2	SRSF1
HLA-DQA1	5.49997e-05	0.624568	0.804	0.577	0.567872	2	HLA-DQA1
RPL4	7.1306e-07	0.623605	0.63	0.286	0.00736235	2	RPL4
ACTR31	5.3107e-08	0.622867	0.913	0.684	0.00054833	2	ACTR3
STARD4	7.76082e-06	0.618548	0.326	0.108	0.0801304	2	STARD4
RPL321	5.26909e-08	0.618539	0.783	0.423	0.000544034	2	RPL32
CD521	2.11677e-14	0.614912	0.413	0.068	2.18556e-10	2	CD52
RPL51	1.0312e-08	0.614333	0.826	0.432	0.000106471	2	RPL5
SLC39A9	2.09156e-06	0.608105	0.435	0.153	0.0215953	2	SLC39A9
RPL111	1.00466e-06	0.607943	0.935	0.606	0.0103731	2	RPL11
HLA-DQB1	5.55946e-06	0.607684	0.913	0.695	0.0574014	2	HLA-DQB1
RPS4X	3.44705e-07	0.60469	0.87	0.562	0.00355908	2	RPS4X
LPXN1	7.42573e-05	0.599236	0.609	0.381	0.766706	2	LPXN
MOB3B	2.21935e-07	0.591807	0.457	0.153	0.00229148	2	MOB3B
CTSH1	5.66137e-06	0.590426	0.652	0.318	0.0584536	2	CTSH
RPS141	2.46165e-07	0.590021	0.761	0.391	0.00254165	2	RPS14
RPS131	1.63262e-09	0.589339	1	0.774	1.68568e-05	2	RPS13
RPS6KA31	1.25767e-05	0.58932	0.63	0.343	0.129855	2	RPS6KA3
RPL301	9.92398e-08	0.589264	0.891	0.575	0.00102465	2	RPL30
AKNA1	7.60856e-05	0.587448	0.522	0.274	0.785584	2	AKNA
ALCAM	7.38731e-05	0.584016	0.5	0.245	0.76274	2	ALCAM
CIITA	0.000186572	0.583852	0.609	0.352	1	2	CIITA
PEA15	7.73527e-09	0.581564	0.457	0.133	7.98666e-05	2	PEA15
RPS27A1	1.09428e-06	0.570924	0.935	0.673	0.0112984	2	RPS27A
PSTPIP21	2.96373e-07	0.570628	0.435	0.139	0.00306005	2	PSTPIP2
SLC8A1	0.00030981	0.565145	0.891	0.662	1	2	SLC8A1
TMSB10	9.67479e-06	0.564444	0.826	0.476	0.0998922	2	TMSB10
MYH9	3.95666e-05	0.563328	0.717	0.453	0.408525	2	MYH9
SFT2D2	3.3425e-07	0.557116	0.826	0.474	0.00345113	2	SFT2D2
RPL15	7.71776e-08	0.555912	0.957	0.699	0.000796859	2	RPL15
HCST	0.000253736	0.554524	0.37	0.161	1	2	HCST
PDE4DIP	8.93398e-05	0.554038	0.304	0.111	0.922433	2	PDE4DIP
RPS21	7.53811e-07	0.552362	0.761	0.434	0.0077831	2	RPS2
FCMR	2.38708e-06	0.552015	0.326	0.099	0.0246466	2	FCMR
OGFRL1	0.000728711	0.542926	0.63	0.381	1	2	OGFRL1
HIVEP2	2.95137e-07	0.541553	0.37	0.104	0.00304729	2	HIVEP2
MOB1B	4.36513e-05	0.537972	0.609	0.338	0.450699	2	MOB1B
CAP1	1.15734e-05	0.530383	0.978	0.721	0.119495	2	CAP1
PALLD	3.70654e-05	0.526365	0.652	0.365	0.3827	2	PALLD
GSE1	6.62413e-05	0.523741	0.478	0.221	0.683942	2	GSE1
ATP5G2	2.42946e-05	0.523656	0.674	0.405	0.250842	2	ATP5G2
HLA-DRA	3.80886e-09	0.520741	1	0.987	3.93264e-05	2	HLA-DRA
PTP4A21	4.94854e-06	0.519545	0.913	0.617	0.0510937	2	PTP4A2
FAM107B	4.05959e-05	0.517273	0.696	0.416	0.419153	2	FAM107B
RPS23	1.95426e-07	0.512741	0.717	0.312	0.00201778	2	RPS23
AC007969.51	4.00735e-06	0.507167	0.739	0.405	0.0413758	2	AC007969.5
CD1D	0.00257297	0.504286	0.413	0.239	1	2	CD1D
TMEM131	2.93132e-05	0.504176	0.717	0.403	0.302659	2	TMEM131
RPL9P9	0.000154943	0.499917	0.696	0.434	1	2	RPL9P9
RPS61	6.682e-07	0.492196	0.913	0.732	0.00689917	2	RPS6
SC5D	6.88384e-05	0.491892	0.261	0.086	0.710756	2	SC5D
RPL141	1.66843e-07	0.490987	0.783	0.401	0.00172265	2	RPL14
RUNX2	8.96718e-05	0.485376	0.457	0.199	0.925861	2	RUNX2
RPL7A1	4.12941e-05	0.4835	0.674	0.396	0.426362	2	RPL7A
ARPC31	2.85292e-05	0.480654	0.848	0.546	0.294564	2	ARPC3
SPINT2	0.000189351	0.480293	0.696	0.467	1	2	SPINT2
RPL13A1	5.40237e-06	0.479095	0.717	0.409	0.0557795	2	RPL13A
CLEC4A1	1.41572e-06	0.476359	0.587	0.243	0.0146173	2	CLEC4A
PTRHD1	3.78896e-08	0.476336	0.348	0.086	0.00039121	2	PTRHD1
GALNT3	4.99049e-13	0.47471	0.261	0.027	5.15268e-09	2	GALNT3
RPL7P9	0.000123608	0.47133	0.587	0.327	1	2	RPL7P9
RAP1A	0.00114543	0.46987	0.761	0.551	1	2	RAP1A
RAB11A	3.91664e-07	0.468818	0.522	0.195	0.00404393	2	RAB11A
HLA-DPB1	4.05922e-08	0.466469	1	0.931	0.000419114	2	HLA-DPB1
COMMD61	8.81891e-05	0.457078	0.565	0.279	0.910552	2	COMMD6
GRK31	0.000156131	0.456334	0.696	0.42	1	2	GRK3
RPL28	6.10991e-05	0.455376	0.435	0.188	0.630848	2	RPL28
GSN1	1.62901e-05	0.452709	0.478	0.199	0.168195	2	GSN
NFKB1	5.65291e-05	0.452596	0.63	0.319	0.583663	2	NFKB1
TAF10	0.000372877	0.450389	0.283	0.106	1	2	TAF10
TMEM97	5.66371e-05	0.449765	0.326	0.115	0.584778	2	TMEM97
UBA521	1.59609e-05	0.446957	0.848	0.52	0.164796	2	UBA52
MALT1	3.91581e-05	0.446162	0.457	0.188	0.404308	2	MALT1
NUDT16	5.80692e-06	0.44562	0.283	0.077	0.0599565	2	NUDT16
MAN1A1	5.55677e-08	0.443184	0.696	0.286	0.000573736	2	MAN1A1
RPL26	2.15514e-05	0.442382	0.391	0.15	0.222518	2	RPL26
RPS18	3.51088e-06	0.439078	0.587	0.239	0.0362498	2	RPS18
CNOT1	0.000272708	0.43844	0.587	0.334	1	2	CNOT1
RPS161	3.08939e-05	0.43811	0.913	0.695	0.31898	2	RPS16
RPS191	1.43326e-05	0.437949	0.652	0.35	0.147984	2	RPS19
DDX211	0.00012713	0.436111	0.609	0.312	1	2	DDX21
RPL12	2.87402e-05	0.435142	0.565	0.279	0.296743	2	RPL12
REV3L	0.00413487	0.432639	0.478	0.301	1	2	REV3L
WIPF1	3.62726e-06	0.43198	0.848	0.535	0.0374514	2	WIPF1
MSN	2.66771e-06	0.431738	0.739	0.387	0.0275441	2	MSN
FASTKD2	2.01854e-06	0.431634	0.304	0.086	0.0208415	2	FASTKD2
RPL35A	5.08623e-05	0.430509	0.587	0.303	0.525153	2	RPL35A
GNAQ	0.000932867	0.429488	0.652	0.454	1	2	GNAQ
SET	0.00104592	0.422723	0.565	0.321	1	2	SET
SEC61B	2.14928e-05	0.421771	0.696	0.363	0.221913	2	SEC61B
DBNL	0.00222699	0.420841	0.543	0.314	1	2	DBNL
PIP4K2A	4.32977e-05	0.420605	0.717	0.401	0.447049	2	PIP4K2A
NDUFAF3	0.00361224	0.419342	0.261	0.113	1	2	NDUFAF3
MBNL1	8.78613e-06	0.419236	0.935	0.794	0.0907168	2	MBNL1
RPL39	1.69304e-06	0.41884	0.543	0.221	0.0174806	2	RPL39
GOLPH3	0.000779805	0.418456	0.457	0.224	1	2	GOLPH3
JAML	0.000236891	0.417684	0.826	0.56	1	2	JAML
ADGRG5	0.0032836	0.417538	0.261	0.117	1	2	ADGRG5
TTC9C	0.000369587	0.416146	0.283	0.099	1	2	TTC9C
EIF2S3	9.41831e-05	0.412503	0.587	0.294	0.972441	2	EIF2S3
RPLP1	2.75596e-05	0.412413	0.87	0.527	0.284553	2	RPLP1
IL2RG1	4.17879e-05	0.412275	0.565	0.274	0.43146	2	IL2RG
CERK	8.73328e-05	0.411502	0.326	0.12	0.901711	2	CERK
TXNDC15	0.00109741	0.411438	0.283	0.115	1	2	TXNDC15
CAPNS1	0.00545714	0.41091	0.435	0.248	1	2	CAPNS1
RPL311	5.81325e-05	0.410867	0.696	0.409	0.600218	2	RPL31
SSFA2	0.000554345	0.410028	0.674	0.383	1	2	SSFA2
CTDSP2	0.00503854	0.40956	0.413	0.219	1	2	CTDSP2
SPN	8.06741e-05	0.409417	0.304	0.106	0.83296	2	SPN
PDCD6	5.12163e-06	0.408017	0.5	0.192	0.0528809	2	PDCD6
CHCHD2	0.000233188	0.405667	0.543	0.288	1	2	CHCHD2
TIGAR	0.00192651	0.404795	0.283	0.119	1	2	TIGAR
OSGIN2	0.000476872	0.403784	0.261	0.097	1	2	OSGIN2
KDM2B	3.01694e-05	0.403108	0.5	0.215	0.311499	2	KDM2B
GDI2	4.67965e-05	0.402113	0.804	0.498	0.483173	2	GDI2
POGK	0.00100014	0.398687	0.283	0.115	1	2	POGK
SCRN1	0.000139262	0.396655	0.391	0.168	1	2	SCRN1
RPL23A	2.43725e-06	0.396486	0.478	0.177	0.0251646	2	RPL23A
RGS19	0.000429016	0.396085	0.413	0.193	1	2	RGS19
RHOG	0.00018224	0.395634	0.587	0.33	1	2	RHOG
RPL22	0.000129793	0.395603	0.565	0.292	1	2	RPL22
EIF3K	7.01505e-05	0.394799	0.457	0.201	0.724304	2	EIF3K
SCN4B	2.62039e-06	0.394394	0.391	0.13	0.0270555	2	SCN4B
CLEC4F	3.10389e-05	0.392424	0.391	0.144	0.320476	2	CLEC4F
RALA	0.000754816	0.391021	0.326	0.135	1	2	RALA
RANBP2	0.00455454	0.389458	0.63	0.407	1	2	RANBP2
NIFK	0.0001031	0.387946	0.261	0.082	1	2	NIFK
RASSF3	0.000188481	0.386981	0.413	0.173	1	2	RASSF3
ARHGAP5	0.00570124	0.385202	0.587	0.4	1	2	ARHGAP5
NAGA	0.00918021	0.382721	0.522	0.314	1	2	NAGA
GPX1	0.00151707	0.379899	0.348	0.168	1	2	GPX1
DCLRE1C	0.000145399	0.379016	0.304	0.106	1	2	DCLRE1C
TMEM154	8.06841e-07	0.377686	0.261	0.058	0.00833064	2	TMEM154
G3BP2	6.69016e-05	0.377081	0.63	0.328	0.690759	2	G3BP2
RPL24	3.38281e-06	0.374999	0.543	0.232	0.0349276	2	RPL24
C6orf48	0.00749133	0.374473	0.37	0.199	1	2	C6orf48
PABPC11	3.29914e-06	0.374217	1	0.909	0.0340637	2	PABPC1
ZFAS1	3.1689e-06	0.373651	0.348	0.106	0.0327189	2	ZFAS1
MTATP6P1	0.00119097	0.371845	0.957	0.763	1	2	MTATP6P1
FKBP1A1	0.000372001	0.371619	0.674	0.381	1	2	FKBP1A
SERTAD2	0.00188976	0.371026	0.304	0.135	1	2	SERTAD2
SNX10	3.0321e-05	0.369898	0.587	0.279	0.313065	2	SNX10
MRPL3	0.00575975	0.36892	0.348	0.184	1	2	MRPL3
TMEM107	0.00963487	0.368295	0.37	0.204	1	2	TMEM107
ZCRB1	2.70859e-05	0.365932	0.304	0.1	0.279662	2	ZCRB1
MRPL1	0.000148823	0.365821	0.261	0.088	1	2	MRPL1
SSH1	0.00192311	0.365385	0.478	0.259	1	2	SSH1
GUCY1A3	0.00315349	0.364741	0.326	0.161	1	2	GUCY1A3
CPNE1	0.0016018	0.364318	0.413	0.208	1	2	CPNE1
MYADM	8.06645e-05	0.363397	0.348	0.13	0.832861	2	MYADM
FYTTD1	0.000818163	0.362002	0.565	0.31	1	2	FYTTD1
HLA-DRB1	0.00162077	0.361122	0.978	0.898	1	2	HLA-DRB1
HMGCR	0.000953013	0.358278	0.348	0.161	1	2	HMGCR
ATP5L	0.000122842	0.356129	0.761	0.449	1	2	ATP5L
USP1	0.00274227	0.3559	0.348	0.162	1	2	USP1
LTV1	0.000419987	0.355254	0.261	0.093	1	2	LTV1
POU2F2	8.62263e-05	0.352856	0.5	0.237	0.890287	2	POU2F2
ZNF710	0.000417173	0.350899	0.326	0.133	1	2	ZNF710
SACM1L	0.000262306	0.350531	0.413	0.181	1	2	SACM1L
RPL37A1	0.000518593	0.350498	0.696	0.432	1	2	RPL37A
CDV3	0.00642282	0.349483	0.565	0.367	1	2	CDV3
EML4	0.00118075	0.348968	0.63	0.391	1	2	EML4
MYD881	2.34713e-06	0.345892	0.565	0.239	0.0242341	2	MYD88
MX2	3.66648e-05	0.345569	0.304	0.1	0.378564	2	MX2
DCK	7.41118e-05	0.345522	0.522	0.241	0.765204	2	DCK
TPT1	8.91506e-08	0.345167	1	0.996	0.00092048	2	TPT1
WBP11	0.0073938	0.342893	0.413	0.234	1	2	WBP11
PITPNA	6.71976e-05	0.342821	0.457	0.19	0.693815	2	PITPNA
RELA	1.27736e-06	0.342339	0.261	0.062	0.0131888	2	RELA
RTN1	0.00120221	0.342193	0.326	0.144	1	2	RTN1
UVRAG	0.000374675	0.337636	0.565	0.31	1	2	UVRAG
PTMA	5.10617e-05	0.335064	0.913	0.783	0.527212	2	PTMA
SRP9	0.00284613	0.334926	0.478	0.279	1	2	SRP9
SPTLC2	5.88746e-05	0.334801	0.478	0.212	0.60788	2	SPTLC2
H2AFY	0.00224583	0.333032	0.913	0.763	1	2	H2AFY
CMAS	0.000266628	0.332289	0.304	0.113	1	2	CMAS
CBX5	0.000519467	0.329852	0.457	0.224	1	2	CBX5
EIF2S2	0.00758151	0.32976	0.283	0.139	1	2	EIF2S2
CDC42SE2	0.0073342	0.329037	0.63	0.42	1	2	CDC42SE2
HTATSF1	0.00202531	0.324709	0.304	0.137	1	2	HTATSF1
REEP5	0.00306656	0.324613	0.522	0.31	1	2	REEP5
GLIPR1	0.00100119	0.323904	0.87	0.637	1	2	GLIPR1
TMPO	0.00106931	0.321731	0.478	0.243	1	2	TMPO
DDX39B	0.00342565	0.321317	0.261	0.108	1	2	DDX39B
MYO1F	0.00842692	0.317425	0.391	0.219	1	2	MYO1F
CCDC115	0.000524222	0.31709	0.348	0.148	1	2	CCDC115
EIF4G3	0.00107372	0.316867	0.543	0.301	1	2	EIF4G3
ATP5E	0.00301506	0.316682	0.696	0.456	1	2	ATP5E
PCNA	0.000401708	0.316448	0.348	0.142	1	2	PCNA
FBXO28	0.000119996	0.315817	0.283	0.097	1	2	FBXO28
RPS15	0.000155529	0.315363	0.261	0.086	1	2	RPS15
ESD	0.000484192	0.314119	0.478	0.23	1	2	ESD
SCIMP	0.00238899	0.31408	0.457	0.25	1	2	SCIMP
SLC41A2	1.07405e-05	0.313874	0.304	0.091	0.110895	2	SLC41A2
RSL24D11	4.09765e-05	0.313504	0.5	0.223	0.423083	2	RSL24D1
MARCH5	0.00047394	0.313382	0.283	0.106	1	2	MARCH5
VPS41	0.000144012	0.313344	0.63	0.33	1	2	VPS41
CSNK1A1	0.000688358	0.312613	0.478	0.241	1	2	CSNK1A1
DDX5	0.000209374	0.311512	0.957	0.759	1	2	DDX5
UBLCP1	0.00159326	0.311439	0.304	0.128	1	2	UBLCP1
SPECC1	0.0061773	0.310846	0.391	0.23	1	2	SPECC1
NUS1	0.000586244	0.308421	0.37	0.168	1	2	NUS1
HIPK3	0.00485377	0.307099	0.674	0.434	1	2	HIPK3
IL6ST	0.00265676	0.306478	0.587	0.378	1	2	IL6ST
RPL341	5.8189e-05	0.305264	0.87	0.619	0.600802	2	RPL34
COMMD7	0.00117409	0.30369	0.283	0.117	1	2	COMMD7
NDUFB3	0.000262757	0.30303	0.326	0.126	1	2	NDUFB3
OAZ1	0.000472911	0.302992	0.957	0.805	1	2	OAZ1
PPIB	0.00389515	0.301924	0.5	0.296	1	2	PPIB
CD33	0.00259226	0.30131	0.283	0.12	1	2	CD33
SNN	0.00317889	0.300828	0.261	0.109	1	2	SNN
HADHA	0.00035436	0.300082	0.413	0.182	1	2	HADHA
WDFY2	0.00486094	0.299461	0.478	0.276	1	2	WDFY2
VCL1	1.79691e-05	0.299404	0.326	0.104	0.185531	2	VCL
EVI2B	0.00115659	0.299264	0.804	0.584	1	2	EVI2B
EIF3I	0.00151066	0.298899	0.261	0.104	1	2	EIF3I
SH3BGRL	0.00362929	0.298573	0.652	0.427	1	2	SH3BGRL
PIK3AP11	0.000557729	0.298436	0.674	0.414	1	2	PIK3AP1
MARCH8	0.000701424	0.298178	0.326	0.135	1	2	MARCH8
C10orf128	7.59788e-05	0.296228	0.478	0.208	0.784481	2	C10orf128
HNRNPH2	0.00120474	0.295421	0.348	0.151	1	2	HNRNPH2
KIAA1429	0.000150555	0.293709	0.326	0.122	1	2	KIAA1429
ACTR2	0.00202933	0.293415	0.978	0.838	1	2	ACTR2
FXYD5	0.000464563	0.293103	0.304	0.119	1	2	FXYD5
TNFAIP8	0.00019455	0.292838	0.587	0.285	1	2	TNFAIP8
HLA-DOA	0.00645254	0.2921	0.674	0.453	1	2	HLA-DOA
BACH1	0.00299604	0.292033	0.543	0.325	1	2	BACH1
UBA2	0.00227245	0.291842	0.391	0.195	1	2	UBA2
CYLD	0.00557505	0.29155	0.587	0.37	1	2	CYLD
CAB39	0.00432663	0.291196	0.587	0.363	1	2	CAB39
YIPF3	0.00624742	0.288553	0.304	0.144	1	2	YIPF3
PDIA3	0.0035441	0.288527	0.609	0.376	1	2	PDIA3
PPHLN1	8.1831e-05	0.2881	0.543	0.243	0.844905	2	PPHLN1
GPRIN3	0.000396832	0.287822	0.783	0.469	1	2	GPRIN3
RPL9	0.00874437	0.287298	0.413	0.234	1	2	RPL9
FAU	0.00132432	0.287274	0.587	0.341	1	2	FAU
ZNF22	0.000101829	0.287127	0.326	0.115	1	2	ZNF22
SNAP231	0.00132186	0.286817	0.674	0.42	1	2	SNAP23
ITGB2	0.00255028	0.28606	0.652	0.407	1	2	ITGB2
ZMIZ1	0.00205458	0.285233	0.5	0.286	1	2	ZMIZ1
C9orf72	0.00153196	0.28279	0.391	0.201	1	2	C9orf72
ATXN10	0.00586921	0.281943	0.37	0.203	1	2	ATXN10
HMGB1	0.00346784	0.281552	0.761	0.505	1	2	HMGB1
ZC3H15	0.000891553	0.280086	0.609	0.359	1	2	ZC3H15
HLA-DQA2	0.00710901	0.279449	0.37	0.199	1	2	HLA-DQA2
PTDSS1	0.00417369	0.279001	0.37	0.19	1	2	PTDSS1
UQCRH	0.00205269	0.278825	0.63	0.356	1	2	UQCRH
CNOT71	0.000103816	0.275271	0.478	0.215	1	2	CNOT7
ITPR1	0.0066016	0.274975	0.457	0.263	1	2	ITPR1
TBL1XR1	0.00647006	0.274117	0.696	0.5	1	2	TBL1XR1
STX6	0.00543755	0.273969	0.391	0.208	1	2	STX6
ARF3	0.00287768	0.273317	0.5	0.29	1	2	ARF3
TMA16	0.00104238	0.271725	0.261	0.102	1	2	TMA16
RPLP21	0.00135391	0.271569	0.739	0.464	1	2	RPLP2
NCL	0.000771314	0.268724	0.891	0.641	1	2	NCL
GVINP1	0.00602493	0.268475	0.283	0.133	1	2	GVINP1
PSME3	1.84668e-05	0.268317	0.413	0.157	0.19067	2	PSME3
CLIC1	0.00442398	0.267874	0.304	0.144	1	2	CLIC1
SPTY2D1	0.00180171	0.26775	0.283	0.113	1	2	SPTY2D1
TXNRD1	0.00412047	0.26661	0.413	0.223	1	2	TXNRD1
HNRNPD	0.00247291	0.265807	0.696	0.465	1	2	HNRNPD
CTNND1	0.00346513	0.262879	0.652	0.453	1	2	CTNND1
SLC30A9	0.00779382	0.262072	0.348	0.188	1	2	SLC30A9
PYCARD	0.00205322	0.261464	0.304	0.135	1	2	PYCARD
CHST11	3.72094e-05	0.261077	0.435	0.168	0.384187	2	CHST11
HLA-F	0.000590241	0.260939	0.457	0.217	1	2	HLA-F
HNRNPA1	0.00183069	0.260916	0.696	0.453	1	2	HNRNPA1
DEGS1	0.00931828	0.260605	0.457	0.274	1	2	DEGS1
NDUFA12	0.00195556	0.260563	0.304	0.135	1	2	NDUFA12
CSNK2A1	0.00924851	0.258747	0.37	0.192	1	2	CSNK2A1
RPL38	0.00440634	0.258526	0.587	0.376	1	2	RPL38
GPR183	0.00617019	0.257366	0.283	0.13	1	2	GPR183
PDCD4	0.00118724	0.257283	0.587	0.356	1	2	PDCD4
NEPRO	0.00301962	0.255512	0.261	0.106	1	2	NEPRO
UBE2L6	0.00019148	0.255087	0.391	0.164	1	2	UBE2L6
SPTAN1	0.00794699	0.253249	0.283	0.139	1	2	SPTAN1
SRSF8	0.000445434	0.252801	0.326	0.13	1	2	SRSF8
HMGN1	0.00118714	0.252042	0.652	0.378	1	2	HMGN1
MTHFD21	0.000611213	0.251901	0.457	0.215	1	2	MTHFD2
RPS15A	0.000782835	0.250827	0.283	0.109	1	2	RPS15A
PA2G4	0.00260406	0.250792	0.348	0.161	1	2	PA2G4
SLC6A6	0.00044226	0.250115	0.543	0.274	1	2	SLC6A6
DHX15	0.00322714	0.250044	0.565	0.328	1	2	DHX15
RBL2	0.00730458	0.25002	0.522	0.328	1	2	RBL2
CPNE3	1.23815e-18	2.33254	1	0.283	1.27839e-14	3	CPNE3
CADM1	4.53622e-17	2.13548	0.944	0.222	4.68364e-13	3	CADM1
IDO11	5.20753e-45	2.03089	0.944	0.052	5.37678e-41	3	IDO1
XCR1	1.67801e-87	2.01324	0.722	0.002	1.73255e-83	3	XCR1
ENPP1	5.57413e-68	2.00637	0.778	0.012	5.75529e-64	3	ENPP1
PBX3	2.25701e-05	1.92674	0.611	0.181	0.233036	3	PBX3
SNX31	1.17644e-12	1.88843	0.944	0.429	1.21468e-08	3	SNX3
CLNK	7.44737e-51	1.81358	0.944	0.043	7.68941e-47	3	CLNK
IRF8	1.45415e-13	1.80903	1	0.457	1.50141e-09	3	IRF8
RGCC	4.87222e-72	1.66906	0.944	0.021	5.03056e-68	3	RGCC
SLC24A4	9.19285e-53	1.6598	0.889	0.033	9.49162e-49	3	SLC24A4
BASP11	2.12496e-23	1.62061	0.944	0.123	2.19402e-19	3	BASP1
CCND1	5.67719e-17	1.55915	0.778	0.118	5.8617e-13	3	CCND1
WDFY4	1.36988e-21	1.50322	0.889	0.132	1.4144e-17	3	WDFY4
TLR101	1.38279e-33	1.50293	0.889	0.068	1.42773e-29	3	TLR10
FLT31	2.32931e-29	1.48815	0.833	0.071	2.40501e-25	3	FLT3
CAMK2D	6.86378e-13	1.47713	1	0.363	7.08686e-09	3	CAMK2D
SERPINB91	6.21487e-11	1.45031	0.889	0.293	6.41685e-07	3	SERPINB9
BCL6	1.56875e-45	1.40087	0.778	0.03	1.61973e-41	3	BCL6
ADAM19	3.87339e-18	1.39542	0.889	0.149	3.99927e-14	3	ADAM19
UBE2D2	0.00598561	1.3948	0.722	0.411	1	3	UBE2D2
BTLA	3.44668e-58	1.362	0.778	0.017	3.55869e-54	3	BTLA
VIM2	6.44458e-10	1.34336	1	0.457	6.65403e-06	3	VIM
HLA-DOB	2.05039e-16	1.27478	0.667	0.085	2.11703e-12	3	HLA-DOB
HDAC91	8.02976e-14	1.27204	1	0.3	8.29072e-10	3	HDAC9
NET11	1.42246e-18	1.21335	0.778	0.102	1.46869e-14	3	NET1
CPVL1	4.69205e-11	1.21221	1	0.799	4.84454e-07	3	CPVL
TAP1	1.68486e-13	1.20358	0.833	0.167	1.73962e-09	3	TAP1
GCSAM	1.77812e-55	1.17929	0.778	0.019	1.83591e-51	3	GCSAM
LRRK21	6.74621e-09	1.15433	0.833	0.274	6.96546e-05	3	LRRK2
ID2	1.30337e-09	1.13079	0.833	0.24	1.34573e-05	3	ID2
DNASE1L3	6.99742e-09	1.11577	1	0.488	7.22484e-05	3	DNASE1L3
TXN1	1.50924e-07	1.09987	0.667	0.182	0.00155829	3	TXN
PPT1	4.6398e-07	1.09245	0.944	0.497	0.0047906	3	PPT1
DSE1	1.45031e-08	1.09183	0.944	0.42	0.000149745	3	DSE
SHTN1	7.85113e-12	1.08983	0.944	0.337	8.10629e-08	3	SHTN1
FAR2	4.62364e-16	1.06753	0.444	0.033	4.77391e-12	3	FAR2
RUBCNL	1.9183e-17	1.05489	0.778	0.109	1.98064e-13	3	RUBCNL
TMEM14A	1.93858e-27	1.03729	0.667	0.043	2.00159e-23	3	TMEM14A
UBL52	2.14191e-06	1.02117	0.944	0.686	0.0221152	3	UBL5
ANPEP	7.2013e-40	1.018	0.778	0.035	7.43534e-36	3	ANPEP
UCP2	1.20434e-05	1.01348	0.944	0.512	0.124348	3	UCP2
RPS112	3.07617e-07	1.00909	1	0.477	0.00317614	3	RPS11
TAP22	1.6863e-13	0.988155	0.944	0.203	1.74111e-09	3	TAP2
SRP19	9.11124e-10	0.979925	0.722	0.168	9.40735e-06	3	SRP19
MYEF2	9.55026e-19	0.979859	0.611	0.057	9.86064e-15	3	MYEF2
DENND1B1	3.99593e-07	0.962461	0.833	0.337	0.0041258	3	DENND1B
EEF1B21	7.13746e-09	0.955994	0.889	0.29	7.36943e-05	3	EEF1B2
LDHA1	1.39878e-09	0.953625	0.944	0.319	1.44424e-05	3	LDHA
PRKAR2B	1.31529e-09	0.947144	0.667	0.141	1.35804e-05	3	PRKAR2B
CDK2AP2	1.55942e-12	0.925467	0.833	0.174	1.6101e-08	3	CDK2AP2
RPL7L1	0.00258983	0.923219	0.333	0.104	1	3	RPL7L1
LY75	2.26696e-14	0.917851	0.667	0.094	2.34064e-10	3	LY75
CD226	1.31519e-20	0.91773	0.722	0.073	1.35793e-16	3	CD226
ELOVL51	5.16082e-08	0.915408	0.722	0.212	0.000532854	3	ELOVL5
SMIM14	5.7213e-07	0.91127	0.778	0.26	0.00590724	3	SMIM14
TMSB4X1	4.63385e-07	0.896863	0.944	0.946	0.00478445	3	TMSB4X
CNIH1	3.27138e-06	0.891517	0.667	0.205	0.033777	3	CNIH1
SMARCA51	2.68801e-07	0.882165	0.833	0.318	0.00277537	3	SMARCA5
TRIM222	6.63528e-06	0.873714	0.944	0.507	0.0685093	3	TRIM22
CCDC6	1.511e-08	0.868557	0.611	0.139	0.000156011	3	CCDC6
MPEG1	7.10618e-06	0.862996	1	0.778	0.0733713	3	MPEG1
HPS5	6.31627e-11	0.859579	0.833	0.186	6.52155e-07	3	HPS5
MCOLN2	1.8719e-15	0.852302	0.722	0.095	1.93273e-11	3	MCOLN2
CCSER1	8.24834e-15	0.851691	0.611	0.073	8.51641e-11	3	CCSER1
CECR1	0.000163826	0.850693	0.944	0.552	1	3	CECR1
ASAP1	1.22958e-07	0.841965	0.889	0.332	0.00126954	3	ASAP1
ADD3	9.00892e-10	0.835767	0.833	0.21	9.30171e-06	3	ADD3
SLAMF7	1.21598e-06	0.833477	0.944	0.436	0.012555	3	SLAMF7
ATG3	6.1817e-07	0.825937	0.778	0.29	0.00638261	3	ATG3
SERPINB12	5.14066e-06	0.821589	0.778	0.34	0.0530774	3	SERPINB1
FAM135A	0.0069729	0.818985	0.611	0.288	1	3	FAM135A
TPM32	2.33851e-06	0.815446	0.944	0.575	0.0241451	3	TPM3
CFL12	2.89489e-07	0.813514	1	0.75	0.00298898	3	CFL1
TUBA1A2	5.77173e-09	0.809602	0.778	0.201	5.95932e-05	3	TUBA1A
LSM61	1.46691e-08	0.800044	0.667	0.153	0.000151458	3	LSM6
KIF16B	1.2174e-11	0.796862	0.667	0.111	1.25696e-07	3	KIF16B
YWHAZ1	1.7081e-06	0.794598	0.944	0.493	0.0176362	3	YWHAZ
VAC14	3.27075e-19	0.791326	0.556	0.045	3.37705e-15	3	VAC14
SRSF31	0.000271455	0.784588	0.778	0.359	1	3	SRSF3
RAB29	1.73303e-13	0.779545	0.778	0.132	1.78935e-09	3	RAB29
CAND1	7.55035e-07	0.779205	0.833	0.311	0.00779574	3	CAND1
TPMT	8.66227e-06	0.778957	0.667	0.207	0.0894379	3	TPMT
FNBP1	2.56405e-06	0.777785	0.944	0.714	0.0264738	3	FNBP1
MYL61	6.12924e-06	0.77756	0.944	0.748	0.0632844	3	MYL6
NFAT5	1.49057e-05	0.771913	0.611	0.207	0.153901	3	NFAT5
SEPT11	8.25393e-05	0.764757	0.5	0.151	0.852218	3	SEPT11
NAV1	1.75165e-06	0.764386	0.778	0.257	0.0180858	3	NAV1
SUB1	3.77309e-07	0.759752	1	0.516	0.00389572	3	SUB1
CCT81	4.14731e-07	0.758664	0.833	0.297	0.0042821	3	CCT8
MAGEF1	1.08681e-16	0.757835	0.444	0.033	1.12213e-12	3	MAGEF1
ADCY7	4.09312e-05	0.755548	0.833	0.352	0.422615	3	ADCY7
WDR75	0.00714459	0.752768	0.444	0.179	1	3	WDR75
CLCN4	7.62797e-19	0.751917	0.5	0.035	7.87588e-15	3	CLCN4
ATP5F1	0.000370528	0.748605	0.722	0.326	1	3	ATP5F1
PRKAR1A1	3.32934e-06	0.747738	1	0.571	0.0343754	3	PRKAR1A
ZFAND6	4.93281e-05	0.741613	0.722	0.264	0.509312	3	ZFAND6
RSU1	0.00154321	0.740414	0.611	0.276	1	3	RSU1
AIM1	3.20418e-06	0.738898	0.667	0.196	0.0330831	3	AIM1
RGS10	0.000360862	0.732699	0.889	0.519	1	3	RGS10
LGALS1	1.14937e-05	0.729173	0.389	0.089	0.118673	3	LGALS1
RAB30	2.91011e-13	0.723576	0.722	0.116	3.00469e-09	3	RAB30
MCL1	5.32366e-06	0.720612	0.833	0.33	0.0549668	3	MCL1
PARP1	5.44946e-06	0.711488	0.778	0.312	0.0562656	3	PARP1
ROBO1	1.84153e-10	0.703916	0.389	0.043	1.90137e-06	3	ROBO1
CST3	2.64672e-05	0.702906	1	0.844	0.273273	3	CST3
SLC46A3	0.000187238	0.701875	0.722	0.316	1	3	SLC46A3
PPP1R12B	0.00500072	0.70003	0.444	0.194	1	3	PPP1R12B
PAWR	2.04317e-23	0.697967	0.556	0.033	2.10957e-19	3	PAWR
AIM2	1.76347e-18	0.697963	0.444	0.028	1.82079e-14	3	AIM2
PLEKHM3	4.66654e-06	0.694114	0.389	0.08	0.048182	3	PLEKHM3
CYB5B	9.43869e-08	0.693269	0.667	0.16	0.000974544	3	CYB5B
PSENEN	6.85617e-12	0.689396	0.556	0.078	7.07899e-08	3	PSENEN
NAAA	0.000313508	0.689038	0.778	0.398	1	3	NAAA
RAB11FIP4	1.14301e-11	0.68887	0.444	0.05	1.18016e-07	3	RAB11FIP4
PIK3CB	5.7069e-07	0.685228	0.722	0.219	0.00589237	3	PIK3CB
LPP	0.00180006	0.68472	0.833	0.524	1	3	LPP
INSIG1	0.0010578	0.684641	0.556	0.212	1	3	INSIG1
CCNG2	0.00481184	0.682982	0.556	0.278	1	3	CCNG2
RPS81	0.000326111	0.682168	0.889	0.554	1	3	RPS8
FAM49B1	1.48127e-05	0.681331	0.944	0.675	0.152941	3	FAM49B
COX5A	0.00144749	0.681284	0.389	0.127	1	3	COX5A
GSTM4	1.91292e-07	0.680744	0.611	0.146	0.00197509	3	GSTM4
AGPAT1	0.00228995	0.678008	0.278	0.08	1	3	AGPAT1
FZD3	1.04777e-10	0.677909	0.5	0.068	1.08183e-06	3	FZD3
EED	1.11582e-09	0.677719	0.611	0.106	1.15208e-05	3	EED
ARF6	9.09987e-05	0.675052	0.722	0.29	0.939561	3	ARF6
PTPRE	2.67726e-06	0.674482	0.944	0.556	0.0276427	3	PTPRE
STIM2	0.00173051	0.674191	0.611	0.292	1	3	STIM2
KIAA09302	0.000118087	0.670714	0.722	0.267	1	3	KIAA0930
RPS51	0.000280218	0.669546	0.833	0.469	1	3	RPS5
CNN22	1.01202e-06	0.668614	0.722	0.205	0.0104491	3	CNN2
PNRC2	0.000246291	0.668171	0.556	0.191	1	3	PNRC2
COX8A	9.9871e-05	0.663725	0.778	0.307	1	3	COX8A
HLA-A1	6.88759e-05	0.66102	1	0.865	0.711144	3	HLA-A
C2orf69	0.000850456	0.660522	0.278	0.068	1	3	C2orf69
SCFD1	0.000938926	0.659709	0.611	0.243	1	3	SCFD1
P2RY14	1.22289e-11	0.658423	0.556	0.08	1.26263e-07	3	P2RY14
NAA40	8.05317e-09	0.656972	0.611	0.116	8.3149e-05	3	NAA40
TFDP1	3.35739e-06	0.652449	0.444	0.092	0.0346651	3	TFDP1
RPS171	8.228e-06	0.650708	0.778	0.273	0.0849541	3	RPS17
ATP5A1	0.00132252	0.642883	0.833	0.42	1	3	ATP5A1
CBL	0.000105587	0.642754	0.889	0.448	1	3	CBL
THAP11	4.48353e-05	0.642247	0.278	0.05	0.462925	3	THAP11
FOXN2	3.34626e-05	0.642172	0.778	0.283	0.345501	3	FOXN2
ERH	3.07357e-07	0.641548	0.667	0.168	0.00317346	3	ERH
INPP5D	1.05519e-05	0.640375	0.944	0.438	0.108949	3	INPP5D
EDEM1	2.53493e-05	0.638425	0.722	0.269	0.261732	3	EDEM1
INPP5F	1.17072e-07	0.636088	0.5	0.099	0.00120877	3	INPP5F
ARPC21	1.52786e-06	0.633759	1	0.828	0.0157752	3	ARPC2
ERO1A	3.02658e-05	0.632947	0.778	0.299	0.312495	3	ERO1A
HTT	9.67547e-05	0.628903	0.556	0.188	0.998992	3	HTT
DBN1	4.08589e-51	0.62734	0.389	0	4.21868e-47	3	DBN1
SRP141	5.94734e-05	0.625565	0.833	0.401	0.614063	3	SRP14
AP3M2	8.99611e-06	0.623836	0.278	0.043	0.0928848	3	AP3M2
PDHB	0.000152412	0.621753	0.5	0.148	1	3	PDHB
CD741	4.16078e-05	0.621042	1	0.988	0.4296	3	CD74
GAPDH	0.000361594	0.62095	0.722	0.34	1	3	GAPDH
ATP2B4	1.97072e-05	0.620948	0.444	0.108	0.203477	3	ATP2B4
DHTKD1	3.25937e-06	0.620035	0.5	0.118	0.033653	3	DHTKD1
ST3GAL5	4.66443e-05	0.619909	0.5	0.151	0.481602	3	ST3GAL5
FAM160A2	4.93756e-10	0.619888	0.556	0.087	5.09803e-06	3	FAM160A2
WDR43	0.00214695	0.618959	0.333	0.102	1	3	WDR43
ACTN1	2.23514e-07	0.614535	0.889	0.281	0.00230779	3	ACTN1
RSL1D1	2.62886e-06	0.61133	0.722	0.22	0.0271429	3	RSL1D1
NOP581	9.31126e-05	0.610611	0.667	0.229	0.961388	3	NOP58
NDUFC2	9.52901e-07	0.608202	0.667	0.172	0.0098387	3	NDUFC2
FUT8	6.01971e-10	0.602687	0.667	0.127	6.21535e-06	3	FUT8
AAED1	1.36723e-07	0.600804	0.389	0.061	0.00141166	3	AAED1
POLR2D	9.27596e-05	0.600281	0.278	0.054	0.957743	3	POLR2D
RAD23B	3.39712e-05	0.599505	0.722	0.24	0.350752	3	RAD23B
HLA-B	2.23846e-06	0.59847	1	0.941	0.023112	3	HLA-B
CCDC126	8.19976e-09	0.595257	0.389	0.054	8.46626e-05	3	CCDC126
HLA-DPA1	0.000163718	0.589547	1	0.965	1	3	HLA-DPA1
PSME2	2.71871e-07	0.587787	0.667	0.156	0.00280707	3	PSME2
SSB1	1.76491e-06	0.587316	0.944	0.352	0.0182227	3	SSB
PTK2	1.63988e-18	0.585667	0.444	0.028	1.69317e-14	3	PTK2
SEPHS2	4.78812e-08	0.585319	0.667	0.155	0.000494374	3	SEPHS2
PTPN22	9.94793e-06	0.584293	0.611	0.167	0.102712	3	PTPN22
MSL1	0.00144777	0.583929	0.611	0.252	1	3	MSL1
SELL	0.00057536	0.583657	0.278	0.064	1	3	SELL
FAM122B1	7.28505e-05	0.583197	0.5	0.142	0.752181	3	FAM122B
PIK3R4	0.00734613	0.583035	0.278	0.087	1	3	PIK3R4
MSMO1	1.70172e-13	0.582596	0.611	0.078	1.75703e-09	3	MSMO1
MTDH	0.00116382	0.581569	0.944	0.54	1	3	MTDH
PLEKHA2	2.55443e-05	0.580717	0.944	0.497	0.263745	3	PLEKHA2
TCHP	0.000896434	0.572939	0.278	0.069	1	3	TCHP
MAP4K5	2.11472e-05	0.572294	0.722	0.243	0.218345	3	MAP4K5
TSPAN2	4.64204e-27	0.570529	0.389	0.01	4.79291e-23	3	TSPAN2
IQCE	2.35832e-05	0.569756	0.278	0.047	0.243496	3	IQCE
ZEB1	8.45093e-11	0.569332	0.444	0.054	8.72558e-07	3	ZEB1
ACER3	0.000773071	0.56642	0.722	0.352	1	3	ACER3
IDS	0.00155783	0.56632	0.889	0.436	1	3	IDS
FBXO7	0.000542519	0.56555	0.722	0.312	1	3	FBXO7
GCA1	0.00152138	0.561025	0.722	0.307	1	3	GCA
PKM1	0.000880883	0.560764	0.889	0.446	1	3	PKM
TJP2	8.78272e-08	0.559215	0.444	0.076	0.000906816	3	TJP2
ACLY	2.20329e-05	0.559182	0.667	0.212	0.227489	3	ACLY
RPL8	0.000409927	0.555422	0.722	0.3	1	3	RPL8
ACSL1	0.00177694	0.554154	0.278	0.075	1	3	ACSL1
CAT	0.00484063	0.551541	0.889	0.495	1	3	CAT
TTC1	1.14146e-06	0.547435	0.5	0.111	0.0117855	3	TTC1
KDSR1	0.00273487	0.546806	0.556	0.233	1	3	KDSR
BZW2	5.43092e-05	0.546572	0.444	0.109	0.560742	3	BZW2
CSTB	0.000347667	0.544874	0.833	0.429	1	3	CSTB
FCHSD2	0.00316802	0.542379	0.667	0.314	1	3	FCHSD2
FARP2	4.83675e-07	0.541585	0.556	0.123	0.00499395	3	FARP2
LRBA	9.21268e-05	0.541427	0.611	0.227	0.951209	3	LRBA
MRPS31	0.0018191	0.540779	0.278	0.073	1	3	MRPS31
PLIN3	0.00279765	0.539584	0.278	0.078	1	3	PLIN3
TRERF1	2.40458e-05	0.538975	0.389	0.087	0.248273	3	TRERF1
GTF3A	0.00463371	0.538161	0.389	0.142	1	3	GTF3A
PHB2	6.19439e-06	0.537096	0.556	0.144	0.0639571	3	PHB2
SLAMF8	1.31545e-06	0.536261	0.667	0.188	0.0135821	3	SLAMF8
CSRP1	7.09133e-10	0.536142	0.333	0.033	7.3218e-06	3	CSRP1
GSTP1	7.8598e-05	0.533022	0.556	0.188	0.811524	3	GSTP1
BICD1	3.62933e-07	0.532411	0.333	0.049	0.00374728	3	BICD1
ARHGDIB1	0.00104925	0.532407	0.889	0.726	1	3	ARHGDIB
HCP5	0.0007161	0.532278	0.278	0.064	1	3	HCP5
REPIN1	3.15672e-05	0.532256	0.5	0.141	0.325931	3	REPIN1
DUSP10	8.09065e-09	0.532019	0.278	0.026	8.35359e-05	3	DUSP10
NLRC5	1.05137e-06	0.530395	0.333	0.052	0.0108554	3	NLRC5
PSMB8	5.0901e-11	0.527055	0.444	0.052	5.25553e-07	3	PSMB8
STK17A	4.83714e-07	0.526	0.389	0.066	0.00499435	3	STK17A
LSP11	4.50755e-09	0.525592	0.556	0.101	4.65404e-05	3	LSP1
CKLF	1.15402e-09	0.525137	0.444	0.062	1.19153e-05	3	CKLF
PSMA31	2.41263e-05	0.52424	0.667	0.219	0.249104	3	PSMA3
PDE6D	8.69431e-07	0.52412	0.444	0.087	0.00897687	3	PDE6D
MAPK9	0.000192257	0.523719	0.556	0.181	1	3	MAPK9
PTMS	0.00138128	0.522576	0.389	0.123	1	3	PTMS
FAM208B	0.00479352	0.521807	0.556	0.231	1	3	FAM208B
ATL3	0.00420207	0.521375	0.611	0.29	1	3	ATL3
KIAA1143	3.25278e-07	0.521207	0.389	0.064	0.0033585	3	KIAA1143
C3orf58	6.94289e-05	0.52045	0.611	0.207	0.716853	3	C3orf58
ECHDC11	4.57971e-06	0.517642	0.611	0.177	0.0472855	3	ECHDC1
PAQR8	0.00055026	0.517321	0.5	0.172	1	3	PAQR8
IMP3	0.00177694	0.515643	0.278	0.075	1	3	IMP3
UTP3	0.000707639	0.51506	0.389	0.116	1	3	UTP3
FAM20B	2.53359e-05	0.513851	0.389	0.083	0.261593	3	FAM20B
DYNC1LI1	4.84975e-08	0.513077	0.556	0.111	0.000500737	3	DYNC1LI1
BCLAF1	0.000136222	0.511204	0.889	0.413	1	3	BCLAF1
HNRNPR	0.00694329	0.508855	0.722	0.396	1	3	HNRNPR
CHMP5	1.82274e-06	0.507415	0.667	0.189	0.0188198	3	CHMP5
LRRCC1	2.10702e-05	0.507333	0.444	0.108	0.21755	3	LRRCC1
TRIO	0.00424108	0.506846	0.5	0.233	1	3	TRIO
ANXA4	0.00474837	0.506742	0.444	0.182	1	3	ANXA4
CMIP	0.000325774	0.506673	0.944	0.429	1	3	CMIP
VCAM1	0.000244272	0.506086	0.333	0.082	1	3	VCAM1
PWP1	0.000762887	0.505751	0.444	0.144	1	3	PWP1
QPCT	1.07675e-14	0.502083	0.444	0.036	1.11174e-10	3	QPCT
MYO9A	8.51092e-07	0.502023	0.667	0.175	0.00878752	3	MYO9A
RAB7A	0.00177081	0.501276	0.833	0.517	1	3	RAB7A
BAZ1A	0.000913623	0.501249	0.889	0.49	1	3	BAZ1A
CEP128	0.000556847	0.501185	0.333	0.085	1	3	CEP128
SMCO42	3.27842e-08	0.500475	0.611	0.132	0.000338497	3	SMCO4
EBNA1BP2	0.00104743	0.500043	0.278	0.068	1	3	EBNA1BP2
UBE2N	0.000153895	0.499368	0.667	0.248	1	3	UBE2N
WNT5A	9.24126e-13	0.495848	0.389	0.033	9.5416e-09	3	WNT5A
RPS71	2.83554e-05	0.495665	0.667	0.203	0.29277	3	RPS7
GNPNAT1	4.51305e-09	0.495086	0.333	0.036	4.65972e-05	3	GNPNAT1
AP1S2	0.000400835	0.493752	0.722	0.319	1	3	AP1S2
PPP4R3B	0.00366019	0.493336	0.611	0.266	1	3	PPP4R3B
STX3	9.49096e-06	0.492391	0.5	0.123	0.0979941	3	STX3
HLA-C	0.00190243	0.492179	1	0.799	1	3	HLA-C
FOXJ3	0.00910049	0.491834	0.333	0.123	1	3	FOXJ3
DUSP18	1.17818e-06	0.486849	0.278	0.036	0.0121647	3	DUSP18
BLOC1S2	0.000159878	0.486671	0.611	0.215	1	3	BLOC1S2
DECR1	4.57505e-05	0.48629	0.667	0.233	0.472374	3	DECR1
LASP1	0.000589915	0.486113	0.889	0.443	1	3	LASP1
N4BP2	0.00626023	0.484565	0.556	0.269	1	3	N4BP2
ZNF711	2.67122e-18	0.483003	0.278	0.009	2.75804e-14	3	ZNF711
GNB11	0.000276103	0.481533	0.944	0.51	1	3	GNB1
GLTP	0.00207636	0.479513	0.333	0.097	1	3	GLTP
ELK3	8.85156e-11	0.479082	0.5	0.066	9.13924e-07	3	ELK3
HNRNPU	0.000726495	0.477474	1	0.62	1	3	HNRNPU
CCT2	0.00363486	0.475449	0.5	0.217	1	3	CCT2
PSMB91	2.89404e-07	0.47537	0.611	0.134	0.0029881	3	PSMB9
PLCG2	1.28083e-05	0.474441	0.778	0.269	0.132246	3	PLCG2
WDR1	0.000430612	0.473739	0.833	0.448	1	3	WDR1
PSMB6	2.30358e-06	0.473022	0.444	0.095	0.0237844	3	PSMB6
POLR2K	0.000172845	0.472166	0.444	0.132	1	3	POLR2K
CHD6	0.000171938	0.471885	0.5	0.144	1	3	CHD6
CASP2	4.28797e-06	0.470767	0.444	0.095	0.0442733	3	CASP2
FAM118A	0.000477571	0.468808	0.278	0.061	1	3	FAM118A
TMEM43	0.000258136	0.468515	0.556	0.175	1	3	TMEM43
GPR171	2.39222e-06	0.468282	0.278	0.04	0.0246997	3	GPR171
PRCP	8.17872e-05	0.46808	0.944	0.389	0.844452	3	PRCP
EPRS	0.000191247	0.465739	0.722	0.273	1	3	EPRS
RASGRP3	4.48178e-05	0.464149	0.444	0.116	0.462744	3	RASGRP3
CS	0.00687528	0.463848	0.556	0.247	1	3	CS
APOL3	4.32414e-10	0.463572	0.5	0.071	4.46468e-06	3	APOL3
NOTCH22	5.2036e-05	0.462032	0.667	0.227	0.537271	3	NOTCH2
PLEKHF2	1.38223e-07	0.46161	0.5	0.094	0.00142715	3	PLEKHF2
KDM1B	0.000245253	0.461236	0.5	0.155	1	3	KDM1B
KARS	0.00029626	0.458108	0.5	0.149	1	3	KARS
LY86	0.000103504	0.45699	0.667	0.248	1	3	LY86
SECISBP2	0.00582069	0.452665	0.444	0.179	1	3	SECISBP2
GATAD2B	0.00117142	0.45256	0.444	0.144	1	3	GATAD2B
PRR131	0.00394323	0.450656	0.611	0.288	1	3	PRR13
ASPHD2	5.02455e-07	0.450387	0.333	0.05	0.00518785	3	ASPHD2
AK2	1.42967e-05	0.449206	0.556	0.146	0.147613	3	AK2
ABRACL	0.000257058	0.448981	0.667	0.274	1	3	ABRACL
VHL	1.62254e-06	0.448832	0.611	0.155	0.0167527	3	VHL
LNPEP	0.00796968	0.448125	0.944	0.545	1	3	LNPEP
NMI	3.49818e-05	0.447112	0.556	0.17	0.361188	3	NMI
ZDHHC17	0.00417714	0.445352	0.444	0.184	1	3	ZDHHC17
IGLL5	0.0016982	0.444565	0.389	0.118	1	3	IGLL5
OSBPL3	6.13543e-05	0.443171	0.556	0.165	0.633483	3	OSBPL3
DLD	0.000498385	0.441845	0.556	0.184	1	3	DLD
DPY30	0.00177762	0.441233	0.389	0.127	1	3	DPY30
RPL131	2.26333e-05	0.43861	0.778	0.28	0.233689	3	RPL13
MYC	2.66612e-20	0.437189	0.278	0.007	2.75277e-16	3	MYC
EIF4B2	0.00109203	0.436653	0.833	0.498	1	3	EIF4B
CYB5R3	0.00120059	0.436595	0.444	0.16	1	3	CYB5R3
RPLP0	0.00434344	0.435832	0.667	0.345	1	3	RPLP0
DPP4	1.3384e-23	0.434562	0.333	0.009	1.3819e-19	3	DPP4
LMBR1	0.000113247	0.434481	0.389	0.09	1	3	LMBR1
PSMD11	0.000875787	0.433619	0.611	0.26	1	3	PSMD11
TAPBP	0.000221388	0.432964	0.722	0.266	1	3	TAPBP
STRBP	1.26157e-10	0.430531	0.5	0.066	1.30258e-06	3	STRBP
GFOD1	2.0901e-07	0.430082	0.333	0.047	0.00215803	3	GFOD1
IVNS1ABP	0.000384914	0.429845	0.667	0.274	1	3	IVNS1ABP
LIMA1	5.76197e-07	0.4282	0.667	0.174	0.00594923	3	LIMA1
PDIA6	0.00337085	0.428014	0.833	0.578	1	3	PDIA6
CUL1	0.000265726	0.426536	0.5	0.161	1	3	CUL1
RNF21	2.6072e-05	0.42257	0.5	0.128	0.269194	3	RNF2
SELENOS	0.000685112	0.421891	0.556	0.194	1	3	SELENOS
HNRNPLL	5.22296e-06	0.42156	0.556	0.142	0.0539271	3	HNRNPLL
SELPLG	8.2698e-06	0.419622	0.389	0.082	0.0853857	3	SELPLG
ASB2	1.89499e-11	0.419604	0.389	0.038	1.95658e-07	3	ASB2
CNOT10	5.4763e-05	0.418192	0.278	0.052	0.565428	3	CNOT10
RPL272	0.000151499	0.416317	0.944	0.438	1	3	RPL27
EXOC5	0.00684963	0.41602	0.611	0.304	1	3	EXOC5
PPP6C	0.00601429	0.414106	0.5	0.201	1	3	PPP6C
DR1	0.00791002	0.413211	0.556	0.227	1	3	DR1
CXXC1	0.00456458	0.412881	0.333	0.104	1	3	CXXC1
BLOC1S6	0.0025979	0.412606	0.722	0.373	1	3	BLOC1S6
VAMP7	0.004788	0.411721	0.333	0.111	1	3	VAMP7
OXCT1	2.16645e-10	0.410307	0.389	0.043	2.23686e-06	3	OXCT1
ACSL51	9.27591e-05	0.4096	0.5	0.146	0.957738	3	ACSL5
NEDD9	3.59601e-10	0.40928	0.389	0.043	3.71288e-06	3	NEDD9
GPT2	7.19096e-13	0.408763	0.278	0.016	7.42467e-09	3	GPT2
HSPA4	0.00492784	0.407977	0.5	0.203	1	3	HSPA4
GRSF1	0.00150772	0.406053	0.611	0.236	1	3	GRSF1
EIF5B	7.01375e-05	0.406013	0.778	0.273	0.72417	3	EIF5B
TAF4	0.00406874	0.405963	0.278	0.083	1	3	TAF4
NUTM2B-AS1	1.25006e-05	0.405926	0.5	0.125	0.129069	3	NUTM2B-AS1
CHP1	0.00661969	0.405505	0.444	0.168	1	3	CHP1
BCL11A	2.80461e-06	0.405356	0.389	0.073	0.0289576	3	BCL11A
SPIDR	0.000684502	0.402298	0.5	0.174	1	3	SPIDR
CASD1	0.00075645	0.402063	0.389	0.113	1	3	CASD1
ENO1	0.000172865	0.400044	0.833	0.312	1	3	ENO1
TSPAN13	8.81983e-07	0.39932	0.444	0.082	0.00910647	3	TSPAN13
GALNT7	0.0036563	0.398884	0.389	0.148	1	3	GALNT7
YPEL5	0.00119544	0.397012	0.667	0.278	1	3	YPEL5
NCOA7	0.000221452	0.395339	0.667	0.255	1	3	NCOA7
TRA2B	0.00224996	0.393529	0.778	0.365	1	3	TRA2B
KIAA1958	6.5086e-06	0.391878	0.333	0.059	0.0672012	3	KIAA1958
CCSER2	0.00582979	0.391799	0.444	0.17	1	3	CCSER2
THOC7	0.0012505	0.390737	0.389	0.125	1	3	THOC7
OFD1	8.38957e-06	0.389741	0.667	0.189	0.0866223	3	OFD1
ARL11	0.000189248	0.387521	0.333	0.078	1	3	ARL11
TRAPPC1	1.25646e-06	0.387077	0.389	0.069	0.0129729	3	TRAPPC1
RPL18	0.00971689	0.38688	0.556	0.257	1	3	RPL18
HMGCS1	6.63022e-06	0.38607	0.444	0.099	0.068457	3	HMGCS1
SAP18	0.000691284	0.38556	0.611	0.278	1	3	SAP18
MAPK1IP1L	0.00303166	0.385003	0.667	0.335	1	3	MAPK1IP1L
DDX17	0.00845182	0.384759	1	0.729	1	3	DDX17
MIA3	0.00178615	0.384719	0.611	0.25	1	3	MIA3
HSPB11	0.00016939	0.384512	0.444	0.127	1	3	HSPB11
AHCYL2	0.00549415	0.383414	0.333	0.115	1	3	AHCYL2
SULF21	8.39802e-05	0.382615	0.722	0.267	0.867096	3	SULF2
VPS13D	0.00819137	0.377206	0.5	0.212	1	3	VPS13D
SCML1	0.00394371	0.377131	0.444	0.165	1	3	SCML1
KLHL2	0.00419259	0.376081	0.389	0.139	1	3	KLHL2
OSTC	0.0026067	0.37445	0.722	0.318	1	3	OSTC
USP45	3.95067e-07	0.372704	0.389	0.064	0.00407907	3	USP45
DNAJA1	0.00575532	0.372363	0.778	0.406	1	3	DNAJA1
DHCR24	4.95305e-09	0.371784	0.333	0.036	5.11402e-05	3	DHCR24
MTMR10	8.32111e-05	0.370893	0.556	0.174	0.859155	3	MTMR10
AGFG1	0.003571	0.370892	0.667	0.311	1	3	AGFG1
PPP4R1	1.14987e-06	0.370753	0.5	0.102	0.0118724	3	PPP4R1
REC8	7.11314e-18	0.370436	0.389	0.021	7.34432e-14	3	REC8
FAM129A1	3.30984e-06	0.369406	0.611	0.158	0.0341741	3	FAM129A
RYBP	0.00171091	0.367481	0.611	0.25	1	3	RYBP
C1orf21	7.27664e-09	0.366566	0.278	0.026	7.51313e-05	3	C1orf21
DAPK2	2.20211e-08	0.365619	0.278	0.028	0.000227367	3	DAPK2
SOCS4	0.00100296	0.365417	0.444	0.141	1	3	SOCS4
ELK4	0.000371462	0.364149	0.722	0.292	1	3	ELK4
REEP3	0.000421114	0.362179	0.556	0.196	1	3	REEP3
CTBP11	0.00050844	0.359225	0.5	0.158	1	3	CTBP1
EPS15	0.00174554	0.359167	0.833	0.405	1	3	EPS15
FLOT11	2.39884e-06	0.35878	0.5	0.109	0.0247681	3	FLOT1
TPM4	0.00681569	0.357079	0.556	0.278	1	3	TPM4
SNX25	5.06941e-09	0.356558	0.333	0.036	5.23417e-05	3	SNX25
CAPZA1	0.00687901	0.356386	0.889	0.658	1	3	CAPZA1
CHN2	1.29019e-07	0.352968	0.722	0.168	0.00133212	3	CHN2
CYTIP	8.97055e-09	0.352952	0.556	0.094	9.2621e-05	3	CYTIP
SLC9A7	8.44974e-05	0.352328	0.444	0.116	0.872436	3	SLC9A7
KATNA1	4.22361e-05	0.352301	0.278	0.05	0.436088	3	KATNA1
RPS211	0.00438223	0.348235	0.611	0.259	1	3	RPS21
OTUB1	1.67651e-09	0.346735	0.5	0.073	1.73099e-05	3	OTUB1
MRPS16	3.39443e-07	0.344755	0.389	0.061	0.00350474	3	MRPS16
KDM7A	0.0043248	0.343378	0.778	0.432	1	3	KDM7A
RBM39	0.0098943	0.34132	0.889	0.535	1	3	RBM39
SRSF2	0.00699029	0.340809	0.833	0.472	1	3	SRSF2
PIM1	1.67613e-07	0.340759	0.389	0.059	0.0017306	3	PIM1
MFF	0.000189972	0.34017	0.556	0.175	1	3	MFF
ELF4	0.000423388	0.339373	0.444	0.13	1	3	ELF4
TMEM258	0.000357386	0.33874	0.667	0.255	1	3	TMEM258
HIGD1A1	1.81408e-05	0.337559	0.611	0.168	0.187303	3	HIGD1A
RPS6KC1	0.00380187	0.33741	0.444	0.163	1	3	RPS6KC1
PCNP	0.0034491	0.334747	0.556	0.234	1	3	PCNP
MOB4	6.12081e-05	0.333975	0.389	0.09	0.631973	3	MOB4
MYCL	0.00269076	0.332203	0.444	0.165	1	3	MYCL
HDGF1	0.00261118	0.331942	0.556	0.214	1	3	HDGF
GNAS	0.00571136	0.330617	0.944	0.858	1	3	GNAS
AP2B1	0.00214179	0.33053	0.389	0.127	1	3	AP2B1
DENND5A	1.19599e-05	0.330429	0.333	0.061	0.123486	3	DENND5A
NDUFA6	3.01498e-06	0.329499	0.5	0.109	0.0311296	3	NDUFA6
NCALD	2.04075e-23	0.329466	0.333	0.009	2.10708e-19	3	NCALD
ICE1	0.00816938	0.329373	0.389	0.148	1	3	ICE1
DDI2	7.97384e-05	0.328928	0.833	0.29	0.823299	3	DDI2
SF3B6	0.005385	0.32823	0.5	0.207	1	3	SF3B6
HMGA1	1.35724e-06	0.32781	0.333	0.052	0.0140135	3	HMGA1
ATP6V1H	0.00196303	0.327644	0.444	0.153	1	3	ATP6V1H
PSMD14	0.000387809	0.327373	0.389	0.108	1	3	PSMD14
EFL1	0.0024453	0.327091	0.278	0.076	1	3	EFL1
EIF4E	0.000679346	0.326932	0.389	0.113	1	3	EIF4E
OST4	0.00231806	0.326801	0.778	0.387	1	3	OST4
AHNAK	0.000285704	0.325736	0.833	0.406	1	3	AHNAK
ARHGAP30	2.14543e-05	0.325593	0.667	0.196	0.221516	3	ARHGAP30
RFTN11	2.80181e-06	0.325081	0.5	0.108	0.0289287	3	RFTN1
FAM117B	6.48414e-07	0.324638	0.5	0.097	0.00669487	3	FAM117B
CKS2	3.67875e-05	0.323881	0.333	0.066	0.37983	3	CKS2
PPP1R15B	0.00157482	0.323438	0.5	0.172	1	3	PPP1R15B
RPL10	0.00556468	0.32319	0.611	0.28	1	3	RPL10
TMEM167B	0.00433221	0.321491	0.444	0.172	1	3	TMEM167B
TAF15	2.06877e-05	0.320953	0.444	0.104	0.213601	3	TAF15
PLPP1	1.90644e-09	0.319404	0.444	0.059	1.9684e-05	3	PLPP1
TLE1	2.11924e-16	0.318587	0.278	0.01	2.18812e-12	3	TLE1
B2M	0.00113011	0.316938	1	0.997	1	3	B2M
FAM222B	0.000210575	0.316156	0.5	0.149	1	3	FAM222B
BET1	0.005626	0.31553	0.278	0.085	1	3	BET1
AKAP6	0.000398329	0.31487	0.278	0.061	1	3	AKAP6
RAB8B	0.000385103	0.314649	0.722	0.285	1	3	RAB8B
MRE11	0.00156856	0.314445	0.5	0.179	1	3	MRE11
TOX	8.32498e-10	0.313674	0.278	0.023	8.59554e-06	3	TOX
IMPA2	5.09912e-08	0.313541	0.611	0.125	0.000526484	3	IMPA2
DCTPP1	1.83697e-06	0.313075	0.278	0.038	0.0189667	3	DCTPP1
C1QBP	1.54819e-06	0.311877	0.444	0.085	0.015985	3	C1QBP
APEX2	9.05773e-06	0.311519	0.333	0.059	0.093521	3	APEX2
PNPLA4	9.73308e-09	0.31144	0.278	0.026	0.000100494	3	PNPLA4
TUBA1C	0.000126923	0.311426	0.5	0.144	1	3	TUBA1C
HSPA8	0.00331436	0.311107	0.889	0.469	1	3	HSPA8
HEATR5B	0.00289487	0.309779	0.556	0.231	1	3	HEATR5B
IDH2	0.000171764	0.308875	0.556	0.172	1	3	IDH2
TOMM34	4.96406e-08	0.307584	0.333	0.042	0.00051254	3	TOMM34
MAP2K6	3.00254e-09	0.307448	0.333	0.035	3.10012e-05	3	MAP2K6
ERAP2	0.000984654	0.307434	0.611	0.229	1	3	ERAP2
USP14	0.00621877	0.306524	0.611	0.269	1	3	USP14
USP10	0.00159066	0.306044	0.5	0.181	1	3	USP10
IFT57	7.07636e-07	0.305547	0.333	0.049	0.00730634	3	IFT57
TMEM260	0.00524013	0.305353	0.389	0.137	1	3	TMEM260
SERPINB8	2.05839e-07	0.303961	0.444	0.075	0.00212528	3	SERPINB8
LIN7C	0.00161064	0.303672	0.5	0.174	1	3	LIN7C
SYF2	0.000409655	0.303026	0.5	0.163	1	3	SYF2
NDUFAB1	0.0080895	0.29966	0.389	0.148	1	3	NDUFAB1
ATP5EP2	0.000338148	0.299551	0.611	0.201	1	3	ATP5EP2
AMZ2	6.2665e-06	0.298825	0.333	0.057	0.0647016	3	AMZ2
KIAA0040	1.47277e-08	0.298748	0.333	0.038	0.000152063	3	KIAA0040
IGBP1	6.59169e-06	0.298363	0.611	0.161	0.0680592	3	IGBP1
SLC38A9	3.21927e-05	0.297926	0.444	0.106	0.332389	3	SLC38A9
RTCA	0.00806304	0.297535	0.389	0.148	1	3	RTCA
PSMD10	0.00141624	0.297417	0.389	0.122	1	3	PSMD10
FAM32A	0.00331956	0.295332	0.278	0.076	1	3	FAM32A
TMEM243	0.00484969	0.295124	0.389	0.142	1	3	TMEM243
PARK7	0.00269304	0.294811	0.5	0.189	1	3	PARK7
FLNB	0.000472309	0.29456	0.278	0.062	1	3	FLNB
LYRM4	1.07605e-07	0.294102	0.389	0.057	0.00111103	3	LYRM4
EIF4G1	0.00187186	0.292591	0.556	0.205	1	3	EIF4G1
SNRNP27	0.000272803	0.291555	0.444	0.125	1	3	SNRNP27
RPRD1A	0.000364545	0.291544	0.333	0.083	1	3	RPRD1A
SIKE1	2.00262e-05	0.290932	0.5	0.122	0.206771	3	SIKE1
PBDC1	4.72166e-05	0.290715	0.333	0.068	0.487512	3	PBDC1
AGPS	7.73541e-05	0.289701	0.611	0.189	0.798682	3	AGPS
GTF2E2	0.00168635	0.287987	0.333	0.094	1	3	GTF2E2
C12orf29	6.70964e-06	0.287036	0.278	0.042	0.0692771	3	C12orf29
KCNK6	4.37852e-05	0.285998	0.722	0.238	0.452083	3	KCNK6
UBE2G21	0.00137175	0.285804	0.611	0.234	1	3	UBE2G2
TMEM230	0.00499031	0.285641	0.5	0.196	1	3	TMEM230
KLHL51	0.00122894	0.284874	0.556	0.203	1	3	KLHL5
BAG4	0.000346997	0.282551	0.389	0.106	1	3	BAG4
GNG7	0.000193463	0.28204	0.278	0.056	1	3	GNG7
SEC24D	0.00231395	0.281916	0.667	0.274	1	3	SEC24D
OXA1L1	0.000500462	0.279944	0.667	0.241	1	3	OXA1L
RANBP1	0.00797542	0.279151	0.444	0.179	1	3	RANBP1
EIF3E	3.97998e-05	0.278722	0.722	0.231	0.410933	3	EIF3E
RPAIN	5.43124e-05	0.278407	0.444	0.111	0.560776	3	RPAIN
POMP	0.000169809	0.277834	0.778	0.337	1	3	POMP
ITGB1	0.00731944	0.27614	0.5	0.2	1	3	ITGB1
RPL9P7	0.000521373	0.27486	0.444	0.13	1	3	RPL9P7
C4orf3	0.00265169	0.273952	0.722	0.314	1	3	C4orf3
CCDC122	9.58563e-12	0.273878	0.278	0.017	9.89716e-08	3	CCDC122
TRAF5	0.000172235	0.273466	0.389	0.097	1	3	TRAF5
SEPT6	0.000340563	0.273346	0.611	0.21	1	3	SEPT6
SLC35A5	9.15564e-06	0.273011	0.611	0.158	0.094532	3	SLC35A5
ECD	0.000503587	0.272173	0.333	0.087	1	3	ECD
NUBPL	0.000320876	0.271763	0.278	0.059	1	3	NUBPL
AKR7A2	0.000642959	0.271708	0.333	0.087	1	3	AKR7A2
PLEKHA5	8.15834e-07	0.271405	0.333	0.049	0.00842348	3	PLEKHA5
SLC1A5	3.3985e-07	0.269979	0.444	0.076	0.00350895	3	SLC1A5
EIF4E3	0.000216288	0.269806	0.389	0.097	1	3	EIF4E3
GTPBP8	4.38936e-06	0.269757	0.333	0.056	0.0453202	3	GTPBP8
GABARAPL21	0.00178367	0.268582	0.611	0.243	1	3	GABARAPL2
SNRNP200	0.00323461	0.268369	0.5	0.186	1	3	SNRNP200
PPP4R3A	0.00013884	0.268301	0.667	0.222	1	3	PPP4R3A
GOLGA8B	8.68019e-06	0.267976	0.389	0.076	0.0896229	3	GOLGA8B
LMO4	0.00371155	0.266738	0.722	0.302	1	3	LMO4
ABCE11	0.00123793	0.266662	0.556	0.193	1	3	ABCE1
PLBD2	4.14693e-05	0.266453	0.333	0.066	0.428171	3	PLBD2
SUSD3	1.35352e-06	0.266056	0.278	0.036	0.0139751	3	SUSD3
PRDX3	0.00762337	0.265792	0.722	0.328	1	3	PRDX3
CACYBP	0.000442675	0.263569	0.5	0.16	1	3	CACYBP
C14orf166	0.00442715	0.263239	0.5	0.198	1	3	C14orf166
ZNHIT6	0.00226773	0.26321	0.333	0.101	1	3	ZNHIT6
RNH1	0.00184183	0.263134	0.5	0.175	1	3	RNH1
OSBPL9	0.00235594	0.262213	0.5	0.186	1	3	OSBPL9
ERLIN1	1.14115e-05	0.261457	0.278	0.043	0.117824	3	ERLIN1
PHF6	0.00435006	0.260325	0.333	0.104	1	3	PHF6
RCN2	0.00298042	0.258633	0.389	0.132	1	3	RCN2
IDH3A1	2.52112e-05	0.257633	0.722	0.214	0.260305	3	IDH3A
RBX1	0.000285781	0.257358	0.833	0.319	1	3	RBX1
FADS1	0.00349324	0.257103	0.278	0.08	1	3	FADS1
BCCIP	0.000384131	0.255889	0.389	0.102	1	3	BCCIP
FBXO46	0.000958551	0.255683	0.333	0.09	1	3	FBXO46
MCUR1	0.00553612	0.255162	0.278	0.083	1	3	MCUR1
BID1	4.77536e-05	0.253884	0.556	0.153	0.493055	3	BID
COX5B	0.00456709	0.25335	0.389	0.139	1	3	COX5B
ADSS	0.00654182	0.253174	0.333	0.113	1	3	ADSS
YIPF1	0.000619549	0.252454	0.389	0.108	1	3	YIPF1
THAP9-AS1	6.97313e-05	0.251163	0.389	0.09	0.719976	3	THAP9-AS1
TBCB	0.00206513	0.251051	0.333	0.099	1	3	TBCB

## Sheet: fig_2c.MF_DC.gene.ontology.anal
X	Cluster	ID	Description	GeneRatio	BgRatio	pvalue	p.adjust	qvalue	geneID	Count	cluster
1	ego.0	GO:0030335	positive regulation of cell migration	29/218	293/8866	1.12969e-10	1.76765e-07	1.43056e-07	IGF1/LGMN/NRP1/CXCL12/DAB2/GPNMB/SASH1/ITGAV/CCL4/DOCK4/CXCL8/CSF1R/CCL3/SMURF2/CMKLR1/PDGFC/SDCBP/DOCK7/ADAM9/CCR1/PIK3R1/GRN/ZNF609/PRKCA/PIK3C2A/C3AR1/TIAM1/OXSR1/ENPP2	29	0
2	ego.0	GO:0030334	regulation of cell migration	38/218	488/8866	1.53097e-10	1.76765e-07	1.43056e-07	IGF1/LGMN/NRP1/CXCL12/DAB2/GPNMB/SASH1/SRGAP1/CD81/ITGAV/CCL4/SPRED1/DOCK4/CXCL8/MITF/RAP2B/CSF1R/CCL3/GLUL/SERPINF1/ADORA3/SMURF2/CMKLR1/PDGFC/SDCBP/DOCK7/ADAM9/CCR1/PIK3R1/GRN/FOXO3/ZNF609/PRKCA/PIK3C2A/C3AR1/TIAM1/OXSR1/ENPP2	38	0
3	ego.0	GO:2000147	positive regulation of cell motility	29/218	298/8866	1.70021e-10	1.76765e-07	1.43056e-07	IGF1/LGMN/NRP1/CXCL12/DAB2/GPNMB/SASH1/ITGAV/CCL4/DOCK4/CXCL8/CSF1R/CCL3/SMURF2/CMKLR1/PDGFC/SDCBP/DOCK7/ADAM9/CCR1/PIK3R1/GRN/ZNF609/PRKCA/PIK3C2A/C3AR1/TIAM1/OXSR1/ENPP2	29	0
4	ego.0	GO:0051272	positive regulation of cellular component movement	29/218	305/8866	2.96818e-10	2.31444e-07	1.87308e-07	IGF1/LGMN/NRP1/CXCL12/DAB2/GPNMB/SASH1/ITGAV/CCL4/DOCK4/CXCL8/CSF1R/CCL3/SMURF2/CMKLR1/PDGFC/SDCBP/DOCK7/ADAM9/CCR1/PIK3R1/GRN/ZNF609/PRKCA/PIK3C2A/C3AR1/TIAM1/OXSR1/ENPP2	29	0
5	ego.0	GO:0040017	positive regulation of locomotion	29/218	315/8866	6.39053e-10	3.98641e-07	3.22621e-07	IGF1/LGMN/NRP1/CXCL12/DAB2/GPNMB/SASH1/ITGAV/CCL4/DOCK4/CXCL8/CSF1R/CCL3/SMURF2/CMKLR1/PDGFC/SDCBP/DOCK7/ADAM9/CCR1/PIK3R1/GRN/ZNF609/PRKCA/PIK3C2A/C3AR1/TIAM1/OXSR1/ENPP2	29	0
6	ego.0	GO:0006954	inflammatory response	33/218	409/8866	1.1819e-09	6.14392e-07	4.97228e-07	IGF1/C1QB/C1QC/C1QA/LIPA/CD163/A2M/CTSC/VSIG4/STAB1/CD81/CD36/CCL4/CXCL8/AXL/CSF1R/CCL3/SERPINF1/SIGLEC1/ADORA3/CMKLR1/C2/SGMS1/FPR3/HLA-E/CCR1/TLR4/NR1D2/GRN/RB1/TYROBP/C3AR1/IL18	33	0
7	ego.0	GO:0002274	myeloid leukocyte activation	34/218	445/8866	2.66805e-09	1.1888e-06	9.62101e-07	C1QA/FUCA1/CTSC/VSIG4/CTSD/ITGAV/CD36/CXCL8/RAP2B/CCL3/CTSB/CREG1/TIMP2/ATP8B4/SDCBP/PSAP/RNASET2/METTL7A/IDH1/AP2A2/ADAM9/CD63/CD84/ASAH1/TLR4/FTL/GRN/IGF2R/TYROBP/C3AR1/IL18/CYFIP1/NPC2/LAIR1	34	0
8	ego.0	GO:0006897	endocytosis	35/218	478/8866	4.63532e-09	1.8072e-06	1.46257e-06	ABCA1/DAB2/CD209/CD163/CD163L1/MERTK/STAB1/FCHO2/MSR1/CD81/ITGAV/CD36/CXCL8/AXL/SCARB2/SIGLEC1/ZFYVE16/C2/AAK1/SDCBP/NCF4/STON2/SNX9/MRC1/AP2A2/CD63/ITSN1/TLR4/PIK3R1/IGF2R/PIK3C2A/TYROBP/CYFIP1/ENPP2/HSP90B1	35	0
9	ego.0	GO:0032103	positive regulation of response to external stimulus	19/218	156/8866	7.59195e-09	2.63103e-06	2.1293e-06	LGMN/NRP1/CXCL12/CTSC/SASH1/CD81/CCL4/CXCL8/CCL3/CMKLR1/HLA-E/CCR1/TLR4/GRN/PRKCA/C3AR1/IL18/TIAM1/OXSR1	19	0
10	ego.0	GO:0036230	granulocyte activation	29/218	362/8866	1.57377e-08	4.90857e-06	3.97252e-06	FUCA1/CTSC/CTSD/ITGAV/CD36/CXCL8/RAP2B/CCL3/CTSB/CREG1/TIMP2/ATP8B4/SDCBP/PSAP/RNASET2/METTL7A/IDH1/AP2A2/CD63/ASAH1/FTL/GRN/IGF2R/TYROBP/C3AR1/IL18/CYFIP1/NPC2/LAIR1	29	0
11	ego.0	GO:0042119	neutrophil activation	28/218	357/8866	4.50513e-08	1.27741e-05	1.03381e-05	FUCA1/CTSC/CTSD/ITGAV/CD36/CXCL8/RAP2B/CTSB/CREG1/TIMP2/ATP8B4/SDCBP/PSAP/RNASET2/METTL7A/IDH1/AP2A2/CD63/ASAH1/FTL/GRN/IGF2R/TYROBP/C3AR1/IL18/CYFIP1/NPC2/LAIR1	28	0
12	ego.0	GO:0002444	myeloid leukocyte mediated immunity	29/218	393/8866	9.61811e-08	2.49991e-05	2.02318e-05	FUCA1/CTSC/CTSD/ITGAV/CD36/RAP2B/CCL3/CTSB/CREG1/TIMP2/ATP8B4/SDCBP/PSAP/RNASET2/METTL7A/IDH1/HLA-E/AP2A2/CD63/CD84/ASAH1/FTL/GRN/IGF2R/TYROBP/C3AR1/CYFIP1/NPC2/LAIR1	29	0
13	ego.0	GO:0043299	leukocyte degranulation	28/218	380/8866	1.68722e-07	4.04803e-05	3.27607e-05	FUCA1/CTSC/CTSD/ITGAV/CD36/RAP2B/CCL3/CTSB/CREG1/TIMP2/ATP8B4/SDCBP/PSAP/RNASET2/METTL7A/IDH1/AP2A2/CD63/CD84/ASAH1/FTL/GRN/IGF2R/TYROBP/C3AR1/CYFIP1/NPC2/LAIR1	28	0
14	ego.0	GO:0002275	myeloid cell activation involved in immune response	28/218	383/8866	1.98736e-07	4.42755e-05	3.58322e-05	FUCA1/CTSC/CTSD/ITGAV/CD36/RAP2B/CCL3/CTSB/CREG1/TIMP2/ATP8B4/SDCBP/PSAP/RNASET2/METTL7A/IDH1/AP2A2/CD63/CD84/ASAH1/FTL/GRN/IGF2R/TYROBP/C3AR1/CYFIP1/NPC2/LAIR1	28	0
15	ego.0	GO:0043312	neutrophil degranulation	26/218	347/8866	3.50224e-07	7.28232e-05	5.89359e-05	FUCA1/CTSC/CTSD/ITGAV/CD36/RAP2B/CTSB/CREG1/TIMP2/ATP8B4/SDCBP/PSAP/RNASET2/METTL7A/IDH1/AP2A2/CD63/ASAH1/FTL/GRN/IGF2R/TYROBP/C3AR1/CYFIP1/NPC2/LAIR1	26	0
16	ego.0	GO:0002283	neutrophil activation involved in immune response	26/218	349/8866	3.91661e-07	7.63495e-05	6.17897e-05	FUCA1/CTSC/CTSD/ITGAV/CD36/RAP2B/CTSB/CREG1/TIMP2/ATP8B4/SDCBP/PSAP/RNASET2/METTL7A/IDH1/AP2A2/CD63/ASAH1/FTL/GRN/IGF2R/TYROBP/C3AR1/CYFIP1/NPC2/LAIR1	26	0
17	ego.0	GO:0032101	regulation of response to external stimulus	30/218	450/8866	5.19752e-07	9.43968e-05	7.63954e-05	IGF1/LGMN/NRP1/C1QB/C1QC/CXCL12/C1QA/A2M/CTSC/VSIG4/SASH1/CD81/CD36/CCL4/CXCL8/CCL3/SERPINF1/CMKLR1/C2/HLA-E/CCR1/TLR4/NR1D2/GRN/RB1/PRKCA/C3AR1/IL18/TIAM1/OXSR1	30	0
18	ego.0	GO:0002446	neutrophil mediated immunity	26/218	355/8866	5.44771e-07	9.43968e-05	7.63954e-05	FUCA1/CTSC/CTSD/ITGAV/CD36/RAP2B/CTSB/CREG1/TIMP2/ATP8B4/SDCBP/PSAP/RNASET2/METTL7A/IDH1/AP2A2/CD63/ASAH1/FTL/GRN/IGF2R/TYROBP/C3AR1/CYFIP1/NPC2/LAIR1	26	0
19	ego.0	GO:0007186	G protein-coupled receptor signaling pathway	23/218	289/8866	6.10773e-07	0.000100263	8.11431e-05	ABCA1/CXCL12/ADGRG6/CCL4/CXCL8/CCL3/LPAR6/ADORA3/ARHGEF12/DGKH/CMKLR1/PRKACB/PSAP/GPR34/FPR3/CCR1/ITSN1/PIK3R1/IGF2R/PRKCA/C3AR1/RGS1/TIAM1	23	0
20	ego.0	GO:0006898	receptor-mediated endocytosis	17/218	168/8866	7.26361e-07	0.000113276	9.16744e-05	DAB2/CD163/STAB1/FCHO2/MSR1/CD81/CD36/CXCL8/SCARB2/AAK1/SDCBP/SNX9/MRC1/AP2A2/CD63/IGF2R/HSP90B1	17	0
21	ego.0	GO:0002683	negative regulation of immune system process	22/218	271/8866	7.77973e-07	0.000115548	9.35128e-05	C1QC/CXCL12/A2M/MERTK/VSIG4/GPNMB/TMEM176B/AXL/CCL3/MAFB/TMEM176A/HLA-E/PRNP/TMBIM6/CD84/HES1/TLR4/PIK3R1/GRN/SAMSN1/TYROBP/ZFP36L1	22	0
22	ego.0	GO:0002366	leukocyte activation involved in immune response	31/218	485/8866	8.22663e-07	0.000116631	9.43897e-05	FUCA1/CTSC/CTSD/CD81/ITGAV/CD36/RAP2B/CCL3/CTSB/CREG1/TIMP2/ATP8B4/SDCBP/PSAP/RNASET2/METTL7A/IDH1/AP2A2/CD63/CD84/ASAH1/TLR4/FTL/GRN/IGF2R/TYROBP/C3AR1/IL18/CYFIP1/NPC2/LAIR1	31	0
23	ego.0	GO:0002263	cell activation involved in immune response	31/218	487/8866	8.98944e-07	0.00012142	9.82657e-05	FUCA1/CTSC/CTSD/CD81/ITGAV/CD36/RAP2B/CCL3/CTSB/CREG1/TIMP2/ATP8B4/SDCBP/PSAP/RNASET2/METTL7A/IDH1/AP2A2/CD63/CD84/ASAH1/TLR4/FTL/GRN/IGF2R/TYROBP/C3AR1/IL18/CYFIP1/NPC2/LAIR1	31	0
24	ego.0	GO:0050921	positive regulation of chemotaxis	11/218	70/8866	9.34303e-07	0.00012142	9.82657e-05	LGMN/NRP1/CXCL12/CCL4/CXCL8/CCL3/CMKLR1/CCR1/C3AR1/TIAM1/OXSR1	11	0
25	ego.0	GO:0001568	blood vessel development	24/218	321/8866	1.06467e-06	0.000132115	0.000106921	NRP1/EGR1/GPNMB/STAB1/SASH1/SGPL1/ITGAV/SPRED1/CXCL8/TCF7L2/GLUL/SERPINF1/TGFBI/SAT1/HES1/PRDM1/QKI/GRN/PRKCA/PIK3C2A/C3AR1/IL18/ENPP2/ZFP36L1	24	0
26	ego.0	GO:0048514	blood vessel morphogenesis	22/218	277/8866	1.12731e-06	0.000132115	0.000106921	NRP1/GPNMB/STAB1/SASH1/SGPL1/ITGAV/SPRED1/CXCL8/GLUL/SERPINF1/TGFBI/SAT1/HES1/PRDM1/QKI/GRN/PRKCA/PIK3C2A/C3AR1/IL18/ENPP2/ZFP36L1	22	0
27	ego.0	GO:0097006	regulation of plasma lipoprotein particle levels	9/218	45/8866	1.14367e-06	0.000132115	0.000106921	ABCA1/LIPA/MSR1/CD36/PRKACB/AP2A2/NCEH1/SOAT1/NPC2	9	0
28	ego.0	GO:0050730	regulation of peptidyl-tyrosine phosphorylation	14/218	124/8866	1.93855e-06	0.000215941	0.000174761	IGF1/NRP1/CD81/CD36/RAP2B/CSF1R/PDGFC/PRNP/SH3BP5/HES1/SAMSN1/SNX6/IL18/ENPP2	14	0
29	ego.0	GO:1902105	regulation of leukocyte differentiation	17/218	181/8866	2.06774e-06	0.000222389	0.00017998	C1QC/TMEM176B/MITF/AXL/CCL3/MAFB/TMEM176A/CCR1/TLR4/PIK3R1/ATP11C/PRDM1/RB1/PRKCA/TYROBP/IL18/ZFP36L1	17	0
30	ego.0	GO:0002761	regulation of myeloid leukocyte differentiation	11/218	76/8866	2.17263e-06	0.000225882	0.000182806	C1QC/MITF/CCL3/MAFB/CCR1/TLR4/PIK3R1/RB1/PRKCA/TYROBP/ZFP36L1	11	0
31	ego.0	GO:0001944	vasculature development	24/218	338/8866	2.65831e-06	0.000267461	0.000216456	NRP1/EGR1/GPNMB/STAB1/SASH1/SGPL1/ITGAV/SPRED1/CXCL8/TCF7L2/GLUL/SERPINF1/TGFBI/SAT1/HES1/PRDM1/QKI/GRN/PRKCA/PIK3C2A/C3AR1/IL18/ENPP2/ZFP36L1	24	0
32	ego.0	GO:1904646	cellular response to amyloid-beta	7/218	27/8866	2.88272e-06	0.00027466	0.000222283	IGF1/LGMN/CD36/PRNP/TLR4/FOXO3/SNX6	7	0
33	ego.0	GO:0002690	positive regulation of leukocyte chemotaxis	9/218	50/8866	2.90599e-06	0.00027466	0.000222283	LGMN/CXCL12/CCL4/CXCL8/CCL3/CMKLR1/CCR1/C3AR1/OXSR1	9	0
34	ego.0	GO:0072358	cardiovascular system development	24/218	343/8866	3.4351e-06	0.00031512	0.000255027	NRP1/EGR1/GPNMB/STAB1/SASH1/SGPL1/ITGAV/SPRED1/CXCL8/TCF7L2/GLUL/SERPINF1/TGFBI/SAT1/HES1/PRDM1/QKI/GRN/PRKCA/PIK3C2A/C3AR1/IL18/ENPP2/ZFP36L1	24	0
35	ego.0	GO:1904645	response to amyloid-beta	7/218	28/8866	3.76393e-06	0.00033542	0.000271456	IGF1/LGMN/CD36/PRNP/TLR4/FOXO3/SNX6	7	0
36	ego.0	GO:0006935	chemotaxis	21/218	279/8866	4.708e-06	0.000407896	0.00033011	LGMN/NRP1/CXCL12/GPNMB/ITGA9/ITGAV/CCL4/DOCK4/CXCL8/CSF1R/CCL3/CMKLR1/FPR3/CCR1/PIK3R1/PRKCA/C3AR1/CYFIP1/TIAM1/OXSR1/ENPP2	21	0
37	ego.0	GO:0042330	taxis	21/218	281/8866	5.26654e-06	0.000440419	0.000356431	LGMN/NRP1/CXCL12/GPNMB/ITGA9/ITGAV/CCL4/DOCK4/CXCL8/CSF1R/CCL3/CMKLR1/FPR3/CCR1/PIK3R1/PRKCA/C3AR1/CYFIP1/TIAM1/OXSR1/ENPP2	21	0
38	ego.0	GO:0070371	ERK1 and ERK2 cascade	15/218	154/8866	5.36579e-06	0.000440419	0.000356431	IGF1/NRP1/GPNMB/ITGAV/CD36/CCL4/SPRED1/CSF1R/CCL3/PDGFC/CCR1/TLR4/PRKCA/TIAM1/ZFP36L1	15	0
39	ego.0	GO:0010742	macrophage derived foam cell differentiation	6/218	20/8866	5.99298e-06	0.000455905	0.000368965	ABCA1/MSR1/ITGAV/CD36/SOAT1/IL18	6	0
40	ego.0	GO:0043277	apoptotic cell clearance	6/218	20/8866	5.99298e-06	0.000455905	0.000368965	MERTK/ITGAV/CD36/AXL/C2/TYROBP	6	0
41	ego.0	GO:0090077	foam cell differentiation	6/218	20/8866	5.99298e-06	0.000455905	0.000368965	ABCA1/MSR1/ITGAV/CD36/SOAT1/IL18	6	0
42	ego.0	GO:0034381	plasma lipoprotein particle clearance	7/218	30/8866	6.20608e-06	0.000460875	0.000372987	LIPA/MSR1/CD36/AP2A2/NCEH1/SOAT1/NPC2	7	0
43	ego.0	GO:0018108	peptidyl-tyrosine phosphorylation	16/218	179/8866	7.90798e-06	0.000573605	0.000464219	IGF1/NRP1/MERTK/CD81/CD36/RAP2B/AXL/CSF1R/PDGFC/PRNP/SH3BP5/HES1/SAMSN1/SNX6/IL18/ENPP2	16	0
44	ego.0	GO:0048871	multicellular organismal homeostasis	19/218	245/8866	8.89608e-06	0.000630611	0.000510354	SLC40A1/PDK4/LIPA/EGR1/GATM/CD36/CSF1R/ALDH1A1/CMKLR1/PDGFC/PRKACB/DOCK7/PRDX1/TLR4/NR1D2/AKR1B1/RB1/PRKCA/IL18	19	0
45	ego.0	GO:0018212	peptidyl-tyrosine modification	16/218	181/8866	9.11571e-06	0.00063182	0.000511333	IGF1/NRP1/MERTK/CD81/CD36/RAP2B/AXL/CSF1R/PDGFC/PRNP/SH3BP5/HES1/SAMSN1/SNX6/IL18/ENPP2	16	0
46	ego.0	GO:0035295	tube development	29/218	492/8866	9.54286e-06	0.000647047	0.000523656	NRP1/LIPA/GPNMB/STAB1/SASH1/SGPL1/ITGAV/SPRED1/CXCL8/CSF1R/GLUL/SERPINF1/PDGFC/TGFBI/PRKACB/SAT1/HES1/PRDM1/QKI/GRN/AKR1B1/RB1/PRKCA/PIK3C2A/C3AR1/IL18/ENPP2/SDCCAG8/ZFP36L1	29	0
47	ego.0	GO:0002573	myeloid leukocyte differentiation	13/218	127/8866	1.34653e-05	0.000893577	0.000723173	C1QC/CD81/MITF/CSF1R/CCL3/MAFB/CCR1/TLR4/PIK3R1/RB1/PRKCA/TYROBP/ZFP36L1	13	0
48	ego.0	GO:0035239	tube morphogenesis	25/218	399/8866	1.48256e-05	0.000963358	0.000779647	NRP1/GPNMB/STAB1/SASH1/SGPL1/ITGAV/SPRED1/CXCL8/CSF1R/GLUL/SERPINF1/TGFBI/PRKACB/SAT1/HES1/PRDM1/QKI/GRN/PRKCA/PIK3C2A/C3AR1/IL18/ENPP2/SDCCAG8/ZFP36L1	25	0
49	ego.0	GO:0050727	regulation of inflammatory response	18/218	232/8866	1.53623e-05	0.000977859	0.000791382	IGF1/C1QB/C1QC/C1QA/A2M/CTSC/VSIG4/CD81/CCL3/SERPINF1/C2/HLA-E/TLR4/NR1D2/GRN/RB1/C3AR1/IL18	18	0
50	ego.0	GO:0055082	cellular chemical homeostasis	25/218	402/8866	1.6849e-05	0.00105104	0.000850609	SLC40A1/CXCL12/ITGAV/CD36/ITPR2/SLC4A7/CCL3/LPAR6/SERPINF1/MYO5A/CMKLR1/FPR3/PRNP/DMXL2/TMBIM6/CCR1/ZBTB20/PIK3R1/FTL/GRN/FOXO3/C3AR1/ATP2B1/TIAM1/HSP90B1	25	0
51	ego.0	GO:0030316	osteoclast differentiation	9/218	62/8866	1.82166e-05	0.00110691	0.000895824	CD81/MITF/CSF1R/CCL3/MAFB/CCR1/TLR4/PIK3R1/TYROBP	9	0
52	ego.0	GO:0150076	neuroinflammatory response	7/218	35/8866	1.84631e-05	0.00110691	0.000895824	IGF1/C1QA/CTSC/CCL3/GRN/TYROBP/IL18	7	0
53	ego.0	GO:0007169	transmembrane receptor protein tyrosine kinase signaling pathway	25/218	405/8866	1.912e-05	0.00110691	0.000895824	IGF1/LGMN/NRP1/PDK4/MERTK/SGPL1/ITGAV/SPRED1/AXL/CSF1R/PDGFC/SDCBP/NCF4/AP2A2/CD63/ITSN1/PIK3R1/IGF2R/FOXO3/PRKCA/PIK3C2A/TXNIP/SNX6/CYFIP1/TIAM1	25	0
54	ego.0	GO:0034383	low-density lipoprotein particle clearance	6/218	24/8866	1.91642e-05	0.00110691	0.000895824	LIPA/CD36/AP2A2/NCEH1/SOAT1/NPC2	6	0
55	ego.0	GO:0002688	regulation of leukocyte chemotaxis	9/218	63/8866	2.08046e-05	0.00117981	0.000954824	LGMN/CXCL12/CCL4/CXCL8/CCL3/CMKLR1/CCR1/C3AR1/OXSR1	9	0
56	ego.0	GO:0070098	chemokine-mediated signaling pathway	7/218	36/8866	2.24456e-05	0.00125014	0.00101174	CXCL12/CCL4/CXCL8/CCL3/CMKLR1/CCR1/OXSR1	7	0
57	ego.0	GO:0050865	regulation of cell activation	23/218	362/8866	2.67235e-05	0.00146229	0.00118344	IGF1/CD209/CTSC/MERTK/VSIG4/GPNMB/CD81/AXL/CCL3/HLA-E/PRNP/CD84/HES1/TLR4/PIK3R1/ATP11C/PRDM1/GRN/SAMSN1/PRKCA/TYROBP/IL18/ZFP36L1	23	0
58	ego.0	GO:0071417	cellular response to organonitrogen compound	23/218	363/8866	2.7917e-05	0.00150126	0.00121497	IGF1/LGMN/PDK4/EGR1/CD36/ITPR2/MYO5A/PDGFC/PRKACB/PRNP/TBC1D4/AKAP9/TLR4/PIK3R1/AKR1B1/FOXO3/PIK3C2A/DENND4C/SNX6/ATP2B1/CYFIP1/ZFP36L1/HSP90B1	23	0
59	ego.0	GO:1901653	cellular response to peptide	18/218	243/8866	2.87203e-05	0.00151828	0.00122875	IGF1/LGMN/PDK4/CD36/MYO5A/PRKACB/PRNP/TBC1D4/TLR4/PIK3R1/AKR1B1/FOXO3/PIK3C2A/DENND4C/SNX6/ATP2B1/CYFIP1/ZFP36L1	18	0
60	ego.0	GO:0010743	regulation of macrophage derived foam cell differentiation	5/218	16/8866	3.0056e-05	0.00155108	0.00125529	ABCA1/MSR1/ITGAV/CD36/IL18	5	0
61	ego.0	GO:1901342	regulation of vasculature development	14/218	157/8866	3.03898e-05	0.00155108	0.00125529	NRP1/EGR1/GPNMB/STAB1/SASH1/SPRED1/CXCL8/GLUL/SERPINF1/GRN/PRKCA/PIK3C2A/C3AR1/ENPP2	14	0
62	ego.0	GO:1901214	regulation of neuron death	15/218	178/8866	3.08325e-05	0.00155108	0.00125529	LGMN/NRP1/C1QA/EGR1/GPNMB/AXL/CCL3/SERPINF1/PRNP/ITSN1/TLR4/GRN/FOXO3/TYROBP/SNX6	15	0
63	ego.0	GO:0070997	neuron death	16/218	203/8866	3.81964e-05	0.00189102	0.00153041	LGMN/NRP1/C1QA/EGR1/GPNMB/AXL/CCL3/SERPINF1/PRNP/ITSN1/TLR4/GRN/FOXO3/RB1/TYROBP/SNX6	16	0
64	ego.0	GO:0045765	regulation of angiogenesis	13/218	141/8866	4.13245e-05	0.00197211	0.00159603	NRP1/GPNMB/STAB1/SASH1/SPRED1/CXCL8/GLUL/SERPINF1/GRN/PRKCA/PIK3C2A/C3AR1/ENPP2	13	0
65	ego.0	GO:0002694	regulation of leukocyte activation	22/218	347/8866	4.16854e-05	0.00197211	0.00159603	IGF1/CD209/CTSC/MERTK/VSIG4/GPNMB/CD81/AXL/CCL3/HLA-E/PRNP/CD84/HES1/TLR4/PIK3R1/ATP11C/PRDM1/GRN/SAMSN1/TYROBP/IL18/ZFP36L1	22	0
66	ego.0	GO:0150077	regulation of neuroinflammatory response	5/218	17/8866	4.17311e-05	0.00197211	0.00159603	IGF1/CTSC/CCL3/GRN/IL18	5	0
67	ego.0	GO:0030260	entry into host cell	10/218	87/8866	5.02986e-05	0.00224116	0.00181378	CD209/WWP1/CD81/ITGAV/CXCL8/AXL/SCARB2/CTSB/ITGB5/MRC1	10	0
68	ego.0	GO:0044409	entry into host	10/218	87/8866	5.02986e-05	0.00224116	0.00181378	CD209/WWP1/CD81/ITGAV/CXCL8/AXL/SCARB2/CTSB/ITGB5/MRC1	10	0
69	ego.0	GO:0051806	entry into cell of other organism involved in symbiotic interaction	10/218	87/8866	5.02986e-05	0.00224116	0.00181378	CD209/WWP1/CD81/ITGAV/CXCL8/AXL/SCARB2/CTSB/ITGB5/MRC1	10	0
70	ego.0	GO:0051828	entry into other organism involved in symbiotic interaction	10/218	87/8866	5.02986e-05	0.00224116	0.00181378	CD209/WWP1/CD81/ITGAV/CXCL8/AXL/SCARB2/CTSB/ITGB5/MRC1	10	0
71	ego.0	GO:0055080	cation homeostasis	22/218	353/8866	5.39695e-05	0.00235896	0.00190911	SLC40A1/CXCL12/PDK4/SLC7A8/ITGAV/CD36/ITPR2/SLC4A7/CCL3/LPAR6/MYO5A/CMKLR1/FPR3/PRNP/DMXL2/TMBIM6/CCR1/FTL/GRN/C3AR1/ATP2B1/HSP90B1	22	0
72	ego.0	GO:0045670	regulation of osteoclast differentiation	7/218	41/8866	5.4455e-05	0.00235896	0.00190911	MITF/CCL3/MAFB/CCR1/TLR4/PIK3R1/TYROBP	7	0
73	ego.0	GO:0043547	positive regulation of GTPase activity	18/218	256/8866	5.71762e-05	0.00244281	0.00197697	NRP1/SRGAP1/CCL4/DOCK4/FAM13A/ADAP2/CCL3/ARHGEF12/ARHGAP18/ALDH1A1/SNX9/DOCK7/TBC1D4/SIPA1L2/TBC1D12/MYO9B/RGS1/TIAM1	18	0
74	ego.0	GO:0050801	ion homeostasis	23/218	381/8866	5.94298e-05	0.00244281	0.00197697	SLC40A1/ABCA1/CXCL12/PDK4/SLC7A8/ITGAV/CD36/ITPR2/SLC4A7/CCL3/LPAR6/MYO5A/CMKLR1/FPR3/PRNP/DMXL2/TMBIM6/CCR1/FTL/GRN/C3AR1/ATP2B1/HSP90B1	23	0
75	ego.0	GO:0051480	regulation of cytosolic calcium ion concentration	13/218	146/8866	5.95235e-05	0.00244281	0.00197697	ITGAV/CD36/ITPR2/CCL3/LPAR6/MYO5A/CMKLR1/FPR3/PRNP/TMBIM6/CCR1/C3AR1/ATP2B1	13	0
76	ego.0	GO:0060326	cell chemotaxis	13/218	146/8866	5.95235e-05	0.00244281	0.00197697	LGMN/NRP1/CXCL12/ITGA9/CCL4/DOCK4/CXCL8/CCL3/CMKLR1/CCR1/C3AR1/TIAM1/OXSR1	13	0
77	ego.0	GO:0070613	regulation of protein processing	10/218	89/8866	6.12513e-05	0.0024493	0.00198222	C1QB/C1QC/C1QA/A2M/VSIG4/CD81/C2/PRKACB/PRNP/C3AR1	10	0
78	ego.0	GO:0098771	inorganic ion homeostasis	22/218	356/8866	6.1252e-05	0.0024493	0.00198222	SLC40A1/CXCL12/PDK4/SLC7A8/ITGAV/CD36/ITPR2/SLC4A7/CCL3/LPAR6/MYO5A/CMKLR1/FPR3/PRNP/DMXL2/TMBIM6/CCR1/FTL/GRN/C3AR1/ATP2B1/HSP90B1	22	0
79	ego.0	GO:0002521	leukocyte differentiation	21/218	331/8866	6.21686e-05	0.00245448	0.00198641	C1QC/EGR1/MERTK/CD81/TMEM176B/MITF/AXL/CSF1R/CCL3/MAFB/TMEM176A/CCR1/TLR4/PIK3R1/ATP11C/PRDM1/RB1/PRKCA/TYROBP/IL18/ZFP36L1	21	0
80	ego.0	GO:0050920	regulation of chemotaxis	11/218	108/8866	6.57001e-05	0.00256115	0.00207274	LGMN/NRP1/CXCL12/CCL4/CXCL8/CCL3/CMKLR1/CCR1/C3AR1/TIAM1/OXSR1	11	0
81	ego.0	GO:1903317	regulation of protein maturation	10/218	90/8866	6.74487e-05	0.00256115	0.00207274	C1QB/C1QC/C1QA/A2M/VSIG4/CD81/C2/PRKACB/PRNP/C3AR1	10	0
82	ego.0	GO:0030449	regulation of complement activation	8/218	57/8866	6.88149e-05	0.00256115	0.00207274	C1QB/C1QC/C1QA/A2M/VSIG4/CD81/C2/C3AR1	8	0
83	ego.0	GO:2000257	regulation of protein activation cascade	8/218	57/8866	6.88149e-05	0.00256115	0.00207274	C1QB/C1QC/C1QA/A2M/VSIG4/CD81/C2/C3AR1	8	0
84	ego.0	GO:0002687	positive regulation of leukocyte migration	9/218	73/8866	6.89762e-05	0.00256115	0.00207274	LGMN/CXCL12/CCL4/CXCL8/CCL3/CMKLR1/CCR1/C3AR1/OXSR1	9	0
85	ego.0	GO:0009611	response to wounding	21/218	335/8866	7.39104e-05	0.00266025	0.00215295	IGF1/NRP1/A2M/MERTK/ITGA9/CD81/CD36/ITPR2/RAP2B/AXL/ADORA3/DGKH/PRKACB/DST/CCR1/TLR4/PIK3R1/GRN/PRKCA/TYROBP/ZFP36L1	21	0
86	ego.0	GO:1990868	response to chemokine	7/218	43/8866	7.48616e-05	0.00266025	0.00215295	CXCL12/CCL4/CXCL8/CCL3/CMKLR1/CCR1/OXSR1	7	0
87	ego.0	GO:1990869	cellular response to chemokine	7/218	43/8866	7.48616e-05	0.00266025	0.00215295	CXCL12/CCL4/CXCL8/CCL3/CMKLR1/CCR1/OXSR1	7	0
88	ego.0	GO:0071222	cellular response to lipopolysaccharide	12/218	129/8866	7.50568e-05	0.00266025	0.00215295	ABCA1/SASH1/CD36/CXCL8/AXL/CCL3/SGMS1/MRC1/ADAM9/TLR4/PRKCA/IL18	12	0
89	ego.0	GO:0030101	natural killer cell activation	7/218	44/8866	8.71869e-05	0.00302151	0.00244531	MERTK/AXL/HLA-E/PRDX1/PRDM1/TYROBP/IL18	7	0
90	ego.0	GO:0071674	mononuclear cell migration	7/218	44/8866	8.71869e-05	0.00302151	0.00244531	LGMN/CXCL12/CCL4/CCL3/CMKLR1/CCR1/C3AR1	7	0
91	ego.0	GO:0043410	positive regulation of MAPK cascade	18/218	265/8866	8.94199e-05	0.00306484	0.00248038	IGF1/NRP1/GPNMB/SASH1/CD81/CD36/CCL4/CSF1R/CCL3/PDGFC/TIMP2/SDCBP/PSAP/ADAM9/CCR1/TLR4/PRKCA/TIAM1	18	0
92	ego.0	GO:0030003	cellular cation homeostasis	20/218	315/8866	9.2613e-05	0.00313028	0.00253334	SLC40A1/CXCL12/ITGAV/CD36/ITPR2/SLC4A7/CCL3/LPAR6/MYO5A/CMKLR1/FPR3/PRNP/DMXL2/TMBIM6/CCR1/FTL/GRN/C3AR1/ATP2B1/HSP90B1	20	0
93	ego.0	GO:0001525	angiogenesis	17/218	242/8866	9.33364e-05	0.00313028	0.00253334	NRP1/GPNMB/STAB1/SASH1/ITGAV/SPRED1/CXCL8/GLUL/SERPINF1/TGFBI/SAT1/GRN/PRKCA/PIK3C2A/C3AR1/IL18/ENPP2	17	0
94	ego.0	GO:1901699	cellular response to nitrogen compound	23/218	393/8866	9.53696e-05	0.00316444	0.00256099	IGF1/LGMN/PDK4/EGR1/CD36/ITPR2/MYO5A/PDGFC/PRKACB/PRNP/TBC1D4/AKAP9/TLR4/PIK3R1/AKR1B1/FOXO3/PIK3C2A/DENND4C/SNX6/ATP2B1/CYFIP1/ZFP36L1/HSP90B1	23	0
95	ego.0	GO:0032680	regulation of tumor necrosis factor production	10/218	94/8866	9.78576e-05	0.00316525	0.00256164	IGF1/GPNMB/CD36/AXL/CCL3/HLA-E/ZBTB20/TLR4/PIK3R1/TYROBP	10	0
96	ego.0	GO:0070374	positive regulation of ERK1 and ERK2 cascade	10/218	94/8866	9.78576e-05	0.00316525	0.00256164	NRP1/GPNMB/CD36/CCL4/CSF1R/CCL3/PDGFC/CCR1/TLR4/PRKCA	10	0
97	ego.0	GO:0032814	regulation of natural killer cell activation	5/218	20/8866	9.84382e-05	0.00316525	0.00256164	AXL/HLA-E/PRDM1/TYROBP/IL18	5	0
98	ego.0	GO:1901652	response to peptide	20/218	317/8866	0.000101028	0.00321538	0.00260221	IGF1/LGMN/CXCL12/PDK4/EGR1/CD36/MYO5A/PRKACB/PRNP/TBC1D4/TLR4/PIK3R1/AKR1B1/FOXO3/PIK3C2A/DENND4C/SNX6/ATP2B1/CYFIP1/ZFP36L1	20	0
99	ego.0	GO:0050900	leukocyte migration	18/218	268/8866	0.000103276	0.00322557	0.00261045	LGMN/CXCL12/MERTK/SLC7A8/ITGA9/CD81/ITGAV/CCL4/CXCL8/CCL3/CMKLR1/SDC3/CCR1/CD84/PIK3R1/SLC7A7/C3AR1/OXSR1	18	0
100	ego.0	GO:0002673	regulation of acute inflammatory response	9/218	77/8866	0.000105275	0.00322557	0.00261045	C1QB/C1QC/C1QA/A2M/VSIG4/CD81/C2/HLA-E/C3AR1	9	0
101	ego.0	GO:0046718	viral entry into host cell	9/218	77/8866	0.000105275	0.00322557	0.00261045	CD209/WWP1/CD81/ITGAV/AXL/SCARB2/CTSB/ITGB5/MRC1	9	0
102	ego.0	GO:1903706	regulation of hemopoiesis	20/218	318/8866	0.000105485	0.00322557	0.00261045	C1QC/TMEM176B/MITF/AXL/CCL3/TCF12/MAFB/TMEM176A/CCR1/HES1/TLR4/PIK3R1/ATP11C/PRDM1/FOXO3/RB1/PRKCA/TYROBP/IL18/ZFP36L1	20	0
103	ego.0	GO:0007204	positive regulation of cytosolic calcium ion concentration	12/218	134/8866	0.000108528	0.00327305	0.00264888	ITGAV/CD36/ITPR2/CCL3/LPAR6/MYO5A/CMKLR1/FPR3/PRNP/TMBIM6/CCR1/C3AR1	12	0
104	ego.0	GO:0006873	cellular ion homeostasis	20/218	319/8866	0.000110115	0.00327305	0.00264888	SLC40A1/CXCL12/ITGAV/CD36/ITPR2/SLC4A7/CCL3/LPAR6/MYO5A/CMKLR1/FPR3/PRNP/DMXL2/TMBIM6/CCR1/FTL/GRN/C3AR1/ATP2B1/HSP90B1	20	0
105	ego.0	GO:0071216	cellular response to biotic stimulus	13/218	155/8866	0.000110186	0.00327305	0.00264888	ABCA1/SASH1/CD36/CXCL8/AXL/CCL3/SGMS1/MRC1/ADAM9/TLR4/PRKCA/TXNIP/IL18	13	0
106	ego.0	GO:0071219	cellular response to molecule of bacterial origin	12/218	135/8866	0.000116575	0.00339584	0.00274826	ABCA1/SASH1/CD36/CXCL8/AXL/CCL3/SGMS1/MRC1/ADAM9/TLR4/PRKCA/IL18	12	0
107	ego.0	GO:0032640	tumor necrosis factor production	10/218	96/8866	0.000116976	0.00339584	0.00274826	IGF1/GPNMB/CD36/AXL/CCL3/HLA-E/ZBTB20/TLR4/PIK3R1/TYROBP	10	0
108	ego.0	GO:0006874	cellular calcium ion homeostasis	15/218	200/8866	0.000117586	0.00339584	0.00274826	CXCL12/ITGAV/CD36/ITPR2/CCL3/LPAR6/MYO5A/CMKLR1/FPR3/PRNP/TMBIM6/CCR1/C3AR1/ATP2B1/HSP90B1	15	0
109	ego.0	GO:0002920	regulation of humoral immune response	8/218	62/8866	0.000126719	0.00361984	0.00292954	C1QB/C1QC/C1QA/A2M/VSIG4/CD81/C2/C3AR1	8	0
110	ego.0	GO:1903555	regulation of tumor necrosis factor superfamily cytokine production	10/218	97/8866	0.000127663	0.00361984	0.00292954	IGF1/GPNMB/CD36/AXL/CCL3/HLA-E/ZBTB20/TLR4/PIK3R1/TYROBP	10	0
111	ego.0	GO:0002526	acute inflammatory response	10/218	99/8866	0.000151527	0.00425777	0.00344582	C1QB/C1QC/C1QA/CD163/A2M/VSIG4/CD81/C2/HLA-E/C3AR1	10	0
112	ego.0	GO:0055074	calcium ion homeostasis	15/218	205/8866	0.000154852	0.00431234	0.00348998	CXCL12/ITGAV/CD36/ITPR2/CCL3/LPAR6/MYO5A/CMKLR1/FPR3/PRNP/TMBIM6/CCR1/C3AR1/ATP2B1/HSP90B1	15	0
113	ego.0	GO:0071706	tumor necrosis factor superfamily cytokine production	10/218	100/8866	0.000164803	0.00454887	0.0036814	IGF1/GPNMB/CD36/AXL/CCL3/HLA-E/ZBTB20/TLR4/PIK3R1/TYROBP	10	0
114	ego.0	GO:0050731	positive regulation of peptidyl-tyrosine phosphorylation	9/218	82/8866	0.000171968	0.00470497	0.00380774	IGF1/NRP1/CD81/CD36/CSF1R/PRNP/HES1/IL18/ENPP2	9	0
115	ego.0	GO:0007229	integrin-mediated signaling pathway	8/218	65/8866	0.000177584	0.00477488	0.00386432	NRP1/ITGA9/ITGAV/ITGB5/DST/ADAM9/CD63/TYROBP	8	0
116	ego.0	GO:1901216	positive regulation of neuron death	8/218	65/8866	0.000177584	0.00477488	0.00386432	C1QA/EGR1/CCL3/PRNP/TLR4/GRN/FOXO3/TYROBP	8	0
117	ego.0	GO:0071396	cellular response to lipid	21/218	357/8866	0.000181155	0.00482925	0.00390831	ABCA1/DAB2/PDK4/SASH1/CD36/CXCL8/AXL/CCL3/SERPINF1/SGMS1/MRC1/CREBRF/ADAM9/TLR4/NR1D2/FOXO3/RB1/PRKCA/IL18/ATP2B1/ZFP36L1	21	0
118	ego.0	GO:0048771	tissue remodeling	9/218	83/8866	0.000188831	0.00499121	0.00403939	PDK4/LIPA/MERTK/GPNMB/MITF/AXL/CSF1R/PRKCA/IL18	9	0
119	ego.0	GO:0001816	cytokine production	25/218	468/8866	0.000199951	0.00522852	0.00423145	MAF/IGF1/ABCA1/LIPA/EGR1/MERTK/VSIG4/GPNMB/CD81/ITGAV/CD36/AXL/CSF1R/CCL3/CMKLR1/HLA-E/PRNP/CD84/ZBTB20/TLR4/PIK3R1/TYROBP/C3AR1/IL18/ATP2B1	25	0
120	ego.0	GO:0050918	positive chemotaxis	5/218	23/8866	0.000201161	0.00522852	0.00423145	NRP1/CXCL12/GPNMB/CXCL8/CCL3	5	0
121	ego.0	GO:0009913	epidermal cell differentiation	9/218	84/8866	0.000207049	0.00533706	0.00431929	CTSL/SLC4A7/PSAP/ADAM9/HES1/ASAH1/DSC2/TXNIP/ZFP36L1	9	0
122	ego.0	GO:0001659	temperature homeostasis	10/218	103/8866	0.000210659	0.00538561	0.00435858	EGR1/GATM/CD36/ALDH1A1/CMKLR1/PDGFC/DOCK7/TLR4/RB1/IL18	10	0
123	ego.0	GO:0070372	regulation of ERK1 and ERK2 cascade	12/218	144/8866	0.000215156	0.00545586	0.00441543	NRP1/GPNMB/CD36/CCL4/SPRED1/CSF1R/CCL3/PDGFC/CCR1/TLR4/PRKCA/TIAM1	12	0
124	ego.0	GO:0097529	myeloid leukocyte migration	10/218	104/8866	0.000228144	0.00573857	0.00464423	LGMN/CXCL12/ITGA9/CD81/CCL4/CXCL8/CCL3/CMKLR1/CCR1/C3AR1	10	0
125	ego.0	GO:0051384	response to glucocorticoid	8/218	68/8866	0.000244162	0.00606748	0.00491042	SERPINF1/CREBRF/HNMT/ADAM9/FOSB/FOXO3/ATP2B1/ZFP36L1	8	0
126	ego.0	GO:0050670	regulation of lymphocyte proliferation	11/218	125/8866	0.000245112	0.00606748	0.00491042	IGF1/CD209/VSIG4/GPNMB/CD81/HLA-E/PRNP/HES1/TLR4/TYROBP/IL18	11	0
127	ego.0	GO:0051093	negative regulation of developmental process	24/218	448/8866	0.00025867	0.00635269	0.00514124	IGF1/LGMN/NRP1/ABCA1/C1QC/CTSC/STAB1/ITGAV/SPRED1/TMEM176B/CCL3/SERPINF1/MAFB/TMEM176A/PRKACB/CCR1/HES1/PMP22/TLR4/PIK3R1/FOXO3/RB1/IL18/ZFP36L1	24	0
128	ego.0	GO:0032944	regulation of mononuclear cell proliferation	11/218	126/8866	0.000262856	0.00640507	0.00518363	IGF1/CD209/VSIG4/GPNMB/CD81/HLA-E/PRNP/HES1/TLR4/TYROBP/IL18	11	0
129	ego.0	GO:0043523	regulation of neuron apoptotic process	10/218	106/8866	0.000266787	0.00645045	0.00522036	LGMN/NRP1/AXL/CCL3/PRNP/ITSN1/GRN/FOXO3/TYROBP/SNX6	10	0
130	ego.0	GO:0006959	humoral immune response	11/218	127/8866	0.000281674	0.00675801	0.00546927	C1QB/C1QC/C1QA/A2M/VSIG4/CD81/CXCL8/C2/RNASE6/HLA-E/C3AR1	11	0
131	ego.0	GO:0065005	protein-lipid complex assembly	4/218	14/8866	0.000293217	0.006871	0.00556071	ABCA1/PRKACB/SNX9/SOAT1	4	0
132	ego.0	GO:0106106	cold-induced thermogenesis	9/218	88/8866	0.000295195	0.006871	0.00556071	GATM/CD36/ALDH1A1/CMKLR1/PDGFC/DOCK7/TLR4/RB1/IL18	9	0
133	ego.0	GO:0120161	regulation of cold-induced thermogenesis	9/218	88/8866	0.000295195	0.006871	0.00556071	GATM/CD36/ALDH1A1/CMKLR1/PDGFC/DOCK7/TLR4/RB1/IL18	9	0
134	ego.0	GO:1903707	negative regulation of hemopoiesis	9/218	88/8866	0.000295195	0.006871	0.00556071	C1QC/TMEM176B/CCL3/MAFB/TMEM176A/HES1/TLR4/PIK3R1/ZFP36L1	9	0
135	ego.0	GO:0051402	neuron apoptotic process	11/218	128/8866	0.000301616	0.0069554	0.00562901	LGMN/NRP1/AXL/CCL3/PRNP/ITSN1/GRN/FOXO3/RB1/TYROBP/SNX6	11	0
136	ego.0	GO:0072503	cellular divalent inorganic cation homeostasis	15/218	218/8866	0.000303281	0.0069554	0.00562901	CXCL12/ITGAV/CD36/ITPR2/CCL3/LPAR6/MYO5A/CMKLR1/FPR3/PRNP/TMBIM6/CCR1/C3AR1/ATP2B1/HSP90B1	15	0
137	ego.0	GO:0048002	antigen processing and presentation of peptide antigen	12/218	150/8866	0.000314614	0.00716264	0.00579673	LGMN/CD209/CTSD/ITGAV/CD36/OSBPL1A/CTSL/AP1B1/ITGB5/NCF4/HLA-E/AP2A2	12	0
138	ego.0	GO:0010959	regulation of metal ion transport	13/218	173/8866	0.000329182	0.00743998	0.00602118	CXCL12/CCL4/CCL3/MYO5A/PRNP/TMBIM6/CCR1/CD63/CD84/AKAP9/UTRN/ATP2B1/OXSR1	13	0
139	ego.0	GO:0030595	leukocyte chemotaxis	10/218	109/8866	0.000334933	0.0075155	0.00608231	LGMN/CXCL12/ITGA9/CCL4/CXCL8/CCL3/CMKLR1/CCR1/C3AR1/OXSR1	10	0
140	ego.0	GO:0008544	epidermis development	11/218	130/8866	0.000345089	0.00768808	0.00622198	CTSL/SLC4A7/MYO5A/PSAP/ZDHHC21/ADAM9/HES1/ASAH1/DSC2/TXNIP/ZFP36L1	11	0
141	ego.0	GO:0010594	regulation of endothelial cell migration	9/218	90/8866	0.000349743	0.00773652	0.00626118	LGMN/NRP1/SASH1/SPRED1/GLUL/SERPINF1/GRN/PRKCA/PIK3C2A	9	0
142	ego.0	GO:0006875	cellular metal ion homeostasis	17/218	271/8866	0.000362208	0.00780397	0.00631576	SLC40A1/CXCL12/ITGAV/CD36/ITPR2/CCL3/LPAR6/MYO5A/CMKLR1/FPR3/PRNP/TMBIM6/CCR1/FTL/C3AR1/ATP2B1/HSP90B1	17	0
143	ego.0	GO:0042116	macrophage activation	7/218	55/8866	0.000367193	0.00780397	0.00631576	C1QA/CTSC/VSIG4/CCL3/TLR4/GRN/TYROBP	7	0
144	ego.0	GO:0043062	extracellular structure organization	13/218	175/8866	0.000368065	0.00780397	0.00631576	ABCA1/A2M/ITGA9/ITGAV/CD36/CTSL/TGFBI/TIMP2/PRKACB/ITGB5/SDCBP/RB1/SOAT1	13	0
145	ego.0	GO:0010632	regulation of epithelial cell migration	11/218	131/8866	0.00036873	0.00780397	0.00631576	LGMN/NRP1/SASH1/SPRED1/GLUL/SERPINF1/ADAM9/GRN/PRKCA/PIK3C2A/ENPP2	11	0
146	ego.0	GO:0001774	microglial cell activation	5/218	26/8866	0.000370307	0.00780397	0.00631576	C1QA/CTSC/CCL3/GRN/TYROBP	5	0
147	ego.0	GO:0002269	leukocyte activation involved in inflammatory response	5/218	26/8866	0.000370307	0.00780397	0.00631576	C1QA/CTSC/CCL3/GRN/TYROBP	5	0
148	ego.0	GO:0042698	ovulation cycle	5/218	26/8866	0.000370307	0.00780397	0.00631576	EGR1/SGPL1/AXL/SERPINF1/FOXO3	5	0
149	ego.0	GO:0010878	cholesterol storage	4/218	15/8866	0.000392175	0.00815462	0.00659955	ABCA1/MSR1/CD36/SOAT1	4	0
150	ego.0	GO:0032816	positive regulation of natural killer cell activation	4/218	15/8866	0.000392175	0.00815462	0.00659955	AXL/HLA-E/TYROBP/IL18	4	0
151	ego.0	GO:0006956	complement activation	8/218	73/8866	0.000399688	0.00823226	0.00666238	C1QB/C1QC/C1QA/A2M/VSIG4/CD81/C2/C3AR1	8	0
152	ego.0	GO:0043087	regulation of GTPase activity	18/218	299/8866	0.000401187	0.00823226	0.00666238	NRP1/SRGAP1/CCL4/DOCK4/FAM13A/ADAP2/CCL3/ARHGEF12/ARHGAP18/ALDH1A1/SNX9/DOCK7/TBC1D4/SIPA1L2/TBC1D12/MYO9B/RGS1/TIAM1	18	0
153	ego.0	GO:0032611	interleukin-1 beta production	7/218	56/8866	0.000411018	0.00829775	0.00671538	IGF1/ABCA1/EGR1/CD36/CCL3/TLR4/TYROBP	7	0
154	ego.0	GO:0042129	regulation of T cell proliferation	9/218	92/8866	0.00041236	0.00829775	0.00671538	IGF1/CD209/VSIG4/GPNMB/CD81/HLA-E/PRNP/HES1/IL18	9	0
155	ego.0	GO:1990845	adaptive thermogenesis	9/218	92/8866	0.00041236	0.00829775	0.00671538	GATM/CD36/ALDH1A1/CMKLR1/PDGFC/DOCK7/TLR4/RB1/IL18	9	0
156	ego.0	GO:0070663	regulation of leukocyte proliferation	11/218	133/8866	0.000420114	0.0083996	0.0067978	IGF1/CD209/VSIG4/GPNMB/CD81/HLA-E/PRNP/HES1/TLR4/TYROBP/IL18	11	0
157	ego.0	GO:0002685	regulation of leukocyte migration	10/218	113/8866	0.000447872	0.00889754	0.00720079	LGMN/CXCL12/CD81/CCL4/CXCL8/CCL3/CMKLR1/CCR1/C3AR1/OXSR1	10	0
158	ego.0	GO:0051249	regulation of lymphocyte activation	18/218	302/8866	0.000452197	0.00892661	0.00722431	IGF1/CD209/MERTK/VSIG4/GPNMB/CD81/AXL/HLA-E/PRNP/HES1/TLR4/PIK3R1/ATP11C/PRDM1/SAMSN1/TYROBP/IL18/ZFP36L1	18	0
159	ego.0	GO:0072507	divalent inorganic cation homeostasis	15/218	227/8866	0.000466966	0.00916016	0.00741333	CXCL12/ITGAV/CD36/ITPR2/CCL3/LPAR6/MYO5A/CMKLR1/FPR3/PRNP/TMBIM6/CCR1/C3AR1/ATP2B1/HSP90B1	15	0
160	ego.0	GO:0045637	regulation of myeloid cell differentiation	12/218	158/8866	0.000505797	0.00985989	0.00797962	C1QC/MITF/CCL3/MAFB/CCR1/TLR4/PIK3R1/FOXO3/RB1/PRKCA/TYROBP/ZFP36L1	12	0
161	ego.0	GO:0019932	second-messenger-mediated signaling	13/218	181/8866	0.000509017	0.00986102	0.00798054	IGF1/ABCA1/CD36/ADGRG6/CCL4/ITPR2/CXCL8/CCL3/MYO5A/CMKLR1/PRNP/CCR1/PRKCA	13	0
162	ego.1	GO:0019221	cytokine-mediated signaling pathway	30/173	475/8866	8.47837e-09	2.57488e-05	2.20348e-05	GBP1/GBP2/TIMP1/CD44/IL17RA/IFITM2/TNFSF13B/CSF3R/IFITM3/STAT1/BIRC3/PSMB1/CASP4/CSF2RB/HIF1A/PSME1/ANXA2/PRKCD/TYK2/SAMHD1/PTPRC/PSMA4/FYN/CASP1/HNRNPA2B1/JAK2/HIPK1/PPIA/ARF1/HNRNPDL	30	1
163	ego.1	GO:0034341	response to interferon-gamma	15/173	128/8866	2.39846e-08	3.64206e-05	3.11674e-05	GBP1/GBP2/KYNU/CD44/GBP5/IFITM2/IFITM3/GCH1/STAT1/GBP4/PRKCD/CASP1/LGALS9/ZYX/JAK2	15	1
164	ego.1	GO:0043299	leukocyte degranulation	25/173	380/8866	7.87998e-08	6.97192e-05	5.9663e-05	LYZ/FGR/MNDA/COTL1/CD44/LTA4H/ADGRE2/PSMB1/ARPC5/SIRPB1/ANXA2/PRKCD/PTPRC/CD55/PIK3CG/ADGRE5/LYN/LGALS9/RHOA/DIAPH1/PPIA/NRAS/ILF2/CMTM6/GMFG	25	1
165	ego.1	GO:0002275	myeloid cell activation involved in immune response	25/173	383/8866	9.18264e-08	6.97192e-05	5.9663e-05	LYZ/FGR/MNDA/COTL1/CD44/LTA4H/ADGRE2/PSMB1/ARPC5/SIRPB1/ANXA2/PRKCD/PTPRC/CD55/PIK3CG/ADGRE5/LYN/LGALS9/RHOA/DIAPH1/PPIA/NRAS/ILF2/CMTM6/GMFG	25	1
166	ego.1	GO:0002274	myeloid leukocyte activation	27/173	445/8866	1.19579e-07	7.26323e-05	6.21559e-05	LYZ/FGR/MNDA/COTL1/PLSCR1/CD44/LTA4H/ADGRE2/PSMB1/ARPC5/SIRPB1/ANXA2/PRKCD/PTPRC/CD55/PIK3CG/ADGRE5/LYN/LGALS9/JAK2/RHOA/DIAPH1/PPIA/NRAS/ILF2/CMTM6/GMFG	27	1
167	ego.1	GO:0002444	myeloid leukocyte mediated immunity	25/173	393/8866	1.51126e-07	7.64951e-05	6.54616e-05	LYZ/FGR/MNDA/COTL1/CD44/LTA4H/ADGRE2/PSMB1/ARPC5/SIRPB1/ANXA2/PRKCD/PTPRC/CD55/PIK3CG/ADGRE5/LYN/LGALS9/RHOA/DIAPH1/PPIA/NRAS/ILF2/CMTM6/GMFG	25	1
168	ego.1	GO:0008154	actin polymerization or depolymerization	14/173	132/8866	2.53619e-07	0.000101265	8.66583e-05	COTL1/ARPC5/PRKCD/MTPN/BRK1/ARPC1B/VASP/JAK2/PFN1/RHOA/PLEK/DIAPH1/ARF1/GMFG	14	1
169	ego.1	GO:0030041	actin filament polymerization	13/173	113/8866	2.66749e-07	0.000101265	8.66583e-05	COTL1/ARPC5/PRKCD/MTPN/BRK1/ARPC1B/VASP/JAK2/PFN1/RHOA/DIAPH1/ARF1/GMFG	13	1
170	ego.1	GO:0008064	regulation of actin polymerization or depolymerization	12/173	112/8866	1.68945e-06	0.000564421	0.00048301	COTL1/ARPC5/PRKCD/MTPN/BRK1/ARPC1B/VASP/PFN1/RHOA/PLEK/ARF1/GMFG	12	1
171	ego.1	GO:0030832	regulation of actin filament length	12/173	113/8866	1.85848e-06	0.000564421	0.00048301	COTL1/ARPC5/PRKCD/MTPN/BRK1/ARPC1B/VASP/PFN1/RHOA/PLEK/ARF1/GMFG	12	1
172	ego.1	GO:0002429	immune response-activating cell surface receptor signaling pathway	20/173	316/8866	3.20212e-06	0.000849275	0.000726777	GBP1/FGR/MNDA/PRKCB/PLSCR1/PSMB1/ARPC5/CSK/THEMIS2/PSME1/PRKCD/PTPRC/PSMA4/BRK1/FYN/RPS3/LYN/ARPC1B/IGHM/NRAS	20	1
173	ego.1	GO:0030833	regulation of actin filament polymerization	11/173	100/8866	3.5762e-06	0.000849275	0.000726777	COTL1/ARPC5/PRKCD/MTPN/BRK1/ARPC1B/VASP/PFN1/RHOA/ARF1/GMFG	11	1
174	ego.1	GO:0043312	neutrophil degranulation	21/173	347/8866	3.63536e-06	0.000849275	0.000726777	LYZ/FGR/MNDA/COTL1/CD44/LTA4H/PSMB1/ARPC5/SIRPB1/ANXA2/PRKCD/PTPRC/CD55/ADGRE5/RHOA/DIAPH1/PPIA/NRAS/ILF2/CMTM6/GMFG	21	1
175	ego.1	GO:0002283	neutrophil activation involved in immune response	21/173	349/8866	3.97984e-06	0.00086334	0.000738813	LYZ/FGR/MNDA/COTL1/CD44/LTA4H/PSMB1/ARPC5/SIRPB1/ANXA2/PRKCD/PTPRC/CD55/ADGRE5/RHOA/DIAPH1/PPIA/NRAS/ILF2/CMTM6/GMFG	21	1
176	ego.1	GO:0035722	interleukin-12-mediated signaling pathway	7/173	36/8866	4.94005e-06	0.000986833	0.000844494	ANXA2/TYK2/HNRNPA2B1/JAK2/PPIA/ARF1/HNRNPDL	7	1
177	ego.1	GO:0002446	neutrophil mediated immunity	21/173	355/8866	5.19899e-06	0.000986833	0.000844494	LYZ/FGR/MNDA/COTL1/CD44/LTA4H/PSMB1/ARPC5/SIRPB1/ANXA2/PRKCD/PTPRC/CD55/ADGRE5/RHOA/DIAPH1/PPIA/NRAS/ILF2/CMTM6/GMFG	21	1
178	ego.1	GO:0042119	neutrophil activation	21/173	357/8866	5.67522e-06	0.00101386	0.000867623	LYZ/FGR/MNDA/COTL1/CD44/LTA4H/PSMB1/ARPC5/SIRPB1/ANXA2/PRKCD/PTPRC/CD55/ADGRE5/RHOA/DIAPH1/PPIA/NRAS/ILF2/CMTM6/GMFG	21	1
179	ego.1	GO:0036230	granulocyte activation	21/173	362/8866	7.04395e-06	0.00105252	0.000900705	LYZ/FGR/MNDA/COTL1/CD44/LTA4H/PSMB1/ARPC5/SIRPB1/ANXA2/PRKCD/PTPRC/CD55/ADGRE5/RHOA/DIAPH1/PPIA/NRAS/ILF2/CMTM6/GMFG	21	1
180	ego.1	GO:0071349	cellular response to interleukin-12	7/173	38/8866	7.22687e-06	0.00105252	0.000900705	ANXA2/TYK2/HNRNPA2B1/JAK2/PPIA/ARF1/HNRNPDL	7	1
181	ego.1	GO:0002366	leukocyte activation involved in immune response	25/173	485/8866	7.22856e-06	0.00105252	0.000900705	LYZ/FGR/MNDA/COTL1/CD44/LTA4H/ADGRE2/PSMB1/ARPC5/SIRPB1/ANXA2/PRKCD/PTPRC/CD55/PIK3CG/ADGRE5/LYN/LGALS9/RHOA/DIAPH1/PPIA/NRAS/ILF2/CMTM6/GMFG	25	1
182	ego.1	GO:0002263	cell activation involved in immune response	25/173	487/8866	7.76745e-06	0.00105252	0.000900705	LYZ/FGR/MNDA/COTL1/CD44/LTA4H/ADGRE2/PSMB1/ARPC5/SIRPB1/ANXA2/PRKCD/PTPRC/CD55/PIK3CG/ADGRE5/LYN/LGALS9/RHOA/DIAPH1/PPIA/NRAS/ILF2/CMTM6/GMFG	25	1
183	ego.1	GO:1902903	regulation of supramolecular fiber organization	15/173	200/8866	7.83675e-06	0.00105252	0.000900705	COTL1/S100A10/ARPC5/PRKCD/MTPN/BRK1/RPS3/AKAP13/ARPC1B/VASP/PFN1/RHOA/PLEK/ARF1/GMFG	15	1
184	ego.1	GO:0110053	regulation of actin filament organization	13/173	153/8866	8.44727e-06	0.00105252	0.000900705	COTL1/S100A10/ARPC5/PRKCD/MTPN/BRK1/ARPC1B/VASP/PFN1/RHOA/PLEK/ARF1/GMFG	13	1
185	ego.1	GO:0051258	protein polymerization	14/173	177/8866	8.6613e-06	0.00105252	0.000900705	COTL1/ARPC5/PRKCD/MTPN/BRK1/RPS3/ARPC1B/VASP/JAK2/PFN1/RHOA/DIAPH1/ARF1/GMFG	14	1
186	ego.1	GO:0070671	response to interleukin-12	7/173	39/8866	8.66413e-06	0.00105252	0.000900705	ANXA2/TYK2/HNRNPA2B1/JAK2/PPIA/ARF1/HNRNPDL	7	1
187	ego.1	GO:0007015	actin filament organization	16/173	229/8866	9.55504e-06	0.0011161	0.000955117	COTL1/S100A10/ARPC5/PRKCD/MTPN/BRK1/ARPC1B/VASP/ZYX/JAK2/PFN1/RHOA/PLEK/DIAPH1/ARF1/GMFG	16	1
188	ego.1	GO:0002768	immune response-regulating cell surface receptor signaling pathway	20/173	342/8866	1.05183e-05	0.00118311	0.00101246	GBP1/FGR/MNDA/PRKCB/PLSCR1/PSMB1/ARPC5/CSK/THEMIS2/PSME1/PRKCD/PTPRC/PSMA4/BRK1/FYN/RPS3/LYN/ARPC1B/IGHM/NRAS	20	1
189	ego.1	GO:0034612	response to tumor necrosis factor	14/173	181/8866	1.12e-05	0.0012148	0.00103958	GBP1/GBP2/TNFSF13B/GCH1/STAT1/BIRC3/PSMB1/CASP4/PSME1/PSMA4/CASP1/RPS3/JAK2/HIPK1	14	1
190	ego.1	GO:0032271	regulation of protein polymerization	12/173	135/8866	1.19902e-05	0.00125566	0.00107455	COTL1/ARPC5/PRKCD/MTPN/BRK1/RPS3/ARPC1B/VASP/PFN1/RHOA/ARF1/GMFG	12	1
191	ego.1	GO:0071346	cellular response to interferon-gamma	11/173	118/8866	1.78365e-05	0.00179521	0.00153627	GBP1/GBP2/CD44/GBP5/STAT1/GBP4/PRKCD/CASP1/LGALS9/ZYX/JAK2	11	1
192	ego.1	GO:0032956	regulation of actin cytoskeleton organization	14/173	189/8866	1.83245e-05	0.00179521	0.00153627	COTL1/S100A10/ARPC5/PRKCD/MTPN/BRK1/AKAP13/ARPC1B/VASP/PFN1/RHOA/PLEK/ARF1/GMFG	14	1
193	ego.1	GO:1902905	positive regulation of supramolecular fiber organization	11/173	119/8866	1.93248e-05	0.00183404	0.0015695	S100A10/ARPC5/BRK1/RPS3/ARPC1B/VASP/PFN1/RHOA/PLEK/ARF1/GMFG	11	1
194	ego.1	GO:0009306	protein secretion	18/173	302/8866	2.32084e-05	0.00208404	0.00178344	GBP1/FGR/IL17RA/GBP5/TNFSF13B/HIF1A/SLC25A5/RAB11FIP1/CASP1/LYN/LGALS9/JAK2/SRGN/PLEK/SEC24A/PPIA/ARF1/SERP1	18	1
195	ego.1	GO:0050865	regulation of cell activation	20/173	362/8866	2.41223e-05	0.00208404	0.00178344	FGR/MNDA/PLSCR1/LST1/TNFSF13B/ADGRE2/SIRPB1/CSK/PRKCD/PTPRC/FYN/CD55/RPS3/LYN/LGALS9/IGHM/JAK2/RHOA/DOCK8/PLEK	20	1
196	ego.1	GO:0030838	positive regulation of actin filament polymerization	8/173	62/8866	2.4624e-05	0.00208404	0.00178344	ARPC5/BRK1/ARPC1B/VASP/PFN1/RHOA/ARF1/GMFG	8	1
197	ego.1	GO:0071356	cellular response to tumor necrosis factor	13/173	169/8866	2.47037e-05	0.00208404	0.00178344	GBP1/GBP2/TNFSF13B/STAT1/BIRC3/PSMB1/CASP4/PSME1/PSMA4/CASP1/RPS3/JAK2/HIPK1	13	1
198	ego.1	GO:0097435	supramolecular fiber organization	20/173	366/8866	2.82512e-05	0.00231889	0.00198441	COTL1/S100A10/ARPC5/KIF2A/ANXA2/PRKCD/MTPN/BRK1/RPS3/AKAP13/ARPC1B/VASP/ZYX/JAK2/PFN1/RHOA/PLEK/DIAPH1/ARF1/GMFG	20	1
199	ego.1	GO:0002790	peptide secretion	18/173	308/8866	3.01794e-05	0.00241197	0.00206407	GBP1/FGR/IL17RA/GBP5/TNFSF13B/HIF1A/SLC25A5/RAB11FIP1/CASP1/LYN/LGALS9/JAK2/SRGN/PLEK/SEC24A/PPIA/ARF1/SERP1	18	1
200	ego.1	GO:0035456	response to interferon-beta	5/173	20/8866	3.26381e-05	0.00254159	0.00217499	MNDA/PLSCR1/IFITM2/IFITM3/STAT1	5	1
201	ego.1	GO:0032273	positive regulation of protein polymerization	9/173	85/8866	3.84056e-05	0.00291594	0.00249535	ARPC5/BRK1/RPS3/ARPC1B/VASP/PFN1/RHOA/ARF1/GMFG	9	1
202	ego.1	GO:0002431	Fc receptor mediated stimulatory signaling pathway	10/173	109/8866	4.97087e-05	0.00368208	0.00315098	FGR/PLSCR1/ARPC5/CSK/PRKCD/PTPRC/BRK1/FYN/LYN/ARPC1B	10	1
203	ego.1	GO:0033209	tumor necrosis factor-mediated signaling pathway	10/173	110/8866	5.37701e-05	0.0037708	0.0032269	TNFSF13B/STAT1/BIRC3/PSMB1/CASP4/PSME1/PSMA4/CASP1/JAK2/HIPK1	10	1
204	ego.1	GO:1903039	positive regulation of leukocyte cell-cell adhesion	12/173	157/8866	5.44072e-05	0.0037708	0.0032269	CD44/TNFSF13B/SIRPB1/CSK/PTPRC/FYN/CD55/RPS3/LYN/LGALS9/RHOA/DOCK8	12	1
205	ego.1	GO:0051495	positive regulation of cytoskeleton organization	11/173	133/8866	5.46312e-05	0.0037708	0.0032269	S100A10/ARPC5/BRK1/RPS3/ARPC1B/VASP/PFN1/RHOA/PLEK/ARF1/GMFG	11	1
206	ego.1	GO:0070201	regulation of establishment of protein localization	22/173	450/8866	6.02188e-05	0.00401645	0.00343712	GBP1/FGR/IL17RA/HIF1A/SLC25A5/RAB11FIP1/CSK/PRKCD/FYN/CASP1/UBE2L3/LYN/LGALS9/JAK2/SRGN/SEC24A/YWHAG/PPIA/TSG101/ARF1/SERP1/CCT6A	22	1
207	ego.1	GO:0060368	regulation of Fc receptor mediated stimulatory signaling pathway	4/173	12/8866	6.13337e-05	0.00401645	0.00343712	PLSCR1/CSK/PTPRC/LYN	4	1
208	ego.1	GO:0032970	regulation of actin filament-based process	14/173	211/8866	6.21577e-05	0.00401645	0.00343712	COTL1/S100A10/ARPC5/PRKCD/MTPN/BRK1/AKAP13/ARPC1B/VASP/PFN1/RHOA/PLEK/ARF1/GMFG	14	1
209	ego.1	GO:0050708	regulation of protein secretion	15/173	240/8866	6.7159e-05	0.00424921	0.00363631	GBP1/FGR/IL17RA/HIF1A/SLC25A5/RAB11FIP1/CASP1/LYN/LGALS9/JAK2/SRGN/SEC24A/PPIA/ARF1/SERP1	15	1
210	ego.1	GO:0050867	positive regulation of cell activation	15/173	241/8866	7.04125e-05	0.00436414	0.00373466	FGR/TNFSF13B/SIRPB1/CSK/PTPRC/FYN/CD55/RPS3/LYN/LGALS9/IGHM/JAK2/RHOA/DOCK8/PLEK	15	1
211	ego.1	GO:0098542	defense response to other organism	16/173	271/8866	7.54802e-05	0.00458467	0.00392338	GBP1/LYZ/FGR/COTL1/GBP2/PLSCR1/IL17RA/IFITM2/IFITM3/STAT1/BIRC3/GBP4/PRKCD/SAMHD1/PTPRC/IGHM	16	1
212	ego.1	GO:1903530	regulation of secretion by cell	19/173	364/8866	8.40774e-05	0.00500673	0.00428456	GBP1/FGR/PRKCB/IL17RA/ADGRE2/HIF1A/SLC25A5/RAB11FIP1/CASP1/LYN/LGALS9/JAK2/SRGN/SEC24A/PPIA/CALM3/TSG101/ARF1/SERP1	19	1
213	ego.1	GO:0002757	immune response-activating signal transduction	21/173	429/8866	8.8103e-05	0.00505226	0.00432353	GBP1/FGR/MNDA/PRKCB/PLSCR1/BIRC3/PSMB1/ARPC5/CSK/THEMIS2/PSME1/PRKCD/PTPRC/PSMA4/BRK1/FYN/RPS3/LYN/ARPC1B/IGHM/NRAS	21	1
214	ego.1	GO:0046651	lymphocyte proliferation	12/173	165/8866	8.81692e-05	0.00505226	0.00432353	MNDA/LST1/TNFSF13B/PRKCD/PTPRC/FYN/CD55/PIK3CG/RPS3/LYN/LGALS9/DOCK8	12	1
215	ego.1	GO:0009611	response to wounding	18/173	335/8866	9.0316e-05	0.00507944	0.00434679	PRKCB/MYOF/TIMP1/PLSCR1/CD44/HIF1A/MAP2K1/ANXA2/PRKCD/MTPN/ARF4/FYN/PIK3CG/LYN/JAK2/RHOA/DOCK8/PLEK	18	1
216	ego.1	GO:0032943	mononuclear cell proliferation	12/173	166/8866	9.3449e-05	0.00516008	0.0044158	MNDA/LST1/TNFSF13B/PRKCD/PTPRC/FYN/CD55/PIK3CG/RPS3/LYN/LGALS9/DOCK8	12	1
217	ego.1	GO:0002791	regulation of peptide secretion	15/173	248/8866	9.73177e-05	0.00527775	0.00451649	GBP1/FGR/IL17RA/HIF1A/SLC25A5/RAB11FIP1/CASP1/LYN/LGALS9/JAK2/SRGN/SEC24A/PPIA/ARF1/SERP1	15	1
218	ego.1	GO:0002253	activation of immune response	22/173	466/8866	0.000100886	0.00536211	0.00458869	GBP1/FGR/MNDA/PRKCB/PLSCR1/BIRC3/PSMB1/ARPC5/CSK/THEMIS2/PSME1/PRKCD/PTPRC/PSMA4/BRK1/FYN/CD55/RPS3/LYN/ARPC1B/IGHM/NRAS	22	1
219	ego.1	GO:0032535	regulation of cellular component size	14/173	221/8866	0.000102405	0.00536211	0.00458869	COTL1/ANXA7/ARPC5/PRKCD/MTPN/BRK1/ARPC1B/VASP/PFN1/RHOA/PLEK/CLN8/ARF1/GMFG	14	1
220	ego.1	GO:1904951	positive regulation of establishment of protein localization	16/173	279/8866	0.000106362	0.00542582	0.0046432	FGR/IL17RA/HIF1A/PRKCD/FYN/CASP1/UBE2L3/LGALS9/JAK2/SEC24A/YWHAG/PPIA/TSG101/ARF1/SERP1/CCT6A	16	1
221	ego.1	GO:0071900	regulation of protein serine/threonine kinase activity	17/173	309/8866	0.000107194	0.00542582	0.0046432	CSK/MAP2K1/PRKCD/PTPRC/PIK3CG/RPS3/AKAP13/LYN/JAK2/RHOA/STK38/GTPBP4/YWHAG/DAZAP2/CCNI/CALM3/TSG101	17	1
222	ego.1	GO:0045576	mast cell activation	6/173	40/8866	0.000112008	0.00557655	0.00477219	FGR/PLSCR1/ADGRE2/PIK3CG/LYN/LGALS9	6	1
223	ego.1	GO:0050870	positive regulation of T cell activation	11/173	145/8866	0.000119693	0.00581311	0.00497463	TNFSF13B/SIRPB1/CSK/PTPRC/FYN/CD55/RPS3/LYN/LGALS9/RHOA/DOCK8	11	1
224	ego.1	GO:0051493	regulation of cytoskeleton organization	17/173	312/8866	0.000120588	0.00581311	0.00497463	COTL1/S100A10/ARPC5/PRKCD/MTPN/BRK1/RPS3/AKAP13/ARPC1B/VASP/PFN1/RHOA/SMC1A/PLEK/DIAPH1/ARF1/GMFG	17	1
225	ego.1	GO:0048010	vascular endothelial growth factor receptor signaling pathway	7/173	58/8866	0.000124011	0.0058847	0.0050359	PRKCB/MYOF/NCF2/HIF1A/BRK1/FYN/RHOA	7	1
226	ego.1	GO:0022409	positive regulation of cell-cell adhesion	12/173	172/8866	0.000131208	0.0060296	0.0051599	CD44/TNFSF13B/SIRPB1/CSK/PTPRC/FYN/CD55/RPS3/LYN/LGALS9/RHOA/DOCK8	12	1
227	ego.1	GO:0022407	regulation of cell-cell adhesion	15/173	255/8866	0.00013281	0.0060296	0.0051599	CD44/TNFSF13B/SIRPB1/CSK/PRKCD/PTPRC/FYN/CD55/RPS3/LYN/LGALS9/JAK2/RHOA/DOCK8/GTPBP4	15	1
228	ego.1	GO:0006954	inflammatory response	20/173	409/8866	0.00013302	0.0060296	0.0051599	LYZ/TIMP1/PLSCR1/CD44/IL17RA/GBP5/BIRC3/ADGRE2/CASP4/HIF1A/THEMIS2/PRKCD/PTPRC/CD55/PIK3CG/ADGRE5/LYN/LGALS9/ZYX/JAK2	20	1
229	ego.1	GO:0045785	positive regulation of cell adhesion	15/173	258/8866	0.000151182	0.00658178	0.00563243	CD44/TNFSF13B/S100A10/SIRPB1/CSK/PTPRC/FYN/CD55/RPS3/LYN/LGALS9/JAK2/RHOA/EMILIN2/DOCK8	15	1
230	ego.1	GO:0051223	regulation of protein transport	20/173	413/8866	0.000151708	0.00658178	0.00563243	GBP1/FGR/IL17RA/HIF1A/SLC25A5/RAB11FIP1/CSK/PRKCD/FYN/CASP1/UBE2L3/LYN/LGALS9/JAK2/SRGN/SEC24A/PPIA/TSG101/ARF1/SERP1	20	1
231	ego.1	GO:0034314	Arp2/3 complex-mediated actin nucleation	5/173	27/8866	0.000152136	0.00658178	0.00563243	ARPC5/BRK1/ARPC1B/ARF1/GMFG	5	1
232	ego.1	GO:0042060	wound healing	16/173	288/8866	0.000153871	0.00658178	0.00563243	PRKCB/MYOF/TIMP1/PLSCR1/CD44/HIF1A/ANXA2/PRKCD/MTPN/FYN/PIK3CG/LYN/JAK2/RHOA/DOCK8/PLEK	16	1
233	ego.1	GO:0030155	regulation of cell adhesion	20/173	415/8866	0.000161894	0.00678501	0.00580635	GBP1/CD44/TNFSF13B/S100A10/SIRPB1/CSK/PRKCD/PTPRC/FYN/CD55/PIK3CG/PPP1CB/RPS3/LYN/LGALS9/JAK2/RHOA/EMILIN2/DOCK8/GTPBP4	20	1
234	ego.1	GO:0070661	leukocyte proliferation	12/173	176/8866	0.00016309	0.00678501	0.00580635	MNDA/LST1/TNFSF13B/PRKCD/PTPRC/FYN/CD55/PIK3CG/RPS3/LYN/LGALS9/DOCK8	12	1
235	ego.1	GO:0051046	regulation of secretion	19/173	387/8866	0.000187645	0.00770105	0.00659027	GBP1/FGR/PRKCB/IL17RA/ADGRE2/HIF1A/SLC25A5/RAB11FIP1/CASP1/LYN/LGALS9/JAK2/SRGN/SEC24A/PPIA/CALM3/TSG101/ARF1/SERP1	19	1
236	ego.1	GO:0018108	peptidyl-tyrosine phosphorylation	12/173	179/8866	0.000191157	0.00774059	0.0066241	FGR/CAMKK2/CD44/CSK/MAP2K1/PRKCD/TYK2/PTPRC/FYN/LYN/JAK2/TSG101	12	1
237	ego.1	GO:0090087	regulation of peptide transport	20/173	422/8866	0.000202465	0.00800135	0.00684724	GBP1/FGR/IL17RA/HIF1A/SLC25A5/RAB11FIP1/CSK/PRKCD/FYN/CASP1/UBE2L3/LYN/LGALS9/JAK2/SRGN/SEC24A/PPIA/TSG101/ARF1/SERP1	20	1
238	ego.1	GO:0090066	regulation of anatomical structure size	15/173	265/8866	0.000202866	0.00800135	0.00684724	COTL1/ANXA7/GCH1/ARPC5/PRKCD/MTPN/BRK1/ARPC1B/VASP/PFN1/RHOA/PLEK/CLN8/ARF1/GMFG	15	1
239	ego.1	GO:0002764	immune response-regulating signaling pathway	21/173	456/8866	0.000206956	0.00805801	0.00689574	GBP1/FGR/MNDA/PRKCB/PLSCR1/BIRC3/PSMB1/ARPC5/CSK/THEMIS2/PSME1/PRKCD/PTPRC/PSMA4/BRK1/FYN/RPS3/LYN/ARPC1B/IGHM/NRAS	21	1
240	ego.1	GO:0018212	peptidyl-tyrosine modification	12/173	181/8866	0.000212079	0.00815295	0.00697698	FGR/CAMKK2/CD44/CSK/MAP2K1/PRKCD/TYK2/PTPRC/FYN/LYN/JAK2/TSG101	12	1
241	ego.1	GO:0033003	regulation of mast cell activation	5/173	29/8866	0.000216838	0.00823172	0.00704439	FGR/PLSCR1/ADGRE2/LYN/LGALS9	5	1
242	ego.2	GO:0006614	SRP-dependent cotranslational protein targeting to membrane	45/300	93/8866	4.50398e-42	1.47776e-38	1.39007e-38	RPL19/RPS29/RPS24/RPS12/RPL23/RPL10A/RPL4/RPL32/RPL5/RPL11/RPS4X/RPS14/RPS13/RPL30/RPS27A/RPL15/RPS2/RPS23/RPS6/RPL14/RPL7A/RPL13A/RPL28/UBA52/RPL26/RPS18/RPS16/RPS19/RPL12/RPL35A/SEC61B/RPL39/RPLP1/RPL31/RPL23A/RPL22/RPL24/RPL37A/SRP9/RPS15/RPL34/RPL9/RPLP2/RPL38/RPS15A	45	2
243	ego.2	GO:0006613	cotranslational protein targeting to membrane	45/300	97/8866	5.13657e-41	8.42655e-38	7.92654e-38	RPL19/RPS29/RPS24/RPS12/RPL23/RPL10A/RPL4/RPL32/RPL5/RPL11/RPS4X/RPS14/RPS13/RPL30/RPS27A/RPL15/RPS2/RPS23/RPS6/RPL14/RPL7A/RPL13A/RPL28/UBA52/RPL26/RPS18/RPS16/RPS19/RPL12/RPL35A/SEC61B/RPL39/RPLP1/RPL31/RPL23A/RPL22/RPL24/RPL37A/SRP9/RPS15/RPL34/RPL9/RPLP2/RPL38/RPS15A	45	2
244	ego.2	GO:0045047	protein targeting to ER	45/300	103/8866	1.52622e-39	1.66917e-36	1.57013e-36	RPL19/RPS29/RPS24/RPS12/RPL23/RPL10A/RPL4/RPL32/RPL5/RPL11/RPS4X/RPS14/RPS13/RPL30/RPS27A/RPL15/RPS2/RPS23/RPS6/RPL14/RPL7A/RPL13A/RPL28/UBA52/RPL26/RPS18/RPS16/RPS19/RPL12/RPL35A/SEC61B/RPL39/RPLP1/RPL31/RPL23A/RPL22/RPL24/RPL37A/SRP9/RPS15/RPL34/RPL9/RPLP2/RPL38/RPS15A	45	2
245	ego.2	GO:0072599	establishment of protein localization to endoplasmic reticulum	45/300	107/8866	1.25799e-38	1.03186e-35	9.70637e-36	RPL19/RPS29/RPS24/RPS12/RPL23/RPL10A/RPL4/RPL32/RPL5/RPL11/RPS4X/RPS14/RPS13/RPL30/RPS27A/RPL15/RPS2/RPS23/RPS6/RPL14/RPL7A/RPL13A/RPL28/UBA52/RPL26/RPS18/RPS16/RPS19/RPL12/RPL35A/SEC61B/RPL39/RPLP1/RPL31/RPL23A/RPL22/RPL24/RPL37A/SRP9/RPS15/RPL34/RPL9/RPLP2/RPL38/RPS15A	45	2
246	ego.2	GO:0000184	nuclear-transcribed mRNA catabolic process, nonsense-mediated decay	44/300	115/8866	1.31855e-35	8.65235e-33	8.13895e-33	RPL19/RPS29/RPS24/RPS12/RPL23/RPL10A/RPL4/RPL32/RPL5/RPL11/RPS4X/RPS14/RPS13/RPL30/RPS27A/RPL15/RPS2/RPS23/RPS6/RPL14/RPL7A/RPL13A/RPL28/UBA52/RPL26/RPS18/RPS16/RPS19/RPL12/RPL35A/RPL39/RPLP1/RPL31/RPL23A/RPL22/RPL24/PABPC1/RPL37A/RPS15/RPL34/RPL9/RPLP2/RPL38/RPS15A	44	2
247	ego.2	GO:0070972	protein localization to endoplasmic reticulum	45/300	127/8866	1.14787e-34	6.27692e-32	5.90447e-32	RPL19/RPS29/RPS24/RPS12/RPL23/RPL10A/RPL4/RPL32/RPL5/RPL11/RPS4X/RPS14/RPS13/RPL30/RPS27A/RPL15/RPS2/RPS23/RPS6/RPL14/RPL7A/RPL13A/RPL28/UBA52/RPL26/RPS18/RPS16/RPS19/RPL12/RPL35A/SEC61B/RPL39/RPLP1/RPL31/RPL23A/RPL22/RPL24/RPL37A/SRP9/RPS15/RPL34/RPL9/RPLP2/RPL38/RPS15A	45	2
248	ego.2	GO:0006612	protein targeting to membrane	47/300	155/8866	1.21284e-32	5.68477e-30	5.34745e-30	RPL19/RPS29/PAK1/RPS24/RPS12/RPL23/RPL10A/RPL4/RPL32/RPL5/RPL11/RPS4X/RPS14/RPS13/RPL30/RPS27A/RPL15/RPS2/RPS23/RPS6/RPL14/RPL7A/RPL13A/RPL28/UBA52/RPL26/RPS18/RPS16/RPS19/RPL12/RPL35A/SEC61B/RPL39/RPLP1/RPL31/RPL23A/RPL22/RPL24/RPL37A/SRP9/RPS15/RPL34/RPL9/ITGB2/RPLP2/RPL38/RPS15A	47	2
249	ego.2	GO:0006413	translational initiation	49/300	173/8866	1.85241e-32	7.59719e-30	7.14639e-30	RPL19/RPS29/RPS24/RPS12/RPL23/RPL10A/RPL4/RPL32/RPL5/RPL11/RPS4X/RPS14/RPS13/RPL30/RPS27A/RPL15/RPS2/RPS23/RPS6/RPL14/RPL7A/RPL13A/RPL28/UBA52/RPL26/RPS18/RPS16/RPS19/RPL12/RPL35A/RPL39/EIF2S3/RPLP1/RPL31/RPL23A/RPL22/EIF3K/RPL24/PABPC1/RPL37A/EIF2S2/EIF4G3/RPS15/RPL34/EIF3I/RPL9/RPLP2/RPL38/RPS15A	49	2
250	ego.2	GO:0000956	nuclear-transcribed mRNA catabolic process	47/300	184/8866	6.46135e-29	2.35552e-26	2.21575e-26	RPL19/RPS29/RPS24/RPS12/RPL23/RPL10A/RPL4/RPL32/RPL5/RPL11/RPS4X/RPS14/RPS13/RPL30/RPS27A/RPL15/RPS2/RPS23/RPS6/RPL14/RPL7A/RPL13A/RPL28/UBA52/RPL26/RPS18/CNOT1/RPS16/RPS19/RPL12/RPL35A/RPL39/RPLP1/RPL31/RPL23A/RPL22/RPL24/PABPC1/RPL37A/RPS15/DDX5/RPL34/RPL9/CNOT7/RPLP2/RPL38/RPS15A	47	2
251	ego.2	GO:0019083	viral transcription	44/300	165/8866	6.0103e-28	1.97198e-25	1.85497e-25	RPL19/RPS29/RPS24/RPS12/RPL23/RPL10A/RPL4/RPL32/RPL5/RPL11/RPS4X/RPS14/RPS13/RPL30/RPS27A/RPL15/RPS2/RPS23/RPS6/RPL14/RPL7A/RPL13A/RPL28/UBA52/RPL26/RPS18/RPS16/RPS19/RPL12/RPL35A/RPL39/RPLP1/RPL31/RPL23A/RPL22/RANBP2/RPL24/RPL37A/RPS15/RPL34/RPL9/RPLP2/RPL38/RPS15A	44	2
252	ego.2	GO:0019080	viral gene expression	44/300	178/8866	1.92129e-26	5.73069e-24	5.39065e-24	RPL19/RPS29/RPS24/RPS12/RPL23/RPL10A/RPL4/RPL32/RPL5/RPL11/RPS4X/RPS14/RPS13/RPL30/RPS27A/RPL15/RPS2/RPS23/RPS6/RPL14/RPL7A/RPL13A/RPL28/UBA52/RPL26/RPS18/RPS16/RPS19/RPL12/RPL35A/RPL39/RPLP1/RPL31/RPL23A/RPL22/RANBP2/RPL24/RPL37A/RPS15/RPL34/RPL9/RPLP2/RPL38/RPS15A	44	2
253	ego.2	GO:0090150	establishment of protein localization to membrane	50/300	247/8866	1.12502e-25	3.07598e-23	2.89346e-23	RPL19/RPS29/PAK1/RPS24/RPS12/RPL23/RPL10A/RACK1/RPL4/RPL32/RPL5/RPL11/RPS4X/RPS14/RPS13/RPL30/RPS27A/RPL15/RPS2/RPS23/RPS6/RPL14/RPL7A/RPL13A/RAB11A/RPL28/UBA52/RPL26/RPS18/RPS16/RPS19/RPL12/RPL35A/SEC61B/RPL39/GOLPH3/RPLP1/RPL31/RPL23A/RPL22/RPL24/RPL37A/SRP9/RPS15/RPL34/RPL9/ITGB2/RPLP2/RPL38/RPS15A	50	2
254	ego.2	GO:0006402	mRNA catabolic process	52/300	302/8866	3.18603e-23	8.04104e-21	7.56391e-21	RPL19/RPS29/RPS24/RPS12/RPL23/RPL10A/RPL4/RPL32/RPL5/RPL11/RPS4X/RPS14/RPS13/RPL30/RPS27A/RPL15/RPS2/RPS23/RPS6/RPL14/RPL7A/RPL13A/RPL28/UBA52/NUDT16/RPL26/RPS18/CNOT1/RPS16/RPS19/RPL12/RPL35A/SET/RPL39/RPLP1/RPL31/RPL23A/RPL22/RPL24/PABPC1/RPL37A/MYD88/RPS15/DDX5/RPL34/RPL9/CNOT7/RPLP2/PSME3/HNRNPD/RPL38/RPS15A	52	2
255	ego.2	GO:0006401	RNA catabolic process	52/300	327/8866	1.41639e-21	3.3194e-19	3.12244e-19	RPL19/RPS29/RPS24/RPS12/RPL23/RPL10A/RPL4/RPL32/RPL5/RPL11/RPS4X/RPS14/RPS13/RPL30/RPS27A/RPL15/RPS2/RPS23/RPS6/RPL14/RPL7A/RPL13A/RPL28/UBA52/NUDT16/RPL26/RPS18/CNOT1/RPS16/RPS19/RPL12/RPL35A/SET/RPL39/RPLP1/RPL31/RPL23A/RPL22/RPL24/PABPC1/RPL37A/MYD88/RPS15/DDX5/RPL34/RPL9/CNOT7/RPLP2/PSME3/HNRNPD/RPL38/RPS15A	52	2
256	ego.2	GO:0072657	protein localization to membrane	56/300	414/8866	9.50064e-20	2.07811e-17	1.9548e-17	RPL19/RPS29/PAK1/RPS24/RPS12/RPL23/ACTB/RPL10A/RACK1/RPL4/RPL32/RPL5/RPL11/RPS4X/RPS14/RPS13/RPL30/RPS27A/RPL15/RPS2/RPS23/RPS6/RPL14/RPL7A/RPL13A/RAP1A/RAB11A/RPL28/GSN/UBA52/RPL26/RPS18/RPS16/RPS19/RPL12/RPL35A/SEC61B/RPL39/GOLPH3/RPLP1/RPL31/RPL23A/RHOG/RPL22/RPL24/SSH1/MYADM/RPL37A/SRP9/RPS15/RPL34/RPL9/ITGB2/RPLP2/RPL38/RPS15A	56	2
257	ego.2	GO:0006605	protein targeting	48/300	333/8866	4.09091e-18	8.38892e-16	7.89115e-16	RPL19/RAC2/RPS29/PAK1/RPS24/RPS12/RPL23/RPL10A/RPL4/RPL32/RPL5/RPL11/RPS4X/RPS14/RPS13/RPL30/RPS27A/RPL15/RPS2/RPS23/RPS6/RPL14/RPL7A/RPL13A/RPL28/UBA52/RPL26/RPS18/RPS16/RPS19/RPL12/RPL35A/SEC61B/RPL39/RPLP1/RPL31/RPL23A/RPL22/RPL24/RPL37A/SRP9/RPS15/RPL34/RPL9/ITGB2/RPLP2/RPL38/RPS15A	48	2
258	ego.2	GO:0034655	nucleobase-containing compound catabolic process	56/300	494/8866	3.63839e-16	7.02209e-14	6.60543e-14	RPL19/RPS29/RPS24/RPS12/RPL23/RPL10A/RPL4/RPL32/RPL5/RPL11/RPS4X/RPS14/RPS13/RPL30/RPS27A/RPL15/RPS2/RPS23/RPS6/RPL14/RPL7A/RPL13A/RPL28/UBA52/NUDT16/RPL26/RPS18/CNOT1/RPS16/RPS19/RPL12/RPL35A/SET/RPL39/RPLP1/RPL31/TIGAR/RPL23A/RPL22/RANBP2/GPX1/RPL24/PABPC1/RPL37A/MYD88/RPS15/DDX5/RPL34/RPL9/HMGB1/CNOT7/RPLP2/PSME3/HNRNPD/RPL38/RPS15A	56	2
259	ego.2	GO:0002181	cytoplasmic translation	23/300	83/8866	1.90844e-15	3.47866e-13	3.27224e-13	RPL19/EEF2/RPS29/RPL10A/RPL32/RPL11/RPL30/RPL15/RPS23/RPL13A/RPL26/RPL35A/RPL39/EIF2S3/RPLP1/RPL31/EIF3K/RPL24/EIF2S2/EIF3I/RPL9/ZC3H15/RPL38	23	2
260	ego.2	GO:0072594	establishment of protein localization to organelle	49/300	424/8866	1.59871e-14	2.76072e-12	2.59691e-12	LAMP3/RPL19/RAC2/RPS29/RPS24/RPS12/RPL23/RPL10A/RPL4/RPL32/RPL5/RPL11/RPS4X/RPS14/RPS13/RPL30/RPS27A/RPL15/RPS2/RPS23/RPS6/RPL14/RPL7A/RPL13A/RAB11A/RPL28/UBA52/RPL26/RPS18/RPS16/RPS19/RPL12/RPL35A/SEC61B/RPL39/RPLP1/RPL31/RPL23A/RPL22/RANBP2/RPL24/RPL37A/SRP9/RPS15/RPL34/RPL9/RPLP2/RPL38/RPS15A	49	2
261	ego.2	GO:0042273	ribosomal large subunit biogenesis	14/300	57/8866	3.95453e-09	6.48741e-07	6.10246e-07	RPL10A/RPL5/RPL11/RPL14/RPL7A/RPL26/RPL12/FASTKD2/RPL35A/RPL23A/RPL24/MRPL1/RSL24D1/RPL38	14	2
262	ego.2	GO:0022613	ribonucleoprotein complex biogenesis	38/300	395/8866	4.17306e-09	6.51991e-07	6.13303e-07	RPS24/RPL10A/SRSF1/RPL5/RPL11/RPS14/RPS2/RPS23/RPS6/RPL14/RPL7A/RPL13A/NUDT16/RPL26/CNOT1/RPS16/RPS19/DDX21/RPL12/FASTKD2/RPL35A/EIF2S3/RPL23A/EIF3K/G3BP2/RPL24/MRPL1/LTV1/WBP11/EIF2S2/DDX39B/RPS15/RSL24D1/EIF3I/C9orf72/CNOT7/RPL38/PA2G4	38	2
263	ego.2	GO:0000027	ribosomal large subunit assembly	8/300	20/8866	1.3841e-07	2.01214e-05	1.89275e-05	RPL5/RPL11/RPL12/FASTKD2/RPL23A/RPL24/RSL24D1/RPL38	8	2
264	ego.2	GO:0098609	cell-cell adhesion	36/300	413/8866	1.41052e-07	2.01214e-05	1.89275e-05	CDH17/CX3CR1/FCGR2B/CEACAM1/RAC2/ACTG1/ITGAX/PAK1/ACTB/MYL12A/ADAM8/AKNA/ALCAM/MYH9/PALLD/CD1D/SPINT2/HLA-DPB1/MALT1/MSN/GOLPH3/JAML/SPN/MYADM/RELA/IL6ST/CD33/VCL/FXYD5/CYLD/ITGB2/ZMIZ1/HMGB1/CLIC1/CTNND1/PYCARD	36	2
265	ego.2	GO:0042254	ribosome biogenesis	26/300	244/8866	1.88424e-07	2.57592e-05	2.42307e-05	RPS24/RPL10A/RPL5/RPL11/RPS14/RPS2/RPS6/RPL14/RPL7A/NUDT16/RPL26/RPS16/RPS19/DDX21/RPL12/FASTKD2/RPL35A/RPL23A/RPL24/MRPL1/LTV1/WBP11/RPS15/RSL24D1/RPL38/PA2G4	26	2
266	ego.2	GO:0042255	ribosome assembly	11/300	48/8866	4.09734e-07	5.37735e-05	5.05827e-05	RPL5/RPL11/RPS14/RPS19/RPL12/FASTKD2/RPL23A/RPL24/RPS15/RSL24D1/RPL38	11	2
267	ego.2	GO:0022618	ribonucleoprotein complex assembly	23/300	206/8866	4.29374e-07	5.41837e-05	5.09686e-05	SRSF1/RPL5/RPL11/RPS14/RPS23/RPL13A/CNOT1/RPS19/RPL12/FASTKD2/EIF2S3/RPL23A/EIF3K/G3BP2/RPL24/EIF2S2/DDX39B/RPS15/RSL24D1/EIF3I/C9orf72/CNOT7/RPL38	23	2
268	ego.2	GO:0071826	ribonucleoprotein complex subunit organization	23/300	218/8866	1.17492e-06	0.000142775	0.000134303	SRSF1/RPL5/RPL11/RPS14/RPS23/RPL13A/CNOT1/RPS19/RPL12/FASTKD2/EIF2S3/RPL23A/EIF3K/G3BP2/RPL24/EIF2S2/DDX39B/RPS15/RSL24D1/EIF3I/C9orf72/CNOT7/RPL38	23	2
269	ego.2	GO:0002366	leukocyte activation involved in immune response	37/300	485/8866	2.51162e-06	0.000294308	0.000276845	CD1C/PLAC8/CDH17/FCGR2B/CEACAM1/EEF2/RAC2/ITGAX/GAPT/LCP1/ADAM8/CTSH/CAP1/RPS6/RAP1A/GSN/NFKB1/MALT1/DBNL/SPN/GDI2/RHOG/CPNE1/GLIPR1/CD33/VCL/ACTR2/CAB39/SNAP23/ITGB2/HMGB1/PYCARD/HLA-F/DEGS1/GPR183/SPTAN1/PA2G4	37	2
270	ego.2	GO:0002263	cell activation involved in immune response	37/300	487/8866	2.76798e-06	0.000313164	0.000294582	CD1C/PLAC8/CDH17/FCGR2B/CEACAM1/EEF2/RAC2/ITGAX/GAPT/LCP1/ADAM8/CTSH/CAP1/RPS6/RAP1A/GSN/NFKB1/MALT1/DBNL/SPN/GDI2/RHOG/CPNE1/GLIPR1/CD33/VCL/ACTR2/CAB39/SNAP23/ITGB2/HMGB1/PYCARD/HLA-F/DEGS1/GPR183/SPTAN1/PA2G4	37	2
271	ego.2	GO:0002250	adaptive immune response	28/300	321/8866	3.74499e-06	0.000409577	0.000385274	CD1C/CD1E/FCGR2B/CLEC10A/CEACAM1/LAMP3/GAPT/HLA-DQA1/HLA-DQB1/CTSH/ALCAM/HLA-DRA/CD1D/CLEC4A/HLA-DPB1/MALT1/DBNL/SPN/DCLRE1C/HLA-DRB1/POU2F2/IL6ST/HLA-DOA/HMGB1/HLA-DQA2/PYCARD/HLA-F/GPR183	28	2
272	ego.2	GO:0042110	T cell activation	27/300	306/8866	4.53648e-06	0.000480135	0.000451645	CD1C/FCGR2B/CEACAM1/RAC2/PAK1/LCP1/ADAM8/MYH9/CD1D/RPS6/RUNX2/CLEC4A/HLA-DPB1/GSN/MALT1/MSN/JAML/SPN/RPL22/FKBP1A/IL6ST/HLA-DOA/CYLD/ZMIZ1/HMGB1/PYCARD/GPR183	27	2
273	ego.2	GO:0016072	rRNA metabolic process	21/300	205/8866	5.55117e-06	0.000569169	0.000535396	RPS24/RPL10A/RPL5/RPL11/RPS14/RPS2/RPS6/RPL14/RPL7A/NUDT16/RPL26/RPS16/RPS19/DDX21/RPL35A/NIFK/MRPL1/WBP11/RPS15/NCL/PA2G4	21	2
274	ego.2	GO:0006364	rRNA processing	19/300	176/8866	7.32109e-06	0.000727894	0.000684703	RPS24/RPL10A/RPL5/RPL11/RPS14/RPS2/RPS6/RPL14/RPL7A/NUDT16/RPL26/RPS16/RPS19/DDX21/RPL35A/MRPL1/WBP11/RPS15/PA2G4	19	2
275	ego.2	GO:0019882	antigen processing and presentation	19/300	177/8866	7.95376e-06	0.000767538	0.000721995	CD207/CD1C/CD1E/FCGR2B/HLA-DQA1/HLA-DQB1/CTSH/HLA-DRA/CD1D/CLEC4A/HLA-DPB1/HLA-DRB1/HLA-DOA/PDIA3/SNAP23/HLA-DQA2/PSME3/PYCARD/HLA-F	19	2
276	ego.2	GO:0019884	antigen processing and presentation of exogenous antigen	17/300	147/8866	8.92081e-06	0.000836262	0.000786641	CD207/CD1C/CD1E/FCGR2B/HLA-DQA1/HLA-DQB1/HLA-DRA/CD1D/CLEC4A/HLA-DPB1/HLA-DRB1/HLA-DOA/PDIA3/SNAP23/HLA-DQA2/PSME3/HLA-F	17	2
277	ego.2	GO:0002764	immune response-regulating signaling pathway	34/300	456/8866	1.08758e-05	0.00099121	0.000932394	FCER1A/FCGR2B/CLEC10A/CEACAM1/ACTG1/PAK1/ACTB/HLA-DQA1/ACTR3/HLA-DQB1/LPXN/CTSH/RPS6KA3/RPS27A/HLA-DRA/ARPC3/CLEC4A/RAP1A/HLA-DPB1/NFKB1/UBA52/MALT1/WIPF1/HLA-DRB1/MYD88/RELA/CD33/PIK3AP1/ACTR2/CYLD/ITGB2/HMGB1/HLA-DQA2/PSME3	34	2
278	ego.2	GO:0043299	leukocyte degranulation	29/300	380/8866	3.28034e-05	0.00290886	0.00273626	PLAC8/FCGR2B/CEACAM1/EEF2/RAC2/ITGAX/ADAM8/CTSH/CAP1/RAP1A/GSN/NFKB1/DBNL/GDI2/RHOG/CPNE1/GLIPR1/CD33/VCL/ACTR2/CAB39/SNAP23/ITGB2/HMGB1/PYCARD/HLA-F/DEGS1/SPTAN1/PA2G4	29	2
279	ego.2	GO:0046649	lymphocyte activation	33/300	469/8866	4.78315e-05	0.00412987	0.00388482	CD1C/CDH17/FCGR2B/CEACAM1/RAC2/PAK1/GAPT/LCP1/ADAM8/MYH9/CD1D/RPS6/RUNX2/CLEC4A/HLA-DPB1/GSN/MALT1/MSN/JAML/SPN/RPL22/DCLRE1C/FKBP1A/POU2F2/IL6ST/HLA-DOA/CYLD/ITGB2/ZMIZ1/HMGB1/PYCARD/HLA-F/GPR183	33	2
280	ego.2	GO:0002757	immune response-activating signal transduction	31/300	429/8866	4.98133e-05	0.00419071	0.00394204	FCGR2B/CLEC10A/CEACAM1/ACTG1/PAK1/ACTB/HLA-DQA1/ACTR3/HLA-DQB1/LPXN/RPS6KA3/RPS27A/HLA-DRA/ARPC3/CLEC4A/RAP1A/HLA-DPB1/NFKB1/UBA52/MALT1/WIPF1/HLA-DRB1/MYD88/RELA/PIK3AP1/ACTR2/CYLD/ITGB2/HMGB1/HLA-DQA2/PSME3	31	2
281	ego.2	GO:0002444	myeloid leukocyte mediated immunity	29/300	393/8866	6.05784e-05	0.00483191	0.0045452	PLAC8/FCGR2B/CEACAM1/EEF2/RAC2/ITGAX/ADAM8/CTSH/CAP1/RAP1A/GSN/NFKB1/DDX21/DBNL/GDI2/RHOG/CPNE1/GLIPR1/CD33/VCL/ACTR2/CAB39/SNAP23/ITGB2/HMGB1/PYCARD/DEGS1/SPTAN1/PA2G4	29	2
282	ego.2	GO:0019221	cytokine-mediated signaling pathway	33/300	475/8866	6.14362e-05	0.00483191	0.0045452	CX3CR1/CEACAM1/ITGAX/LCP1/RACK1/HLA-DQA1/HLA-DQB1/CIITA/RPS27A/HLA-DRA/HLA-DPB1/NFKB1/UBA52/MSN/IL2RG/RALA/CPNE1/HLA-DRB1/MYD88/MX2/PITPNA/RELA/IL6ST/COMMD7/CYLD/ITGB2/ZC3H15/HLA-DQA2/CNOT7/PSME3/PYCARD/HLA-F/PDCD4	33	2
283	ego.2	GO:0001913	T cell mediated cytotoxicity	7/300	31/8866	6.18531e-05	0.00483191	0.0045452	CD1C/CD1E/FCGR2B/CEACAM1/CTSH/CD1D/HLA-F	7	2
284	ego.2	GO:0001914	regulation of T cell mediated cytotoxicity	6/300	22/8866	6.73543e-05	0.00513929	0.00483434	CD1C/CD1E/FCGR2B/CEACAM1/CD1D/HLA-F	6	2
285	ego.2	GO:0042119	neutrophil activation	27/300	357/8866	7.23185e-05	0.00530776	0.00499281	PLAC8/FCGR2B/CEACAM1/EEF2/ITGAX/ADAM8/CTSH/CAP1/RAP1A/GSN/NFKB1/DBNL/GDI2/RHOG/CPNE1/GLIPR1/CD33/VCL/ACTR2/CAB39/SNAP23/ITGB2/HMGB1/PYCARD/DEGS1/SPTAN1/PA2G4	27	2
286	ego.2	GO:0006417	regulation of translation	23/300	280/8866	7.27977e-05	0.00530776	0.00499281	EEF2/RACK1/RPL5/RPS4X/RPS14/RPS6KA3/RPL13A/RPL26/CNOT1/FASTKD2/EIF2S3/RPLP1/RPL22/EIF3K/PABPC1/SRP9/DDX39B/EIF4G3/CNOT7/NCL/HNRNPD/RPL38/PA2G4	23	2
287	ego.2	GO:0036230	granulocyte activation	27/300	362/8866	9.15826e-05	0.00653223	0.00614463	PLAC8/FCGR2B/CEACAM1/EEF2/ITGAX/ADAM8/CTSH/CAP1/RAP1A/GSN/NFKB1/DBNL/GDI2/RHOG/CPNE1/GLIPR1/CD33/VCL/ACTR2/CAB39/SNAP23/ITGB2/HMGB1/PYCARD/DEGS1/SPTAN1/PA2G4	27	2
288	ego.2	GO:0002253	activation of immune response	32/300	466/8866	9.95704e-05	0.00695086	0.00653842	FCGR2B/CLEC10A/CEACAM1/ACTG1/PAK1/ACTB/HLA-DQA1/ACTR3/HLA-DQB1/LPXN/RPS6KA3/RPS27A/HLA-DRA/ARPC3/CLEC4A/RAP1A/HLA-DPB1/NFKB1/UBA52/MALT1/WIPF1/HLA-DRB1/MYD88/RELA/PIK3AP1/ACTR2/CYLD/ITGB2/HMGB1/HLA-DQA2/PSME3/PYCARD	32	2
289	ego.2	GO:0043312	neutrophil degranulation	26/300	347/8866	0.00011502	0.00786211	0.0073956	PLAC8/CEACAM1/EEF2/ITGAX/ADAM8/CTSH/CAP1/RAP1A/GSN/NFKB1/DBNL/GDI2/RHOG/CPNE1/GLIPR1/CD33/VCL/ACTR2/CAB39/SNAP23/ITGB2/HMGB1/PYCARD/DEGS1/SPTAN1/PA2G4	26	2
290	ego.2	GO:0002283	neutrophil activation involved in immune response	26/300	349/8866	0.000126307	0.0084574	0.00795557	PLAC8/CEACAM1/EEF2/ITGAX/ADAM8/CTSH/CAP1/RAP1A/GSN/NFKB1/DBNL/GDI2/RHOG/CPNE1/GLIPR1/CD33/VCL/ACTR2/CAB39/SNAP23/ITGB2/HMGB1/PYCARD/DEGS1/SPTAN1/PA2G4	26	2
291	ego.2	GO:0002709	regulation of T cell mediated immunity	8/300	46/8866	0.000133091	0.00873344	0.00821523	CD1C/CD1E/FCGR2B/CEACAM1/CD1D/MALT1/HMGB1/HLA-F	8	2
292	ego.3	GO:0002483	antigen processing and presentation of endogenous peptide antigen	8/497	12/8866	3.74181e-08	7.47614e-05	7.0287e-05	TAP1/TAP2/HLA-A/HLA-B/HLA-C/TAPBP/B2M/ERAP2	8	3
293	ego.3	GO:0019885	antigen processing and presentation of endogenous peptide antigen via MHC class I	8/497	12/8866	3.74181e-08	7.47614e-05	7.0287e-05	TAP1/TAP2/HLA-A/HLA-B/HLA-C/TAPBP/B2M/ERAP2	8	3
294	ego.3	GO:0019883	antigen processing and presentation of endogenous antigen	9/497	17/8866	8.26302e-08	0.000110063	0.000103476	TAP1/TAP2/HLA-A/CD74/HLA-B/HLA-C/TAPBP/B2M/ERAP2	9	3
295	ego.3	GO:0048002	antigen processing and presentation of peptide antigen	26/497	150/8866	2.11176e-07	0.000210965	0.000198339	HLA-DOB/TAP1/TAP2/HLA-A/CD74/HLA-B/HLA-DPA1/PSME2/PSMB8/PSMA3/DYNC1LI1/RAB7A/AP1S2/HLA-C/PSMB9/PSMB6/LNPEP/PSMD11/TAPBP/CAPZA1/AP2B1/PSMD14/B2M/ERAP2/PSMD10/SEC24D	26	3
296	ego.3	GO:0002478	antigen processing and presentation of exogenous peptide antigen	25/497	142/8866	2.66149e-07	0.000212707	0.000199976	HLA-DOB/TAP1/TAP2/HLA-A/CD74/HLA-B/HLA-DPA1/PSME2/PSMB8/PSMA3/DYNC1LI1/RAB7A/AP1S2/HLA-C/PSMB9/PSMB6/LNPEP/PSMD11/TAPBP/CAPZA1/AP2B1/PSMD14/B2M/PSMD10/SEC24D	25	3
297	ego.3	GO:0002474	antigen processing and presentation of peptide antigen via MHC class I	18/497	82/8866	4.51159e-07	0.000260636	0.000245037	TAP1/TAP2/HLA-A/HLA-B/PSME2/PSMB8/PSMA3/HLA-C/PSMB9/PSMB6/LNPEP/PSMD11/TAPBP/PSMD14/B2M/ERAP2/PSMD10/SEC24D	18	3
298	ego.3	GO:0019882	antigen processing and presentation	28/497	177/8866	5.14846e-07	0.000260636	0.000245037	HLA-DOB/TAP1/TAP2/HLA-A/CD74/HLA-B/HLA-DPA1/PSME2/PSMB8/PSMA3/DYNC1LI1/RAB7A/AP1S2/HLA-C/PSMB9/PSMB6/LNPEP/PSMD11/TAPBP/CAPZA1/AP2B1/PSMD14/RFTN1/B2M/RAB8B/ERAP2/PSMD10/SEC24D	28	3
299	ego.3	GO:0019884	antigen processing and presentation of exogenous antigen	25/497	147/8866	5.26767e-07	0.000260636	0.000245037	HLA-DOB/TAP1/TAP2/HLA-A/CD74/HLA-B/HLA-DPA1/PSME2/PSMB8/PSMA3/DYNC1LI1/RAB7A/AP1S2/HLA-C/PSMB9/PSMB6/LNPEP/PSMD11/TAPBP/CAPZA1/AP2B1/PSMD14/B2M/PSMD10/SEC24D	25	3
300	ego.3	GO:0042590	antigen processing and presentation of exogenous peptide antigen via MHC class I	16/497	67/8866	5.87019e-07	0.000260636	0.000245037	TAP1/TAP2/HLA-A/HLA-B/PSME2/PSMB8/PSMA3/HLA-C/PSMB9/PSMB6/LNPEP/PSMD11/TAPBP/PSMD14/B2M/PSMD10	16	3
301	ego.3	GO:0002479	antigen processing and presentation of exogenous peptide antigen via MHC class I, TAP-dependent	15/497	64/8866	1.71027e-06	0.000683423	0.00064252	TAP1/TAP2/HLA-A/HLA-B/PSME2/PSMB8/PSMA3/HLA-C/PSMB9/PSMB6/PSMD11/TAPBP/PSMD14/B2M/PSMD10	15	3
302	ego.3	GO:0019221	cytokine-mediated signaling pathway	52/497	475/8866	2.03077e-06	0.000737724	0.000693572	XCR1/IRF8/CCND1/FLT3/CAMK2D/BCL6/VIM/TMSB4X/TRIM22/CFL1/YWHAZ/MCL1/ROBO1/AIM2/PIK3CB/AGPAT1/CNN2/HLA-A/CBL/INPP5D/CD74/HLA-B/HLA-DPA1/PSME2/ZEB1/ACSL1/GSTP1/NLRC5/PSMB8/PSMA3/VCAM1/UBE2N/WNT5A/STX3/HLA-C/PSMB9/PSMB6/NMI/MYC/RPLP0/PSMD11/CUL1/CAPZA1/PIM1/PSMD14/B2M/HSPA8/PSMD10/BAG4/ITGB1/ABCE1/RBX1	52	3
303	kk.0	hsa04142	Lysosome	15/122	128/8093	6.24494e-10	1.5425e-07	1.22927e-07	LGMN/LIPA/FUCA1/CTSC/CTSD/CTSL/SCARB2/CTSB/AP1B1/PSAP/CD63/LAPTM4A/ASAH1/IGF2R/NPC2	15	0
304	kk.0	hsa05163	Human cytomegalovirus infection	13/122	225/8093	3.15319e-05	0.00389419	0.0031034	CXCL12/ITGAV/CCL4/ITPR2/CXCL8/CCL3/ARHGEF12/PRKACB/HLA-E/CCR1/PIK3R1/RB1/PRKCA	13	0
305	kk.0	hsa05205	Proteoglycans in cancer	12/122	205/8093	5.69161e-05	0.00468609	0.0037345	IGF1/ITGAV/CTSL/ITPR2/ARHGEF12/PRKACB/ITGB5/CD63/TLR4/PIK3R1/PRKCA/TIAM1	12	0
306	kk.0	hsa04145	Phagosome	10/122	152/8093	9.2521e-05	0.00473574	0.00377406	CD209/MSR1/ITGAV/CD36/CTSL/ITGB5/NCF4/MRC1/HLA-E/TLR4	10	0
307	kk.0	hsa04979	Cholesterol metabolism	6/122	50/8093	9.58652e-05	0.00473574	0.00377406	ABCA1/LIPA/CD36/NCEH1/SOAT1/NPC2	6	0
323	kk.1	hsa05132	Salmonella infection	16/107	249/8093	1.41529e-07	3.05703e-05	2.20487e-05	BIRC3/CASP4/S100A10/ARPC5/MAP2K1/ANXA2/PTPRC/BRK1/CASP1/PIK3CG/RPS3/ARPC1B/ARL8B/PFN1/RHOA/ARF1	16	1
324	kk.1	hsa04621	NOD-like receptor signaling pathway	11/107	184/8093	2.89024e-05	0.00231243	0.00166783	GBP1/GBP2/GBP5/STAT1/BIRC3/CASP4/GBP4/PRKCD/TYK2/CASP1/RHOA	11	1
325	kk.1	hsa04666	Fc gamma R-mediated phagocytosis	8/107	97/8093	3.91635e-05	0.00231243	0.00166783	PRKCB/ARPC5/MAP2K1/PRKCD/PTPRC/LYN/ARPC1B/VASP	8	1
326	kk.1	hsa04062	Chemokine signaling pathway	11/107	192/8093	4.28227e-05	0.00231243	0.00166783	FGR/PRKCB/STAT1/MAP2K1/PRKCD/GNG5/PIK3CG/LYN/JAK2/RHOA/NRAS	11	1
327	kk.1	hsa05130	Pathogenic Escherichia coli infection	11/107	197/8093	5.41865e-05	0.00234086	0.00168834	CASP4/ARPC5/BRK1/FYN/ARHGEF1/CASP1/RPS3/ARPC1B/RHOA/SEC24A/ARF1	11	1
328	kk.1	hsa04725	Cholinergic synapse	8/107	113/8093	0.000116479	0.00419324	0.00302436	PRKCB/MAP2K1/FYN/GNG5/PIK3CG/CREB5/JAK2/NRAS	8	1
329	kk.1	hsa05167	Kaposi sarcoma-associated herpesvirus infection	10/107	194/8093	0.00023192	0.00715637	0.00516152	STAT1/HIF1A/MAP2K1/TYK2/GNG5/PIK3CG/LYN/JAK2/CALM3/NRAS	10	1
349	kk.2	hsa03010	Ribosome	47/190	158/8093	3.42176e-40	8.28065e-38	7.02361e-38	RPL19/RPS29/RPS24/RPS12/RPL23/RPL10A/RPL4/RPL32/RPL5/RPL11/RPS4X/RPS14/RPS13/RPL30/RPS27A/RPL15/RPS2/RPS23/RPS6/RPL14/RPL7A/RPL13A/RPL28/UBA52/RPL26/RPS18/RPS16/RPS19/RPL12/RPL35A/RPL39/RPLP1/RPL31/RPL23A/RPL22/RPL24/MRPL3/MRPL1/RPL37A/RPS15/RSL24D1/RPL34/RPL9/FAU/RPLP2/RPL38/RPS15A	47	2
350	kk.2	hsa05171	Coronavirus disease - COVID-19	50/190	232/8093	2.86614e-35	3.46803e-33	2.94157e-33	RPL19/RPS29/RPS24/RPS12/RPL23/RPL10A/RPL4/RPL32/RPL5/RPL11/RPS4X/RPS14/RPS13/RPL30/RPS27A/RPL15/RPS2/RPS23/RPS6/RPL14/RPL7A/RPL13A/RPL28/NFKB1/UBA52/RPL26/RPS18/RPS16/RPS19/RPL12/RPL35A/RPL39/RPLP1/RPL31/RPL23A/RPL22/RPL24/RPL37A/MYD88/MX2/RELA/RPS15/RSL24D1/IL6ST/RPL34/RPL9/FAU/RPLP2/RPL38/RPS15A	50	2
351	kk.2	hsa05416	Viral myocarditis	13/190	60/8093	8.58877e-10	6.92827e-08	5.87653e-08	RAC2/ACTG1/ACTB/HLA-DQA1/HLA-DQB1/HLA-DRA/HLA-DPB1/HLA-DRB1/EIF4G3/HLA-DOA/ITGB2/HLA-DQA2/HLA-F	13	2
352	kk.2	hsa05310	Asthma	8/190	31/8093	3.95587e-07	2.3933e-05	2.02999e-05	FCER1A/HLA-DQA1/HLA-DQB1/HLA-DRA/HLA-DPB1/HLA-DRB1/HLA-DOA/HLA-DQA2	8	2
353	kk.2	hsa05140	Leishmaniasis	11/190	77/8093	1.54774e-06	6.7294e-05	5.70784e-05	HLA-DQA1/HLA-DQB1/HLA-DRA/HLA-DPB1/NFKB1/HLA-DRB1/MYD88/RELA/HLA-DOA/ITGB2/HLA-DQA2	11	2
354	kk.2	hsa04612	Antigen processing and presentation	11/190	78/8093	1.76538e-06	6.7294e-05	5.70784e-05	HLA-DQA1/HLA-DQB1/CIITA/HLA-DRA/HLA-DPB1/HLA-DRB1/HLA-DOA/PDIA3/HLA-DQA2/PSME3/HLA-F	11	2
355	kk.2	hsa05330	Allograft rejection	8/190	38/8093	2.13001e-06	6.7294e-05	5.70784e-05	HLA-DQA1/HLA-DQB1/HLA-DRA/HLA-DPB1/HLA-DRB1/HLA-DOA/HLA-DQA2/HLA-F	8	2
356	kk.2	hsa05321	Inflammatory bowel disease	10/190	65/8093	2.34168e-06	6.7294e-05	5.70784e-05	HLA-DQA1/HLA-DQB1/HLA-DRA/HLA-DPB1/NFKB1/IL2RG/HLA-DRB1/RELA/HLA-DOA/HLA-DQA2	10	2
357	kk.2	hsa05164	Influenza A	16/190	172/8093	2.50267e-06	6.7294e-05	5.70784e-05	ACTG1/ACTB/HLA-DQA1/HLA-DQB1/CIITA/HLA-DRA/RAB11A/HLA-DPB1/NFKB1/HLA-DRB1/MYD88/MX2/RELA/HLA-DOA/HLA-DQA2/PYCARD	16	2
358	kk.2	hsa05135	Yersinia infection	14/190	137/8093	3.6131e-06	8.74369e-05	7.41635e-05	RAC2/ACTG1/ACTB/ACTR3/RPS6KA3/ARPC3/NFKB1/WIPF1/GNAQ/RHOG/MYD88/RELA/ACTR2/PYCARD	14	2
359	kk.2	hsa05332	Graft-versus-host disease	8/190	42/8093	4.74351e-06	0.000104357	8.85152e-05	HLA-DQA1/HLA-DQB1/HLA-DRA/HLA-DPB1/HLA-DRB1/HLA-DOA/HLA-DQA2/HLA-F	8	2
360	kk.2	hsa04940	Type I diabetes mellitus	8/190	43/8093	5.71176e-06	0.000115187	9.77012e-05	HLA-DQA1/HLA-DQB1/HLA-DRA/HLA-DPB1/HLA-DRB1/HLA-DOA/HLA-DQA2/HLA-F	8	2
361	kk.2	hsa04640	Hematopoietic cell lineage	11/190	99/8093	1.8627e-05	0.00034334	0.00029122	CD1C/CD1E/HLA-DQA1/HLA-DQB1/HLA-DRA/CD1D/HLA-DPB1/HLA-DRB1/CD33/HLA-DOA/HLA-DQA2	11	2
362	kk.2	hsa05152	Tuberculosis	15/190	180/8093	1.98627e-05	0.00034334	0.00029122	FCGR2B/ITGAX/HLA-DQA1/HLA-DQB1/CIITA/HLA-DRA/HLA-DPB1/NFKB1/MALT1/HLA-DRB1/MYD88/RELA/HLA-DOA/ITGB2/HLA-DQA2	15	2
363	kk.2	hsa05320	Autoimmune thyroid disease	8/190	53/8093	2.85601e-05	0.00046077	0.000390823	HLA-DQA1/HLA-DQB1/HLA-DRA/HLA-DPB1/HLA-DRB1/HLA-DOA/HLA-DQA2/HLA-F	8	2
364	kk.2	hsa04659	Th17 cell differentiation	11/190	108/8093	4.2426e-05	0.000641693	0.000544281	HLA-DQA1/HLA-DQB1/HLA-DRA/HLA-DPB1/NFKB1/IL2RG/HLA-DRB1/RELA/IL6ST/HLA-DOA/HLA-DQA2	11	2
365	kk.2	hsa04810	Regulation of actin cytoskeleton	16/190	218/8093	5.0315e-05	0.000701006	0.00059459	RAC2/ACTG1/ITGAX/PAK1/ACTB/MYL12A/ACTR3/MYH9/ARPC3/GSN/MSN/PIP4K2A/SSH1/VCL/ACTR2/ITGB2	16	2
366	kk.2	hsa04658	Th1 and Th2 cell differentiation	10/190	92/8093	5.44653e-05	0.000701006	0.00059459	HLA-DQA1/HLA-DQB1/HLA-DRA/HLA-DPB1/NFKB1/IL2RG/HLA-DRB1/RELA/HLA-DOA/HLA-DQA2	10	2
367	kk.2	hsa04145	Phagosome	13/190	152/8093	5.50377e-05	0.000701006	0.00059459	FCGR2B/ACTG1/ACTB/HLA-DQA1/HLA-DQB1/HLA-DRA/HLA-DPB1/SEC61B/HLA-DRB1/HLA-DOA/ITGB2/HLA-DQA2/HLA-F	13	2
368	kk.2	hsa05145	Toxoplasmosis	11/190	112/8093	5.94809e-05	0.000719719	0.000610462	HLA-DQA1/HLA-DQB1/CIITA/HLA-DRA/HLA-DPB1/NFKB1/HLA-DRB1/MYD88/RELA/HLA-DOA/HLA-DQA2	11	2
369	kk.2	hsa04672	Intestinal immune network for IgA production	7/190	49/8093	0.00013121	0.00151204	0.00128251	HLA-DQA1/HLA-DQB1/HLA-DRA/HLA-DPB1/HLA-DRB1/HLA-DOA/HLA-DQA2	7	2
370	kk.2	hsa04530	Tight junction	13/190	169/8093	0.000162759	0.00179035	0.00151857	CD1C/CD1E/ACTG1/ACTB/MYL12A/ACTR3/MYH9/CD1D/ARPC3/RAP1A/MSN/PCNA/ACTR2	13	2
371	kk.2	hsa05130	Pathogenic Escherichia coli infection	14/190	197/8093	0.000210911	0.00220475	0.00187006	ACTG1/PAK1/ACTB/ACTR3/MYH9/ARPC3/NFKB1/WIPF1/MYD88/RELA/MYO1F/ACTR2/NCL/PYCARD	14	2
372	kk.2	hsa05131	Shigellosis	16/190	247/8093	0.000218653	0.00220475	0.00187006	ACTG1/ACTB/MYL12A/ACTR3/RPS27A/ARPC3/NFKB1/UBA52/MALT1/CAPNS1/MYD88/RELA/VCL/ACTR2/ITPR1/PYCARD	16	2
373	kk.2	hsa04670	Leukocyte transendothelial migration	10/190	114/8093	0.000329035	0.00318506	0.00270155	RAC2/ACTG1/ACTB/MYL12A/RAP1A/MSN/ARHGAP5/VCL/ITGB2/CTNND1	10	2
374	kk.2	hsa05150	Staphylococcus aureus infection	9/190	96/8093	0.000399738	0.00372064	0.00315582	FCGR2B/HLA-DQA1/HLA-DQB1/HLA-DRA/HLA-DPB1/HLA-DRB1/HLA-DOA/ITGB2/HLA-DQA2	9	2
375	kk.2	hsa04514	Cell adhesion molecules	11/190	149/8093	0.000736165	0.00659822	0.00559658	HLA-DQA1/HLA-DQB1/ALCAM/HLA-DRA/HLA-DPB1/SPN/HLA-DRB1/HLA-DOA/ITGB2/HLA-DQA2/HLA-F	11	2
376	kk.2	hsa05169	Epstein-Barr virus infection	13/190	202/8093	0.000911073	0.00787427	0.00667892	CCND2/HLA-DQA1/HLA-DQB1/HLA-DRA/HLA-DPB1/NFKB1/HLA-DRB1/MYD88/RELA/HLA-DOA/PDIA3/HLA-DQA2/HLA-F	13	2
386	kk.3	hsa04612	Antigen processing and presentation	13/260	78/8093	9.83439e-07	0.000283231	0.000245342	HLA-DOB/TAP1/TAP2/HLA-A/CD74/HLA-B/HLA-DPA1/PSME2/HLA-C/TAPBP/HSPA4/B2M/HSPA8	13	3
387	kk.3	hsa05169	Epstein-Barr virus infection	20/260	202/8093	6.9527e-06	0.00100119	0.000867258	CCND1/VIM/HLA-DOB/TAP1/TAP2/PIK3CB/HLA-A/HLA-B/HLA-DPA1/MAPK9/HLA-C/PLCG2/MYC/PSMD11/TAPBP/PSMD14/B2M/MAP2K6/TRAF5/BID	20	3
388	kk.3	hsa05170	Human immunodeficiency virus 1 infection	20/260	212/8093	1.43539e-05	0.00137797	0.00119364	TAP1/TAP2/CFL1/PIK3CB/HLA-A/HLA-B/PTK2/MAPK9/AP1S2/HLA-C/GNB1/PLCG2/TAPBP/CUL1/B2M/MAP2K6/GNG7/TRAF5/RBX1/BID	20	3
389	kk.3	hsa03050	Proteasome	8/260	46/8093	9.21217e-05	0.00663277	0.00574549	PSME2/PSMB8/PSMA3/PSMB9/PSMB6/PSMD11/PSMD14/POMP	8	3

## Sheet: fig_3d.cluster.markers.table
X	p_val	avg_logFC	pct.1	pct.2	p_val_adj	cluster	gene
CD4	5.96646e-61	1.40782	0.412	0.037	6.16037e-57	0	CD4
IL7R	6.74866e-67	1.03296	0.754	0.332	6.96799e-63	0	IL7R
MAF	5.34814e-27	1.0136	0.411	0.173	5.52196e-23	0	MAF
SPOCK2	4.9313e-26	0.739576	0.412	0.165	5.09157e-22	0	SPOCK2
INPP4B	7.64371e-19	0.695677	0.35	0.153	7.89213e-15	0	INPP4B
RORA	6.76246e-27	0.692842	0.718	0.539	6.98224e-23	0	RORA
PHTF2	1.44908e-18	0.676439	0.42	0.226	1.49617e-14	0	PHTF2
RPL9	6.70695e-16	0.668694	0.42	0.244	6.92493e-12	0	RPL9
CD2	2.25956e-24	0.601494	0.642	0.418	2.33299e-20	0	CD2
TRBC1	4.87719e-06	0.55112	0.424	0.35	0.0503569	0	TRBC1
DGKA	1.03798e-11	0.547146	0.312	0.176	1.07171e-07	0	DGKA
SORL1	9.35088e-11	0.544757	0.319	0.181	9.65478e-07	0	SORL1
RFLNB	3.09094e-08	0.530434	0.266	0.156	0.00031914	0	RFLNB
EML4	1.22322e-13	0.508201	0.574	0.445	1.26298e-09	0	EML4
MGAT4A	1.26593e-11	0.50785	0.421	0.269	1.30708e-07	0	MGAT4A
FOXO1	4.19999e-08	0.490285	0.391	0.282	0.000433649	0	FOXO1
BIRC3	7.76141e-07	0.481561	0.264	0.166	0.00801365	0	BIRC3
SYNE2	1.47792e-21	0.474139	0.775	0.611	1.52595e-17	0	SYNE2
TRAC	1.5673e-22	0.470175	0.737	0.523	1.61824e-18	0	TRAC
TC2N	9.80758e-13	0.465089	0.473	0.287	1.01263e-08	0	TC2N
STAT1	1.22406e-06	0.450051	0.483	0.395	0.0126385	0	STAT1
FYB	3.49053e-22	0.439201	0.861	0.765	3.60397e-18	0	FYB
ANXA1	1.11817e-10	0.439162	0.386	0.237	1.15451e-06	0	ANXA1
RCAN3	1.79588e-09	0.422374	0.301	0.173	1.85424e-05	0	RCAN3
SATB1	4.10965e-07	0.422373	0.287	0.181	0.00424321	0	SATB1
BCL2	7.56647e-08	0.420058	0.374	0.255	0.000781238	0	BCL2
TLK1	1.19339e-06	0.414863	0.325	0.227	0.0123217	0	TLK1
MYO5A	3.08143e-07	0.41377	0.33	0.223	0.00318158	0	MYO5A
CD44	1.15535e-17	0.412318	0.71	0.523	1.1929e-13	0	CD44
KAT2B	7.08376e-08	0.402416	0.343	0.227	0.000731399	0	KAT2B
GOLGA8A	8.07796e-07	0.397512	0.389	0.284	0.00834049	0	GOLGA8A
BCL11B	1.73977e-17	0.394705	0.728	0.524	1.79631e-13	0	BCL11B
AHNAK	7.22604e-14	0.390308	0.58	0.392	7.46088e-10	0	AHNAK
SENP7	0.000889079	0.373641	0.334	0.266	1	0	SENP7
FOXP1	5.04022e-05	0.361993	0.389	0.31	0.520403	0	FOXP1
RPL34	2.78529e-08	0.34993	0.702	0.624	0.000287581	0	RPL34
LDHB	2.55337e-05	0.345763	0.374	0.297	0.263635	0	LDHB
MAP3K5	6.81749e-05	0.345264	0.253	0.176	0.703906	0	MAP3K5
GOLGA8B	3.94296e-07	0.331237	0.475	0.368	0.0040711	0	GOLGA8B
CD48	7.85031e-06	0.325415	0.639	0.594	0.0810545	0	CD48
PHACTR2	0.000246755	0.320199	0.287	0.219	1	0	PHACTR2
MALT1	7.29973e-07	0.316101	0.301	0.192	0.00753697	0	MALT1
RPL11	3.00813e-10	0.311977	0.792	0.711	3.10589e-06	0	RPL11
RPS12	1.85811e-09	0.301361	0.815	0.768	1.9185e-05	0	RPS12
RPL32	2.02086e-05	0.300243	0.573	0.516	0.208654	0	RPL32
TNRC6A	0.00999882	0.294143	0.292	0.244	1	0	TNRC6A
RPL14	0.00503211	0.289445	0.536	0.518	1	0	RPL14
KIAA1551	5.22446e-06	0.286425	0.667	0.613	0.0539425	0	KIAA1551
ANKRD12	7.52669e-09	0.286379	0.749	0.69	7.7713e-05	0	ANKRD12
LAPTM5	0.0006846	0.284912	0.344	0.279	1	0	LAPTM5
ITM2B	1.14088e-07	0.280558	0.842	0.811	0.00117796	0	ITM2B
CD226	0.000118086	0.27908	0.288	0.208	1	0	CD226
ANKRD36	0.00047416	0.272996	0.356	0.289	1	0	ANKRD36
PDE7A	1.44439e-05	0.272873	0.501	0.405	0.149133	0	PDE7A
TPT1	6.593e-22	0.271678	0.997	0.995	6.80727e-18	0	TPT1
RPLP1	0.000174978	0.269813	0.619	0.579	1	0	RPLP1
KLRB1	2.0099e-07	0.268131	0.637	0.502	0.00207522	0	KLRB1
PAG1	2.06502e-07	0.265199	0.528	0.416	0.00213214	0	PAG1
PRKCB	0.00857817	0.264618	0.324	0.268	1	0	PRKCB
MDFIC	0.000996621	0.257005	0.445	0.379	1	0	MDFIC
RPL38	0.00018084	0.254759	0.431	0.365	1	0	RPL38
EEF1B2	0.00791557	0.253902	0.335	0.295	1	0	EEF1B2
SARAF	4.17062e-06	0.250172	0.688	0.626	0.0430616	0	SARAF
TRGC2	1.83302e-65	1.20753	0.621	0.188	1.89259e-61	1	TRGC2
CD8A	1.07411e-71	1.13559	0.619	0.156	1.10902e-67	1	CD8A
CCL5	2.48362e-83	1.0892	0.864	0.366	2.56434e-79	1	CCL5
KLRC2	2.40104e-39	1.04273	0.266	0.039	2.47907e-35	1	KLRC2
GZMA	3.4578e-54	1.02668	0.64	0.218	3.57018e-50	1	GZMA
ITGAE	2.33503e-50	0.975904	0.52	0.158	2.41092e-46	1	ITGAE
ITGA1	1.34024e-40	0.848689	0.783	0.475	1.38379e-36	1	ITGA1
CD160	2.61794e-40	0.835575	0.404	0.1	2.70302e-36	1	CD160
IKZF2	5.73544e-25	0.804595	0.471	0.219	5.92185e-21	1	IKZF2
PTPN22	7.30435e-33	0.736238	0.647	0.363	7.54174e-29	1	PTPN22
CD8B	4.60277e-25	0.727219	0.268	0.07	4.75236e-21	1	CD8B
PITPNC1	2.43086e-15	0.6675	0.386	0.198	2.50987e-11	1	PITPNC1
ATP8B4	1.72314e-21	0.648431	0.3	0.103	1.77914e-17	1	ATP8B4
DZIP3	1.29126e-22	0.642592	0.42	0.185	1.33323e-18	1	DZIP3
AOAH	4.50553e-29	0.630612	0.323	0.089	4.65196e-25	1	AOAH
ZEB2	1.51562e-17	0.599141	0.303	0.119	1.56487e-13	1	ZEB2
HOPX	2.46397e-17	0.568792	0.379	0.176	2.54405e-13	1	HOPX
PLCG2	4.36272e-18	0.534197	0.303	0.117	4.50451e-14	1	PLCG2
ATP8A1	3.52855e-17	0.533634	0.427	0.216	3.64322e-13	1	ATP8A1
PRKCH	1.29515e-19	0.511208	0.6	0.364	1.33724e-15	1	PRKCH
PDE3B	4.98032e-11	0.507006	0.43	0.268	5.14218e-07	1	PDE3B
CBLB	2.28152e-14	0.504471	0.63	0.436	2.35567e-10	1	CBLB
HLA-DPB1	9.99131e-17	0.503066	0.3	0.123	1.0316e-12	1	HLA-DPB1
GPR171	8.2947e-11	0.482063	0.349	0.192	8.56428e-07	1	GPR171
MBP	8.31497e-13	0.470899	0.388	0.216	8.58521e-09	1	MBP
SLAMF7	1.55508e-12	0.468013	0.356	0.185	1.60562e-08	1	SLAMF7
SLC12A6	4.20076e-12	0.46787	0.337	0.175	4.33729e-08	1	SLC12A6
PRKACB	3.20551e-15	0.465865	0.693	0.501	3.30969e-11	1	PRKACB
SFMBT2	1.47175e-11	0.462402	0.328	0.171	1.51959e-07	1	SFMBT2
ENTPD1	1.0358e-12	0.459506	0.279	0.126	1.06946e-08	1	ENTPD1
ABCB1	3.12007e-09	0.444395	0.321	0.181	3.22147e-05	1	ABCB1
RUNX3	1.2565e-09	0.415289	0.411	0.259	1.29734e-05	1	RUNX3
SCML4	1.85207e-09	0.400216	0.45	0.292	1.91227e-05	1	SCML4
CD84	1.93725e-11	0.392475	0.351	0.19	2.00021e-07	1	CD84
IKZF3	5.49849e-11	0.388439	0.543	0.38	5.67719e-07	1	IKZF3
STK17A	3.59662e-11	0.377686	0.457	0.281	3.71351e-07	1	STK17A
NIN	5.32761e-09	0.363084	0.48	0.327	5.50076e-05	1	NIN
CMIP	3.65505e-07	0.36267	0.291	0.173	0.00377384	1	CMIP
CD63	5.23819e-10	0.35081	0.335	0.184	5.40843e-06	1	CD63
ACIN1	0.00872146	0.346016	0.266	0.201	1	1	ACIN1
ARHGEF3	5.88419e-08	0.344232	0.372	0.234	0.000607543	1	ARHGEF3
ARHGAP9	1.37768e-07	0.341939	0.374	0.242	0.00142246	1	ARHGAP9
STOM	9.41691e-07	0.331476	0.453	0.318	0.00972296	1	STOM
RARRES3	1.71508e-08	0.32481	0.425	0.276	0.000177082	1	RARRES3
CD3G	1.501e-08	0.322481	0.621	0.467	0.000154978	1	CD3G
ID2	1.46841e-06	0.317111	0.261	0.152	0.0151613	1	ID2
MPHOSPH9	5.41696e-06	0.313879	0.316	0.21	0.0559301	1	MPHOSPH9
BTN3A2	1.34586e-08	0.305713	0.37	0.225	0.00013896	1	BTN3A2
TIGIT	5.01919e-08	0.305202	0.275	0.148	0.000518232	1	TIGIT
PNISR	1.12208e-08	0.299222	0.714	0.566	0.000115854	1	PNISR
RAB27A	7.41496e-07	0.295073	0.443	0.314	0.00765595	1	RAB27A
DDHD1	4.24542e-08	0.291656	0.471	0.33	0.00043834	1	DDHD1
DOCK10	1.30458e-08	0.288607	0.584	0.436	0.000134697	1	DOCK10
ABLIM1	0.00254793	0.28798	0.344	0.263	1	1	ABLIM1
ITM2C	6.75532e-08	0.287604	0.587	0.444	0.000697486	1	ITM2C
CLEC2D	5.6807e-07	0.285284	0.633	0.514	0.00586533	1	CLEC2D
EVL	1.79536e-08	0.278017	0.767	0.643	0.000185371	1	EVL
NLRC3	1.13078e-05	0.272722	0.27	0.17	0.116753	1	NLRC3
RSRP1	0.00010117	0.272233	0.273	0.186	1	1	RSRP1
MCL1	0.000189066	0.269952	0.326	0.234	1	1	MCL1
AGO2	1.61287e-06	0.269096	0.316	0.201	0.0166529	1	AGO2
CD96	2.95805e-09	0.261103	0.684	0.535	3.05419e-05	1	CD96
THEMIS	9.89034e-07	0.258787	0.418	0.279	0.0102118	1	THEMIS
COTL1	3.39015e-09	0.258389	0.716	0.593	3.50033e-05	1	COTL1
NF1	0.000482621	0.257734	0.27	0.193	1	1	NF1
HLA-C	9.05796e-10	0.25705	0.921	0.848	9.35234e-06	1	HLA-C
NAP1L4	8.56723e-05	0.253473	0.339	0.24	0.884567	1	NAP1L4
CALCOCO2	1.96181e-05	0.250652	0.286	0.185	0.202556	1	CALCOCO2
KLRF1	6.41793e-229	2.53675	0.793	0.006	6.62652e-225	2	KLRF1
GNLY	1.6138e-59	2.39785	0.576	0.07	1.66625e-55	2	GNLY
FCER1G	1.91708e-86	1.73355	0.641	0.052	1.97939e-82	2	FCER1G
KLRD11	1.84454e-52	1.67766	0.87	0.236	1.90449e-48	2	KLRD1
IL2RB	1.39984e-31	1.65741	0.837	0.42	1.44534e-27	2	IL2RB
NCAM1	1.77199e-66	1.52228	0.435	0.027	1.82958e-62	2	NCAM1
TXK	1.72157e-57	1.50969	0.598	0.075	1.77752e-53	2	TXK
NKG7	1.22699e-52	1.456	0.652	0.105	1.26687e-48	2	NKG7
PRF1	4.85832e-38	1.42045	0.478	0.077	5.01622e-34	2	PRF1
FGR	1.24019e-48	1.33981	0.37	0.03	1.28049e-44	2	FGR
SH2D1B	1.89652e-37	1.31682	0.359	0.039	1.95815e-33	2	SH2D1B
TRDC	1.05582e-54	1.3114	0.685	0.1	1.09013e-50	2	TRDC
FCGR3A	3.05868e-63	1.3059	0.261	0.005	3.15809e-59	2	FCGR3A
IFITM2	4.25249e-23	1.30309	0.783	0.408	4.39069e-19	2	IFITM2
GZMK	2.16728e-33	1.27111	0.587	0.122	2.23772e-29	2	GZMK
TYROBP	1.14926e-37	1.17268	0.315	0.028	1.18661e-33	2	TYROBP
KLRC1	1.04372e-36	1.16258	0.37	0.042	1.07764e-32	2	KLRC1
GFOD1	3.32361e-32	1.12431	0.37	0.05	3.43162e-28	2	GFOD1
MYBL1	5.32544e-28	1.11397	0.641	0.173	5.49852e-24	2	MYBL1
MCTP2	3.05702e-28	1.08436	0.565	0.144	3.15638e-24	2	MCTP2
PTPN12	1.41098e-26	1.0821	0.402	0.075	1.45683e-22	2	PTPN12
PLEK	1.28504e-17	0.939034	0.402	0.107	1.3268e-13	2	PLEK
SRGN	4.32334e-26	0.928681	0.957	0.772	4.46385e-22	2	SRGN
SAMD3	1.33115e-20	0.910102	0.272	0.042	1.37442e-16	2	SAMD3
CLDND1	6.82097e-13	0.908899	0.63	0.306	7.04265e-09	2	CLDND1
CD38	1.78033e-12	0.906586	0.467	0.187	1.83819e-08	2	CD38
PTGDR	3.99055e-25	0.903872	0.337	0.052	4.12025e-21	2	PTGDR
CMC1	9.95273e-17	0.896042	0.326	0.076	1.02762e-12	2	CMC1
CCL41	1.29083e-22	0.887489	0.533	0.139	1.33278e-18	2	CCL4
APMAP	1.31541e-15	0.872145	0.511	0.183	1.35816e-11	2	APMAP
HIPK2	2.66011e-13	0.858798	0.522	0.212	2.74656e-09	2	HIPK2
APOBEC3G	2.37385e-15	0.83505	0.435	0.134	2.451e-11	2	APOBEC3G
S100PBP	2.59117e-08	0.794385	0.359	0.153	0.000267539	2	S100PBP
PIK3AP1	1.87123e-13	0.774249	0.326	0.091	1.93204e-09	2	PIK3AP1
GNPTAB	2.89033e-10	0.734013	0.467	0.202	2.98427e-06	2	GNPTAB
LYST	9.86635e-09	0.733788	0.511	0.251	0.00010187	2	LYST
SH2D1A	1.43265e-08	0.726801	0.37	0.161	0.000147921	2	SH2D1A
LITAF	3.24316e-08	0.72328	0.391	0.174	0.000334857	2	LITAF
MAPK1	3.60467e-10	0.70935	0.674	0.406	3.72182e-06	2	MAPK1
RAB11FIP1	2.33837e-09	0.704129	0.38	0.156	2.41436e-05	2	RAB11FIP1
RASA1	4.91659e-06	0.68153	0.326	0.16	0.0507637	2	RASA1
RNF125	9.96499e-06	0.663844	0.391	0.202	0.102888	2	RNF125
FNDC3B	1.9605e-07	0.658704	0.38	0.173	0.00202422	2	FNDC3B
ANP32A	0.000707362	0.654049	0.293	0.17	1	2	ANP32A
HCST	5.64295e-12	0.650919	0.62	0.303	5.82634e-08	2	HCST
SACM1L	1.39486e-09	0.647717	0.467	0.209	1.44019e-05	2	SACM1L
TAF7	0.00801031	0.647577	0.359	0.251	1	2	TAF7
MEX3C	3.18919e-07	0.628294	0.315	0.129	0.00329284	2	MEX3C
RNF130	7.32794e-12	0.623455	0.293	0.079	7.56609e-08	2	RNF130
PLAC8	1.10669e-07	0.611811	0.272	0.098	0.00114266	2	PLAC8
GIMAP6	5.5372e-11	0.607968	0.446	0.176	5.71716e-07	2	GIMAP6
CST7	3.74732e-08	0.607767	0.283	0.099	0.000386911	2	CST7
C5orf56	2.58267e-07	0.590705	0.348	0.149	0.0026666	2	C5orf56
STK39	2.98962e-10	0.585944	0.337	0.113	3.08679e-06	2	STK39
GNG2	0.000303117	0.571999	0.489	0.341	1	2	GNG2
TTC39B	7.09478e-09	0.559253	0.337	0.124	7.32536e-05	2	TTC39B
IVNS1ABP	0.000356863	0.549008	0.359	0.219	1	2	IVNS1ABP
IQGAP2	4.19441e-06	0.537959	0.457	0.248	0.0433072	2	IQGAP2
ADAM8	0.000465635	0.535523	0.261	0.139	1	2	ADAM8
MAPRE1	0.00587309	0.529879	0.37	0.248	1	2	MAPRE1
PYHIN1	2.27976e-05	0.50897	0.424	0.231	0.235385	2	PYHIN1
SSH2	0.00057925	0.508697	0.261	0.133	1	2	SSH2
JARID2	8.11002e-05	0.50432	0.283	0.139	0.83736	2	JARID2
LPP	0.000154639	0.498006	0.457	0.28	1	2	LPP
FAM49B	1.86437e-05	0.497899	0.565	0.392	0.192496	2	FAM49B
DIP2A	0.000775029	0.497205	0.391	0.236	1	2	DIP2A
ALOX5AP	0.000769944	0.496663	0.478	0.327	1	2	ALOX5AP
PTPN4	1.58461e-06	0.481359	0.543	0.304	0.0163611	2	PTPN4
CD81	4.06023e-06	0.477249	0.446	0.239	0.0419218	2	CD81
ITGB2	3.07394e-05	0.476665	0.261	0.116	0.317385	2	ITGB2
KLRG1	8.1293e-07	0.471762	0.261	0.096	0.0083935	2	KLRG1
SYNE1	0.00259471	0.469428	0.478	0.356	1	2	SYNE1
SUN2	0.00022426	0.465708	0.37	0.205	1	2	SUN2
BIN2	3.27744e-05	0.462979	0.304	0.149	0.338396	2	BIN2
STRBP	2.66385e-05	0.462668	0.261	0.116	0.275043	2	STRBP
IQGAP1	6.10452e-08	0.460575	0.837	0.651	0.000630292	2	IQGAP1
FLI1	0.00526117	0.448478	0.261	0.165	1	2	FLI1
LCP1	1.02135e-05	0.445791	0.913	0.817	0.105454	2	LCP1
ADGRE5	5.81861e-06	0.444556	0.391	0.194	0.0600772	2	ADGRE5
PCBP1	6.09418e-07	0.437579	0.793	0.612	0.00629224	2	PCBP1
MAN1A2	0.000153207	0.43325	0.467	0.306	1	2	MAN1A2
STK26	0.000223551	0.432678	0.315	0.173	1	2	STK26
GSE1	8.13262e-05	0.425805	0.348	0.184	0.839693	2	GSE1
SLC9A3R1	0.00409034	0.424922	0.348	0.225	1	2	SLC9A3R1
MAPKAPK2	0.00210748	0.414456	0.283	0.163	1	2	MAPKAPK2
ZDHHC20	0.000495772	0.406611	0.424	0.27	1	2	ZDHHC20
CYB5B	0.00637097	0.4034	0.261	0.161	1	2	CYB5B
TXNIP	0.000296082	0.392604	0.783	0.63	1	2	TXNIP
TGFBR1	0.000330908	0.384951	0.402	0.24	1	2	TGFBR1
CCNDBP1	0.00289827	0.382342	0.293	0.175	1	2	CCNDBP1
ETS1	4.78597e-05	0.372431	0.826	0.757	0.494151	2	ETS1
NEAT1	2.38769e-05	0.369957	0.685	0.525	0.246529	2	NEAT1
RYBP	0.00275553	0.368733	0.283	0.165	1	2	RYBP
PTPN2	0.00475671	0.364752	0.348	0.23	1	2	PTPN2
RASSF5	0.00621505	0.362062	0.5	0.407	1	2	RASSF5
UTRN	2.42521e-05	0.357952	0.761	0.632	0.250402	2	UTRN
LASP1	0.000964878	0.351348	0.457	0.303	1	2	LASP1
NCOA1	0.00541758	0.344442	0.38	0.26	1	2	NCOA1
TAF1	0.00362218	0.34388	0.272	0.159	1	2	TAF1
CHD9	0.00270778	0.343866	0.402	0.269	1	2	CHD9
SUGP2	0.00639483	0.339677	0.261	0.16	1	2	SUGP2
USP47	0.00445822	0.33341	0.402	0.274	1	2	USP47
XBP1	0.0063132	0.333143	0.38	0.269	1	2	XBP1
GIMAP7	0.00696931	0.332601	0.359	0.233	1	2	GIMAP7
UBB	0.000345375	0.329106	0.554	0.387	1	2	UBB
HELZ	0.00129365	0.323275	0.652	0.487	1	2	HELZ
ZDHHC21	0.00767926	0.316296	0.272	0.168	1	2	ZDHHC21
SP140L	0.00228737	0.312787	0.272	0.153	1	2	SP140L
SLFN5	0.000255632	0.311397	0.674	0.483	1	2	SLFN5
PFN1	0.00121396	0.301341	0.772	0.624	1	2	PFN1
AKNA	0.00183554	0.298801	0.576	0.417	1	2	AKNA
CANX	0.0035776	0.29181	0.696	0.545	1	2	CANX
HSP90B1	0.00652894	0.280544	0.717	0.607	1	2	HSP90B1
SSH1	0.000418853	0.279138	0.272	0.136	1	2	SSH1
SEMA4D	0.00078357	0.276832	0.522	0.366	1	2	SEMA4D
XAF1	0.00229473	0.276153	0.337	0.204	1	2	XAF1
STAG2	0.00228836	0.276115	0.543	0.39	1	2	STAG2
UBL5	0.00552596	0.275187	0.717	0.603	1	2	UBL5
ACTN4	0.00279974	0.273262	0.326	0.199	1	2	ACTN4
MYL12A	0.00140516	0.268091	0.75	0.655	1	2	MYL12A
TRIM44	0.000377801	0.264025	0.348	0.186	1	2	TRIM44
WDFY1	0.00997695	0.25754	0.261	0.156	1	2	WDFY1
CLINT1	0.0014668	0.256886	0.424	0.261	1	2	CLINT1
POC1B	0.00176551	0.250013	0.283	0.151	1	2	POC1B
PCDH9	4.70827e-133	2.39959	0.846	0.025	4.86129e-129	3	PCDH9
KIT	7.77424e-62	2.35879	0.949	0.113	8.02691e-58	3	KIT
ALDOC	8.02454e-29	1.8796	0.513	0.062	8.28534e-25	3	ALDOC
SLC4A10	4.31021e-72	1.68845	0.667	0.033	4.4503e-68	3	SLC4A10
IL1R1	2.68571e-57	1.65623	0.59	0.035	2.773e-53	3	IL1R1
AHR	8.59783e-19	1.648	0.667	0.175	8.87726e-15	3	AHR
DST	2.35019e-50	1.57082	0.564	0.037	2.42657e-46	3	DST
PLXDC2	4.87724e-66	1.55343	0.462	0.015	5.03575e-62	3	PLXDC2
DLL1	4.05037e-90	1.52212	0.487	0.01	4.182e-86	3	DLL1
PLXNC1	6.41802e-23	1.40246	0.641	0.123	6.6266e-19	3	PLXNC1
NRIP1	4.63317e-13	1.27389	0.564	0.154	4.78375e-09	3	NRIP1
RUNX2	6.92672e-20	1.25861	0.564	0.102	7.15184e-16	3	RUNX2
IL18R1	1.30456e-15	1.202	0.615	0.155	1.34696e-11	3	IL18R1
CCDC88A	6.06832e-13	1.20188	0.385	0.071	6.26555e-09	3	CCDC88A
TLE1	2.03279e-39	1.17872	0.41	0.024	2.09885e-35	3	TLE1
LINC00299	1.46729e-40	1.16872	0.308	0.012	1.51498e-36	3	LINC00299
SVIL	2.62029e-53	1.15497	0.333	0.009	2.70545e-49	3	SVIL
LST1	3.44437e-44	1.15379	0.359	0.015	3.55631e-40	3	LST1
PPP1R9A	1.71894e-57	1.1309	0.385	0.012	1.77481e-53	3	PPP1R9A
RTKN2	5.29971e-12	1.08417	0.308	0.05	5.47195e-08	3	RTKN2
TIAM1	1.4785e-13	1.05828	0.308	0.046	1.52656e-09	3	TIAM1
IFI44L	4.31478e-12	1.00357	0.333	0.059	4.45501e-08	3	IFI44L
PTEN	0.0010954	1.00085	0.487	0.271	1	3	PTEN
CYSLTR1	5.81588e-13	0.974991	0.333	0.055	6.0049e-09	3	CYSLTR1
IFI44	1.00163e-11	0.974611	0.359	0.07	1.03418e-07	3	IFI44
TCF7	3.48078e-07	0.971636	0.41	0.138	0.0035939	3	TCF7
SSBP2	8.9803e-10	0.963403	0.385	0.093	9.27216e-06	3	SSBP2
ADAM10	1.46719e-07	0.94603	0.615	0.288	0.00151488	3	ADAM10
NFKB1	4.35601e-09	0.94448	0.487	0.16	4.49758e-05	3	NFKB1
CEP83	3.13496e-12	0.931974	0.333	0.058	3.23684e-08	3	CEP83
SPINK2	4.81782e-30	0.931913	0.308	0.018	4.97439e-26	3	SPINK2
MAML2	2.46446e-08	0.931796	0.385	0.108	0.000254456	3	MAML2
TANC1	4.38497e-46	0.917358	0.256	0.005	4.52749e-42	3	TANC1
CARD8	0.00482277	0.916906	0.487	0.299	1	3	CARD8
SKAP21	5.77403e-08	0.898088	0.564	0.221	0.000596169	3	SKAP2
KDSR	1.1094e-09	0.89161	0.333	0.072	1.14546e-05	3	KDSR
MS4A2	4.4574e-10	0.886808	0.308	0.06	4.60227e-06	3	MS4A2
REV3L	1.40436e-09	0.886689	0.667	0.264	1.45e-05	3	REV3L
RALBP1	5.41096e-11	0.871265	0.359	0.074	5.58681e-07	3	RALBP1
FOSB	1.14745e-05	0.859798	0.256	0.071	0.118475	3	FOSB
RBMS1	0.000133143	0.845007	0.667	0.406	1	3	RBMS1
KLHL5	2.31396e-07	0.838443	0.282	0.068	0.00238916	3	KLHL5
TSC22D3	4.83138e-06	0.833999	0.462	0.184	0.049884	3	TSC22D3
RPS6KA5	1.74257e-05	0.823849	0.513	0.243	0.179921	3	RPS6KA5
NUMB	8.77706e-06	0.820944	0.41	0.153	0.0906232	3	NUMB
CAT	5.86906e-06	0.817341	0.385	0.144	0.060598	3	CAT
CEP170	2.33434e-09	0.81513	0.256	0.046	2.41021e-05	3	CEP170
MAP3K7	2.22596e-06	0.814683	0.436	0.153	0.022983	3	MAP3K7
ELK3	3.33001e-08	0.81365	0.385	0.104	0.000343823	3	ELK3
CD2AP	2.96411e-07	0.810262	0.462	0.162	0.00306045	3	CD2AP
DENND5A	1.85179e-22	0.799232	0.282	0.021	1.91197e-18	3	DENND5A
SPTLC2	2.86882e-09	0.795687	0.41	0.106	2.96205e-05	3	SPTLC2
COX20	0.000821468	0.79023	0.282	0.11	1	3	COX20
KDM5B	1.88449e-07	0.787087	0.308	0.078	0.00194574	3	KDM5B
SDCCAG8	2.65083e-07	0.783268	0.282	0.067	0.00273699	3	SDCCAG8
ARHGEF12	1.69739e-05	0.771907	0.487	0.224	0.175256	3	ARHGEF12
CCDC141	1.59277e-06	0.770556	0.256	0.063	0.0164453	3	CCDC141
KRT86	1.05135e-25	0.765661	0.256	0.014	1.08552e-21	3	KRT86
CTBP2	1.50984e-16	0.761897	0.282	0.03	1.55891e-12	3	CTBP2
DYNLT3	2.19716e-09	0.759608	0.436	0.115	2.26857e-05	3	DYNLT3
FER	1.03475e-05	0.755866	0.308	0.099	0.106838	3	FER
ATAD2B	6.54412e-07	0.755357	0.538	0.217	0.0067568	3	ATAD2B
EPAS1	1.15691e-08	0.753444	0.41	0.109	0.000119451	3	EPAS1
GNAQ	9.22156e-07	0.750554	0.41	0.134	0.00952126	3	GNAQ
ATP10D	8.16655e-10	0.747327	0.41	0.1	8.43197e-06	3	ATP10D
REEP3	0.00105066	0.741302	0.256	0.102	1	3	REEP3
CD200R1	0.000352228	0.737258	0.308	0.122	1	3	CD200R1
PLEKHA5	2.98604e-10	0.731382	0.256	0.041	3.08309e-06	3	PLEKHA5
ITGB1	1.10789e-08	0.727859	0.256	0.048	0.000114389	3	ITGB1
BAZ2B	5.49319e-05	0.723593	0.487	0.232	0.567171	3	BAZ2B
PRNP	0.000345587	0.723331	0.333	0.14	1	3	PRNP
FYTTD1	2.43833e-06	0.700691	0.538	0.215	0.0251758	3	FYTTD1
OGFRL1	6.92676e-12	0.695965	0.282	0.042	7.15188e-08	3	OGFRL1
AKT3	0.000463519	0.695506	0.41	0.197	1	3	AKT3
METTL9	0.00168145	0.692144	0.41	0.214	1	3	METTL9
ATP2B11	5.08317e-06	0.691474	0.641	0.318	0.0524837	3	ATP2B1
TMEM123	7.71643e-06	0.683407	0.821	0.538	0.0796722	3	TMEM123
SENP6	0.0061003	0.681292	0.538	0.35	1	3	SENP6
TUG1	0.0018918	0.677704	0.487	0.307	1	3	TUG1
JMJD1C	1.44681e-05	0.675181	0.692	0.39	0.149384	3	JMJD1C
MAN1A1	0.000406253	0.674429	0.564	0.316	1	3	MAN1A1
SEPT11	0.000348311	0.673732	0.359	0.157	1	3	SEPT11
CXXC5	1.12191e-12	0.670393	0.282	0.04	1.15837e-08	3	CXXC5
RASA2	7.9925e-05	0.670081	0.667	0.407	0.825226	3	RASA2
RCOR3	0.00081714	0.66352	0.359	0.165	1	3	RCOR3
CHMP5	0.00268271	0.661217	0.308	0.137	1	3	CHMP5
HDAC9	6.2561e-09	0.653763	0.41	0.108	6.45942e-05	3	HDAC9
ZNF609	0.000272271	0.653337	0.385	0.169	1	3	ZNF609
SLA	2.97898e-06	0.650541	0.59	0.254	0.030758	3	SLA
LTA4H	4.97585e-06	0.648721	0.359	0.118	0.0513757	3	LTA4H
MDM1	6.07416e-05	0.640465	0.282	0.092	0.627157	3	MDM1
NOTCH2	4.65204e-09	0.639315	0.385	0.095	4.80323e-05	3	NOTCH2
MGAT5	0.00172841	0.638152	0.385	0.192	1	3	MGAT5
PAN3	7.18028e-05	0.631076	0.59	0.286	0.741364	3	PAN3
PPP3CA	1.82743e-07	0.628397	0.692	0.309	0.00188683	3	PPP3CA
ADAM28	1.44721e-05	0.606509	0.333	0.108	0.149424	3	ADAM28
ZNF644	0.000792019	0.597355	0.487	0.273	1	3	ZNF644
ZFP36L1	0.000843848	0.595769	0.744	0.541	1	3	ZFP36L1
SIK3	0.00304196	0.592032	0.359	0.19	1	3	SIK3
AAK1	0.00806911	0.588757	0.59	0.434	1	3	AAK1
BTBD7	0.000111859	0.580904	0.308	0.108	1	3	BTBD7
ZBTB1	0.000842479	0.579653	0.385	0.178	1	3	ZBTB1
APC	0.000164448	0.579475	0.359	0.145	1	3	APC
BOD1L1	0.000795608	0.575398	0.538	0.313	1	3	BOD1L1
BMI1	0.000127517	0.571002	0.359	0.141	1	3	BMI1
MED13L	9.54354e-05	0.567697	0.538	0.26	0.98537	3	MED13L
RUFY3	9.64698e-05	0.564283	0.308	0.108	0.996051	3	RUFY3
ZBTB20	0.000541221	0.557801	0.641	0.408	1	3	ZBTB20
WDR48	1.64613e-05	0.554696	0.333	0.11	0.169963	3	WDR48
MAP3K1	0.00119459	0.554205	0.462	0.237	1	3	MAP3K1
PPIP5K21	0.00133488	0.552675	0.436	0.234	1	3	PPIP5K2
ATM	0.00657162	0.551536	0.667	0.526	1	3	ATM
NOL4L	3.00148e-05	0.550197	0.308	0.098	0.309903	3	NOL4L
MEF2A	1.01887e-06	0.549327	0.385	0.119	0.0105198	3	MEF2A
TBL1XR1	0.000927778	0.541096	0.718	0.463	1	3	TBL1XR1
CHD7	5.60541e-05	0.538197	0.333	0.117	0.578758	3	CHD7
JAK2	6.86388e-05	0.532112	0.282	0.093	0.708695	3	JAK2
ZBED4	0.000117443	0.531814	0.256	0.082	1	3	ZBED4
PREX11	0.000164574	0.531642	0.615	0.336	1	3	PREX1
PAXBP1	0.000352098	0.530978	0.436	0.199	1	3	PAXBP1
RHOQ	0.000602518	0.530423	0.256	0.095	1	3	RHOQ
CNOT6	0.00500312	0.528425	0.256	0.11	1	3	CNOT6
NMD3	5.89928e-09	0.523835	0.308	0.063	6.09101e-05	3	NMD3
HPS3	0.000160772	0.521553	0.385	0.16	1	3	HPS3
CDC40	0.00240595	0.519776	0.308	0.139	1	3	CDC40
CLOCK	0.000255772	0.519084	0.308	0.111	1	3	CLOCK
DENND4C	3.20013e-06	0.517339	0.41	0.139	0.0330413	3	DENND4C
AKAP9	0.000477408	0.517188	0.718	0.496	1	3	AKAP9
EIF3D	0.000906513	0.514215	0.256	0.098	1	3	EIF3D
PHKB	0.00540368	0.510522	0.385	0.217	1	3	PHKB
SEC11A	0.000162726	0.506388	0.436	0.194	1	3	SEC11A
OSBPL8	0.00997503	0.501642	0.59	0.427	1	3	OSBPL8
ERN1	0.000126365	0.496902	0.436	0.19	1	3	ERN1
NMT2	0.000373911	0.491812	0.282	0.104	1	3	NMT2
KMT2C	0.0010366	0.489374	0.692	0.472	1	3	KMT2C
VAV3	0.00123643	0.485747	0.282	0.115	1	3	VAV3
ZFAND5	0.00186671	0.48389	0.359	0.176	1	3	ZFAND5
ACSL3	0.00666258	0.482478	0.256	0.116	1	3	ACSL3
MAP2K1	0.0028628	0.479957	0.41	0.213	1	3	MAP2K1
PIK3C3	0.00183444	0.474993	0.333	0.149	1	3	PIK3C3
KLHL6	0.00372517	0.47481	0.308	0.147	1	3	KLHL6
HERC3	0.00358781	0.474104	0.282	0.125	1	3	HERC3
SBNO1	0.00042487	0.468957	0.487	0.241	1	3	SBNO1
SEC24B	0.00590304	0.462546	0.282	0.128	1	3	SEC24B
DARS	0.00166548	0.461323	0.513	0.285	1	3	DARS
ZBTB44	0.000807324	0.461077	0.564	0.305	1	3	ZBTB44
STARD4	0.000584201	0.460347	0.359	0.154	1	3	STARD4
PAFAH1B1	0.00912374	0.459335	0.436	0.258	1	3	PAFAH1B1
CHD1	0.0085472	0.45913	0.462	0.295	1	3	CHD1
CMTM6	6.01719e-05	0.458722	0.718	0.382	0.621275	3	CMTM6
CDIPT	0.0007957	0.45175	0.282	0.108	1	3	CDIPT
ZNF638	0.0013065	0.451151	0.641	0.412	1	3	ZNF638
ODF2L	0.000101819	0.450795	0.667	0.354	1	3	ODF2L
PPP2R5A	0.000608685	0.446984	0.385	0.168	1	3	PPP2R5A
KLHL20	0.00403085	0.446698	0.256	0.11	1	3	KLHL20
AEBP2	0.00561611	0.445803	0.359	0.183	1	3	AEBP2
SMAP1	0.000300413	0.443591	0.462	0.215	1	3	SMAP1
CUL5	0.00149774	0.440398	0.41	0.202	1	3	CUL5
CRTAP	0.00160393	0.440298	0.385	0.192	1	3	CRTAP
XIST	0.00473838	0.436464	0.897	0.703	1	3	XIST
SLC39A10	0.00827358	0.433595	0.308	0.151	1	3	SLC39A10
NIPBL	0.00763022	0.432127	0.692	0.526	1	3	NIPBL
PPM1B	0.00557282	0.430426	0.41	0.23	1	3	PPM1B
ABI2	0.00546531	0.423315	0.282	0.126	1	3	ABI2
USP34	0.00919369	0.422855	0.615	0.426	1	3	USP34
ZNF791	0.00277088	0.42094	0.256	0.103	1	3	ZNF791
KIAA1033	0.000932704	0.416466	0.436	0.208	1	3	KIAA1033
DRAM2	0.00922717	0.410818	0.256	0.12	1	3	DRAM2
STT3B	0.00474775	0.406953	0.692	0.468	1	3	STT3B
HMBOX1	0.0037901	0.400021	0.333	0.157	1	3	HMBOX1
ZNF217	0.000599585	0.396121	0.359	0.149	1	3	ZNF217
PHF3	0.0045672	0.394562	0.59	0.375	1	3	PHF3
MACF1	0.000292355	0.393888	0.872	0.703	1	3	MACF1
CELF2	0.00468927	0.391354	0.769	0.761	1	3	CELF2
MYCBP2	0.00238503	0.390493	0.744	0.573	1	3	MYCBP2
NR1D2	0.0085098	0.389462	0.282	0.13	1	3	NR1D2
WDR11	0.00359069	0.384871	0.385	0.192	1	3	WDR11
DYRK1A	0.0078114	0.374114	0.462	0.264	1	3	DYRK1A
ARHGAP5	0.00790918	0.372966	0.359	0.186	1	3	ARHGAP5
CTDSP2	0.00545261	0.372438	0.308	0.145	1	3	CTDSP2
C1GALT1	0.0092038	0.370177	0.308	0.152	1	3	C1GALT1
MTMR3	0.00375082	0.355167	0.256	0.107	1	3	MTMR3
NEMF	0.00593252	0.346297	0.538	0.303	1	3	NEMF
HUWE1	0.00461396	0.344654	0.41	0.219	1	3	HUWE1
FBXO11	0.000526037	0.335696	0.436	0.198	1	3	FBXO11
LZTFL11	0.00108858	0.33459	0.385	0.173	1	3	LZTFL1
PCMTD2	0.00292151	0.33297	0.308	0.136	1	3	PCMTD2
SNX14	0.00999087	0.27322	0.385	0.204	1	3	SNX14
CEP95	0.00256201	0.269911	0.256	0.099	1	3	CEP95
CCDC66	0.00765755	0.262291	0.308	0.145	1	3	CCDC66
LTB	0.00537058	0.258003	0.256	0.108	1	3	LTB
RAB3GAP11	2.38527e-23	1.55596	0.821	0.156	2.46279e-19	4	RAB3GAP1
KIR2DL4	2.33059e-27	1.36231	0.643	0.074	2.40634e-23	4	KIR2DL4
CDH17	9.60993e-40	1.30611	0.357	0.013	9.92225e-36	4	CDH17
CD2471	5.07092e-14	1.26008	0.786	0.231	5.23573e-10	4	CD247
TRG-AS1	1.25451e-18	1.17981	0.714	0.129	1.29528e-14	4	TRG-AS1
STARD3NL	7.92657e-08	0.99546	0.393	0.095	0.000818419	4	STARD3NL
SMURF2	1.13847e-06	0.978514	0.679	0.276	0.0117547	4	SMURF2
CRIM1	2.47674e-05	0.974655	0.286	0.074	0.255723	4	CRIM1
LARP4B	1.89685e-06	0.907441	0.5	0.16	0.0195849	4	LARP4B
DUSP6	9.15428e-12	0.896703	0.286	0.035	9.45179e-08	4	DUSP6
TBC1D311	3.21991e-06	0.890927	0.357	0.095	0.0332455	4	TBC1D31
DOCK51	7.31607e-16	0.890109	0.429	0.056	7.55385e-12	4	DOCK5
GPR82	7.15809e-15	0.881587	0.357	0.042	7.39073e-11	4	GPR82
UBASH3B1	2.78313e-07	0.874366	0.536	0.167	0.00287359	4	UBASH3B
ADARB1	2.22841e-08	0.863344	0.321	0.061	0.000230084	4	ADARB1
PPM1L	8.6048e-16	0.790774	0.286	0.025	8.88445e-12	4	PPM1L
SAAL1	6.58375e-16	0.782592	0.286	0.025	6.79772e-12	4	SAAL1
ADGRG6	5.85664e-35	0.774509	0.286	0.009	6.04698e-31	4	ADGRG6
TTN1	4.06944e-07	0.759381	0.429	0.111	0.00420169	4	TTN
HACD4	3.49249e-05	0.749069	0.429	0.145	0.360599	4	HACD4
DAPK2	0.00030809	0.748544	0.286	0.089	1	4	DAPK2
ADAMTS17	4.58483e-09	0.740696	0.286	0.045	4.73384e-05	4	ADAMTS17
SAFB2	0.00101904	0.737193	0.357	0.145	1	4	SAFB2
WRNIP1	0.000267643	0.730761	0.357	0.129	1	4	WRNIP1
ATP10A	1.21164e-12	0.719586	0.321	0.039	1.25101e-08	4	ATP10A
CDK5RAP3	0.00809783	0.715067	0.321	0.145	1	4	CDK5RAP3
TOX2	1.3202e-07	0.669077	0.571	0.166	0.00136311	4	TOX
SPECC11	1.41932e-10	0.656746	0.321	0.047	1.46545e-06	4	SPECC1
GALNT1	2.76428e-05	0.655279	0.536	0.205	0.285412	4	GALNT1
MLXIP	8.08835e-05	0.646221	0.357	0.117	0.835122	4	MLXIP
HMGCS1	0.00106383	0.634055	0.286	0.098	1	4	HMGCS1
TOR1AIP1	0.00149979	0.624907	0.429	0.189	1	4	TOR1AIP1
BMPR2	0.00582861	0.624877	0.286	0.12	1	4	BMPR2
FAM179A	1.40848e-07	0.621699	0.286	0.052	0.00145426	4	FAM179A
MAN1C1	0.000554645	0.616811	0.286	0.094	1	4	MAN1C1
SLAMF6	0.000122958	0.612796	0.321	0.099	1	4	SLAMF6
CHUK	0.000331263	0.61247	0.286	0.087	1	4	CHUK
ARHGAP45	0.000221296	0.609969	0.286	0.089	1	4	ARHGAP45
SYTL3	0.00596024	0.593405	0.357	0.161	1	4	SYTL3
NCALD	8.64937e-07	0.585686	0.286	0.058	0.00893047	4	NCALD
INPP5D1	0.000214088	0.585082	0.643	0.3	1	4	INPP5D
HMGCR1	0.00278812	0.584544	0.286	0.109	1	4	HMGCR
PCNX4	5.21869e-05	0.576756	0.429	0.146	0.53883	4	PCNX4
KDM4C	0.00446775	0.576285	0.321	0.139	1	4	KDM4C
WDR26	0.00152479	0.571201	0.536	0.292	1	4	WDR26
LPIN1	0.000218674	0.568371	0.643	0.287	1	4	LPIN1
LDLR	0.000358543	0.566514	0.286	0.089	1	4	LDLR
CYTIP	0.000241467	0.558826	0.643	0.3	1	4	CYTIP
USP28	2.5023e-05	0.558713	0.286	0.072	0.258363	4	USP28
SMAD51	0.00027924	0.555951	0.393	0.141	1	4	SMAD5
SEPT2	0.00104548	0.555429	0.786	0.458	1	4	SEPT2
REV1	6.38938e-06	0.551359	0.393	0.112	0.0659704	4	REV1
SMC6	0.000860054	0.550175	0.429	0.179	1	4	SMC6
SREK1	0.00444424	0.549433	0.571	0.302	1	4	SREK1
LNPEP	0.00133073	0.54606	0.821	0.649	1	4	LNPEP
NOL8	0.00117786	0.538667	0.429	0.185	1	4	NOL8
CPA3	6.18551e-06	0.536641	0.357	0.094	0.0638654	4	CPA3
SNTB2	0.00217082	0.531381	0.393	0.17	1	4	SNTB2
DERL2	2.23006e-06	0.530115	0.321	0.074	0.0230254	4	DERL2
ARFGEF1	0.00118757	0.529004	0.536	0.27	1	4	ARFGEF1
PTCD3	3.36927e-05	0.526604	0.464	0.158	0.347877	4	PTCD3
QKI	0.00779632	0.526162	0.5	0.275	1	4	QKI
DENND1B	0.000158328	0.520439	0.75	0.363	1	4	DENND1B
TSPAN5	0.00143184	0.520316	0.286	0.098	1	4	TSPAN5
N4BP1	0.000644947	0.519899	0.5	0.211	1	4	N4BP1
BIRC2	0.00010326	0.516736	0.536	0.217	1	4	BIRC2
FBXL4	5.21625e-05	0.513564	0.321	0.09	0.538578	4	FBXL4
FAM3C	0.000152682	0.511174	0.286	0.083	1	4	FAM3C
CD69	0.00111397	0.509493	0.286	0.096	1	4	CD69
RMND5A	0.000428176	0.508514	0.393	0.15	1	4	RMND5A
ABCE1	0.00579085	0.504239	0.357	0.168	1	4	ABCE1
RNF168	0.000355605	0.49545	0.286	0.087	1	4	RNF168
PCID2	0.000191858	0.49151	0.464	0.179	1	4	PCID2
CLNK	1.48164e-05	0.490579	0.321	0.083	0.152979	4	CLNK
SKIL	0.00106941	0.485873	0.393	0.155	1	4	SKIL
SPG21	0.000942562	0.485434	0.393	0.153	1	4	SPG21
TMEM87B	0.00115017	0.478371	0.357	0.138	1	4	TMEM87B
REST	0.00326802	0.475798	0.571	0.304	1	4	REST
NAA25	6.77e-05	0.46947	0.429	0.141	0.699003	4	NAA25
PLAGL1	0.000335439	0.466022	0.321	0.105	1	4	PLAGL1
RPL9P7	0.00686873	0.465177	0.321	0.141	1	4	RPL9P7
TRIB2	0.00145948	0.453756	0.429	0.178	1	4	TRIB2
PIP4K2A1	0.000209014	0.453309	0.857	0.501	1	4	PIP4K2A
YTHDF3	5.35252e-05	0.452518	0.393	0.127	0.552648	4	YTHDF3
PKN2	0.00190583	0.450769	0.393	0.167	1	4	PKN2
POGZ	0.00137472	0.450479	0.357	0.141	1	4	POGZ
GYG1	0.000441621	0.450466	0.429	0.17	1	4	GYG1
TANC2	0.000161735	0.447683	0.286	0.081	1	4	TANC2
SELENOP	0.000413855	0.442098	0.286	0.089	1	4	SELENOP
PDIA31	0.000571284	0.440241	0.464	0.19	1	4	PDIA3
PSPC1	0.00372684	0.440132	0.393	0.175	1	4	PSPC1
CRYZ	0.000394612	0.438362	0.286	0.087	1	4	CRYZ
PEX1	0.000773447	0.434886	0.286	0.092	1	4	PEX1
HMGN1	0.00576584	0.429777	0.607	0.348	1	4	HMGN1
BRD2	0.00162907	0.423851	0.286	0.1	1	4	BRD2
MAP4K5	0.00415987	0.422308	0.393	0.168	1	4	MAP4K5
SECISBP2L	0.00022597	0.42226	0.464	0.173	1	4	SECISBP2L
AUTS2	0.00525818	0.421673	0.357	0.154	1	4	AUTS2
PDS5B1	0.00158381	0.419613	0.536	0.247	1	4	PDS5B
UBXN7	0.00131423	0.417958	0.321	0.118	1	4	UBXN7
CD46	0.00186417	0.413653	0.643	0.363	1	4	CD46
ZKSCAN1	8.57231e-05	0.413456	0.464	0.163	0.885091	4	ZKSCAN1
ZNFX1	0.00225664	0.412988	0.286	0.103	1	4	ZNFX1
SOS22	3.294e-05	0.412563	0.536	0.187	0.340105	4	SOS2
PLEKHB2	0.00387181	0.407945	0.357	0.154	1	4	PLEKHB2
SERTAD2	0.000658907	0.4072	0.357	0.129	1	4	SERTAD2
MFF	0.00379769	0.390644	0.357	0.147	1	4	MFF
KRIT1	0.00550754	0.387074	0.321	0.136	1	4	KRIT1
PRPF40A	0.00331882	0.386627	0.679	0.388	1	4	PRPF40A
HERC1	0.00296456	0.384523	0.714	0.473	1	4	HERC1
SMC5	0.00128973	0.38429	0.571	0.289	1	4	SMC5
ZBTB4	0.00327817	0.381983	0.357	0.147	1	4	ZBTB4
RALGAPA2	0.000171135	0.381856	0.393	0.13	1	4	RALGAPA2
SRRM2	0.00890742	0.378704	0.643	0.4	1	4	SRRM2
ADIPOR2	0.00115191	0.377527	0.321	0.113	1	4	ADIPOR2
ZCCHC7	0.000516406	0.37707	0.321	0.104	1	4	ZCCHC7
PPCS	0.000647046	0.376669	0.286	0.091	1	4	PPCS
NARS	0.00152651	0.37582	0.321	0.116	1	4	NARS
KPNA6	0.00382462	0.375455	0.321	0.127	1	4	KPNA6
LUC7L	0.00838966	0.373021	0.321	0.143	1	4	LUC7L
KLHL9	0.000144712	0.372079	0.286	0.078	1	4	KLHL9
UBC	0.00266181	0.370797	0.5	0.225	1	4	UBC
NEDD9	0.00956777	0.37028	0.321	0.143	1	4	NEDD9
PPP2R5E	0.0095401	0.364742	0.536	0.303	1	4	PPP2R5E
GDAP2	0.00109198	0.364392	0.286	0.093	1	4	GDAP2
CLEC2B	0.00307057	0.356777	0.321	0.124	1	4	CLEC2B
GFPT1	0.00757977	0.354665	0.321	0.137	1	4	GFPT1
NEPRO	0.00197864	0.353087	0.286	0.1	1	4	NEPRO
CWF19L2	0.000355353	0.350181	0.393	0.136	1	4	CWF19L2
CCDC50	0.000852366	0.349957	0.321	0.11	1	4	CCDC50
SIDT1	0.00246551	0.34967	0.286	0.101	1	4	SIDT1
MRPS21	0.00136674	0.343095	0.321	0.114	1	4	MRPS21
SAR1A	0.00477863	0.335997	0.321	0.131	1	4	SAR1A
TMEM168	0.00347819	0.333612	0.321	0.126	1	4	TMEM168
SYTL2	0.00229608	0.328805	0.536	0.253	1	4	SYTL2
CCDC14	0.0072718	0.319588	0.5	0.251	1	4	CCDC14
APBB1IP	0.00873142	0.319421	0.536	0.302	1	4	APBB1IP
UBQLN2	0.00260675	0.314203	0.357	0.141	1	4	UBQLN2
AKAP17A	0.00165133	0.310882	0.357	0.131	1	4	AKAP17A
DIDO1	0.00406446	0.31065	0.321	0.129	1	4	DIDO1
SRSF5	0.00417713	0.30932	0.607	0.332	1	4	SRSF5
RNF111	0.00135465	0.309235	0.286	0.094	1	4	RNF111
VPS53	0.00694777	0.305153	0.286	0.114	1	4	VPS53
THOC1	0.0056325	0.30342	0.286	0.11	1	4	THOC1
CDK13	0.00621117	0.301775	0.464	0.22	1	4	CDK13
VAPA	0.00856059	0.301306	0.571	0.304	1	4	VAPA
PCYOX1	0.00174554	0.300359	0.286	0.098	1	4	PCYOX1
KAT7	0.00391416	0.294644	0.286	0.106	1	4	KAT7
ANXA7	0.00450568	0.285613	0.429	0.193	1	4	ANXA7
KDM2A	0.00669978	0.283611	0.464	0.222	1	4	KDM2A
CHST12	0.00205134	0.283376	0.321	0.116	1	4	CHST12
KIAA1147	0.00500985	0.276236	0.321	0.125	1	4	KIAA1147
ZNF721	0.00270717	0.267711	0.286	0.099	1	4	ZNF721
SS18	0.00375423	0.262117	0.357	0.142	1	4	SS18
CYFIP2	0.00773351	0.250372	0.607	0.323	1	4	CYFIP2
STMN1	2.01925e-88	2.46286	0.964	0.049	2.08487e-84	5	STMN1
TUBA1B	5.42309e-27	2.26166	0.964	0.224	5.59934e-23	5	TUBA1B
TOP2A	2.98109e-152	2.23135	0.75	0.009	3.07797e-148	5	TOP2A
HLA-DRA1	2.75726e-07	1.94332	0.857	0.439	0.00284687	5	HLA-DRA
LYZ	4.68101e-10	1.87572	0.393	0.072	4.83315e-06	5	LYZ
HMGB2	1.50453e-31	1.86659	0.929	0.154	1.55343e-27	5	HMGB2
CD74	1.38037e-07	1.83689	0.964	0.56	0.00142524	5	CD74
HIST1H4C	2.83073e-13	1.78818	0.679	0.179	2.92272e-09	5	HIST1H4C
PRC1	1.01409e-95	1.74128	0.679	0.016	1.04705e-91	5	PRC1
MKI67	6.67452e-130	1.73829	0.643	0.007	6.89144e-126	5	MKI67
ASPM	2.67946e-123	1.70955	0.679	0.01	2.76654e-119	5	ASPM
PCNA	1.30261e-27	1.68024	0.75	0.102	1.34494e-23	5	PCNA
HLA-DPA1	1.07522e-10	1.66814	0.857	0.319	1.11017e-06	5	HLA-DPA1
CENPF	1.60283e-109	1.64141	0.714	0.015	1.65492e-105	5	CENPF
TYMS	9.11598e-221	1.60578	0.821	0.003	9.41225e-217	5	TYMS
TUBB	2.33163e-15	1.5949	0.964	0.369	2.40741e-11	5	TUBB
HLA-DRB11	4.25334e-18	1.58424	0.536	0.074	4.39158e-14	5	HLA-DRB1
KPNA2	9.48387e-42	1.57329	0.607	0.039	9.7921e-38	5	KPNA2
HELLS	2.34799e-52	1.55211	0.786	0.054	2.4243e-48	5	HELLS
NUSAP1	5.2503e-119	1.51702	0.714	0.013	5.42094e-115	5	NUSAP1
RRM2	3.20472e-180	1.45875	0.643	0.002	3.30888e-176	5	RRM2
KIAA0101	1.06758e-144	1.43552	0.714	0.008	1.10228e-140	5	KIAA0101
ILF2	2.7624e-14	1.41089	0.679	0.133	2.85218e-10	5	ILF2
CENPE	1.15153e-95	1.39444	0.786	0.024	1.18896e-91	5	CENPE
SMC4	2.99665e-19	1.38492	0.893	0.211	3.09404e-15	5	SMC4
CDK1	2.1738e-89	1.35624	0.536	0.009	2.24445e-85	5	CDK1
UBE2C	7.19184e-119	1.34178	0.536	0.005	7.42557e-115	5	UBE2C
KNL1	1.13856e-124	1.33787	0.643	0.008	1.17557e-120	5	KNL1
TMPO	3.33035e-17	1.28404	0.893	0.238	3.43859e-13	5	TMPO
ZWINT	2.04657e-94	1.27603	0.643	0.014	2.11308e-90	5	ZWINT
H2AFZ	7.47006e-22	1.27253	0.964	0.22	7.71283e-18	5	H2AFZ
ARHGAP11A	8.15864e-92	1.24511	0.643	0.015	8.4238e-88	5	ARHGAP11A
MAD2L1	8.54814e-51	1.22648	0.679	0.039	8.82595e-47	5	MAD2L1
HLA-DQB1	6.04945e-30	1.20626	0.393	0.023	6.24606e-26	5	HLA-DQB1
BRCA2	1.78041e-62	1.16947	0.679	0.03	1.83827e-58	5	BRCA2
SLC25A5	7.28713e-17	1.14774	0.821	0.188	7.52396e-13	5	SLC25A5
KIF11	7.22136e-95	1.13868	0.571	0.01	7.45606e-91	5	KIF11
ANLN	9.54446e-130	1.12677	0.429	0.001	9.85465e-126	5	ANLN
RRM1	2.73017e-41	1.11379	0.679	0.049	2.8189e-37	5	RRM1
TIMELESS	3.81172e-70	1.11372	0.679	0.026	3.9356e-66	5	TIMELESS
BUB1	5.14164e-80	1.11171	0.536	0.012	5.30874e-76	5	BUB1
CCNA2	4.72646e-50	1.10486	0.607	0.031	4.88007e-46	5	CCNA2
SHCBP1	1.45138e-152	1.10387	0.607	0.003	1.49855e-148	5	SHCBP1
FGL2	5.50582e-12	1.08616	0.429	0.072	5.68476e-08	5	FGL2
CLSPN	1.09099e-118	1.08122	0.607	0.007	1.12644e-114	5	CLSPN
CDCA7	1.13414e-36	1.07673	0.5	0.03	1.171e-32	5	CDCA7
NET1	2.81263e-49	1.04803	0.393	0.012	2.90404e-45	5	NET1
SMC2	3.98941e-28	1.04661	0.714	0.083	4.11907e-24	5	SMC2
BUB1B	7.23949e-153	1.03519	0.607	0.003	7.47477e-149	5	BUB1B
ACADM	1.40854e-06	1.02161	0.857	0.466	0.0145431	5	ACADM
MELK	3.29967e-112	1.01754	0.429	0.002	3.40691e-108	5	MELK
TPX2	6.366e-100	1.0164	0.536	0.007	6.57289e-96	5	TPX2
WHSC1	7.38631e-29	1.01605	0.714	0.08	7.62636e-25	5	WHSC1
TCF41	3.32514e-15	1.01344	0.464	0.066	3.43321e-11	5	TCF4
LDHA	2.13349e-09	1.0086	0.821	0.283	2.20283e-05	5	LDHA
RAD51AP1	1.68453e-123	0.997949	0.571	0.005	1.73928e-119	5	RAD51AP1
KIF14	1.81706e-55	0.989744	0.321	0.005	1.87612e-51	5	KIF14
MCM6	1.60644e-28	0.982046	0.643	0.066	1.65865e-24	5	MCM6
IRF8	7.63852e-12	0.9654	0.286	0.034	7.88677e-08	5	IRF8
CKS1B	4.77521e-62	0.964421	0.571	0.02	4.9304e-58	5	CKS1B
RBM12B1	1.62184e-05	0.963626	0.393	0.106	0.167455	5	RBM12B
SUB1	3.63052e-07	0.953353	0.857	0.419	0.00374851	5	SUB1
CCNB1	3.97107e-68	0.943477	0.286	0.002	4.10013e-64	5	CCNB1
DTL	2.81843e-109	0.943149	0.464	0.003	2.91003e-105	5	DTL
H2AFY1	1.88536e-10	0.937567	0.821	0.297	1.94663e-06	5	H2AFY
ATAD5	1.53461e-33	0.934993	0.571	0.043	1.58448e-29	5	ATAD5
ZNF367	1.10613e-47	0.934248	0.429	0.015	1.14208e-43	5	ZNF367
FEN1	3.39577e-58	0.929723	0.536	0.019	3.50613e-54	5	FEN1
ANP32E	9.35636e-13	0.929204	0.857	0.246	9.66044e-09	5	ANP32E
HLA-DQA1	1.27975e-15	0.928555	0.393	0.047	1.32134e-11	5	HLA-DQA1
GGH	4.95702e-124	0.915757	0.536	0.004	5.11813e-120	5	GGH
SRSF3	3.02257e-16	0.915555	0.964	0.229	3.1208e-12	5	SRSF3
CYCS	3.24662e-13	0.894526	0.786	0.188	3.35214e-09	5	CYCS
FTL	0.0038089	0.89314	0.679	0.321	1	5	FTL
DEK	8.0353e-10	0.892982	0.893	0.331	8.29645e-06	5	DEK
SWAP70	2.28984e-26	0.888153	0.357	0.022	2.36426e-22	5	SWAP70
MCM2	2.71755e-43	0.888052	0.429	0.017	2.80588e-39	5	MCM2
NCAPG	1.09537e-93	0.882804	0.5	0.007	1.13097e-89	5	NCAPG
RAN	7.27097e-12	0.880109	0.893	0.3	7.50728e-08	5	RAN
UBE2J11	3.44613e-05	0.879467	0.607	0.225	0.355813	5	UBE2J1
EZH2	2.23293e-27	0.87908	0.607	0.062	2.3055e-23	5	EZH2
RANBP1	1.12317e-25	0.871367	0.786	0.103	1.15968e-21	5	RANBP1
KNTC1	4.16955e-27	0.869319	0.679	0.075	4.30506e-23	5	KNTC1
CHEK1	2.20342e-45	0.868632	0.393	0.013	2.27503e-41	5	CHEK1
ZWILCH	1.60262e-30	0.867617	0.536	0.041	1.65471e-26	5	ZWILCH
USP1	4.43572e-19	0.86648	0.714	0.114	4.57988e-15	5	USP1
TAOK3	0.000959604	0.863145	0.75	0.303	1	5	TAOK3
RBL1	4.07856e-32	0.860322	0.679	0.062	4.21111e-28	5	RBL1
RMI1	4.67317e-32	0.857269	0.429	0.025	4.82505e-28	5	RMI1
TUBA1C	1.47673e-19	0.849984	0.393	0.037	1.52473e-15	5	TUBA1C
GAPDH	2.09942e-11	0.847983	0.929	0.322	2.16765e-07	5	GAPDH
ATAD2	1.97182e-25	0.838611	0.714	0.087	2.0359e-21	5	ATAD2
PDIA4	1.85195e-05	0.834505	0.5	0.163	0.191214	5	PDIA4
KCTD12	3.4435e-23	0.832415	0.286	0.016	3.55542e-19	5	KCTD12
CENPU	4.97015e-67	0.824055	0.5	0.013	5.13168e-63	5	CENPU
TMEM68	5.03134e-12	0.823563	0.393	0.056	5.19485e-08	5	TMEM68
BRCA1	3.18281e-69	0.822035	0.5	0.012	3.28625e-65	5	BRCA1
HMGB1	4.13543e-08	0.797851	0.929	0.445	0.000426984	5	HMGB1
MCM4	3.81032e-51	0.797118	0.464	0.016	3.93415e-47	5	MCM4
SMC3	7.89941e-10	0.796501	0.857	0.262	8.15614e-06	5	SMC3
HMMR	1.47135e-97	0.795911	0.464	0.005	1.51917e-93	5	HMMR
MANF	1.58091e-08	0.793144	0.571	0.147	0.000163229	5	MANF
MEF2C	7.83325e-13	0.792849	0.321	0.038	8.08783e-09	5	MEF2C
CENPK	1.55873e-17	0.790077	0.536	0.073	1.60939e-13	5	CENPK
BRI3BP	8.47852e-19	0.782581	0.5	0.059	8.75408e-15	5	BRI3BP
SMC1A	7.97945e-10	0.78105	0.75	0.217	8.23878e-06	5	SMC1A
ESCO2	1.16341e-104	0.772845	0.429	0.003	1.20122e-100	5	ESCO2
GRN	2.55791e-19	0.768502	0.393	0.037	2.64104e-15	5	GRN
CKAP2	1.03137e-19	0.76385	0.5	0.057	1.06489e-15	5	CKAP2
NCAPG2	2.09039e-76	0.763594	0.643	0.02	2.15833e-72	5	NCAPG2
SRSF7	7.39885e-10	0.760892	0.857	0.257	7.63932e-06	5	SRSF7
MMS22L	1.0451e-18	0.760718	0.536	0.068	1.07907e-14	5	MMS22L
BASP1	7.95784e-35	0.757686	0.357	0.015	8.21647e-31	5	BASP1
PKM	1.21823e-09	0.756355	0.714	0.214	1.25782e-05	5	PKM
PTMA	1.62518e-07	0.75424	0.964	0.663	0.001678	5	PTMA
TPI1	4.89451e-08	0.752723	0.607	0.177	0.000505358	5	TPI1
NUF2	1.51706e-60	0.749342	0.429	0.01	1.56636e-56	5	NUF2
SAT1	0.00380117	0.747813	0.536	0.253	1	5	SAT1
USP37	7.8347e-12	0.743397	0.5	0.093	8.08933e-08	5	USP37
DCK	2.13486e-07	0.739739	0.679	0.223	0.00220424	5	DCK
NDC80	1.74814e-57	0.735515	0.464	0.014	1.80495e-53	5	NDC80
WEE1	1.18633e-10	0.733338	0.321	0.046	1.22489e-06	5	WEE1
MSH6	3.20772e-18	0.73312	0.5	0.061	3.31197e-14	5	MSH6
ARL6IP1	6.07939e-07	0.729982	0.857	0.344	0.00627697	5	ARL6IP1
MTHFD1	5.19123e-17	0.725856	0.464	0.058	5.35994e-13	5	MTHFD1
MTHFD2	5.06057e-18	0.723226	0.607	0.089	5.22503e-14	5	MTHFD2
POLQ	8.79158e-101	0.722813	0.393	0.002	9.07731e-97	5	POLQ
BRIP1	5.37536e-42	0.719908	0.429	0.018	5.55006e-38	5	BRIP1
KIF20B	8.83765e-12	0.718397	0.571	0.112	9.12487e-08	5	KIF20B
TCP1	3.63852e-14	0.7183	0.893	0.203	3.75677e-10	5	TCP1
CCT5	5.33838e-19	0.714911	0.714	0.112	5.51188e-15	5	CCT5
FANCI	8.08723e-30	0.712812	0.464	0.032	8.35007e-26	5	FANCI
MIS18BP11	3.76691e-09	0.710241	0.714	0.204	3.88933e-05	5	MIS18BP1
COX11	2.3749e-10	0.708169	0.464	0.085	2.45209e-06	5	COX11
DPYSL2	1.03445e-12	0.704021	0.429	0.066	1.06807e-08	5	DPYSL2
LAP3	3.81307e-15	0.703608	0.464	0.064	3.93699e-11	5	LAP3
PARP1	3.19282e-11	0.702304	0.75	0.186	3.29658e-07	5	PARP1
BARD1	3.06758e-19	0.701742	0.536	0.066	3.16728e-15	5	BARD1
SGO2	1.53155e-32	0.698677	0.429	0.024	1.58133e-28	5	SGO2
ATP1B3	1.68131e-09	0.696653	0.607	0.156	1.73595e-05	5	ATP1B3
RAD21	7.0261e-08	0.695979	0.929	0.415	0.000725445	5	RAD21
RAC1	3.54885e-10	0.695587	0.679	0.175	3.66419e-06	5	RAC1
CNTLN	2.58352e-47	0.695086	0.357	0.009	2.66748e-43	5	CNTLN
NCAPD2	5.02552e-22	0.694443	0.643	0.079	5.18885e-18	5	NCAPD2
ATP5G3	7.50399e-10	0.692144	0.857	0.3	7.74787e-06	5	ATP5G3
DUT	5.19541e-10	0.691159	0.786	0.25	5.36426e-06	5	DUT
YBX1	4.43815e-06	0.688605	0.821	0.44	0.0458239	5	YBX1
RFC3	1.92415e-31	0.688068	0.393	0.021	1.98669e-27	5	RFC3
CDC7	1.08188e-21	0.687642	0.321	0.022	1.11705e-17	5	CDC7
ARPC5	2.06406e-08	0.686151	0.929	0.378	0.000213114	5	ARPC5
KIAA1524	6.42701e-50	0.68133	0.5	0.02	6.63589e-46	5	KIAA1524
PAK1	2.86721e-25	0.675289	0.393	0.027	2.9604e-21	5	PAK1
NPC2	3.66391e-06	0.67065	0.464	0.137	0.0378299	5	NPC2
TACC3	5.59625e-20	0.668501	0.571	0.071	5.77813e-16	5	TACC3
POMP	1.68674e-09	0.656975	0.679	0.182	1.74156e-05	5	POMP
MRPL13	1.90469e-18	0.656449	0.357	0.032	1.96659e-14	5	MRPL13
MCM7	3.29111e-27	0.654672	0.536	0.046	3.39807e-23	5	MCM7
DNA2	2.27456e-37	0.65466	0.357	0.014	2.34849e-33	5	DNA2
UBE2T	5.58289e-66	0.654411	0.464	0.011	5.76433e-62	5	UBE2T
ECT2	1.63999e-65	0.654172	0.429	0.009	1.69329e-61	5	ECT2
RBBP71	4.85807e-11	0.652571	0.714	0.178	5.01595e-07	5	RBBP7
PSMA3	1.46293e-09	0.65125	0.607	0.147	1.51048e-05	5	PSMA3
GINS1	1.21575e-87	0.649882	0.393	0.003	1.25526e-83	5	GINS1
GEN1	6.53298e-28	0.649426	0.429	0.029	6.74531e-24	5	GEN1
PPT1	1.4766e-08	0.648774	0.464	0.103	0.000152459	5	PPT1
CLPX	2.1656e-10	0.645168	0.5	0.097	2.23598e-06	5	CLPX
CCP110	7.60007e-16	0.644391	0.5	0.068	7.84708e-12	5	CCP110
POLA1	3.43496e-21	0.641212	0.393	0.033	3.5466e-17	5	POLA1
CCT6A1	5.2852e-10	0.638269	0.714	0.186	5.45696e-06	5	CCT6A
ANXA5	2.67228e-10	0.637781	0.75	0.202	2.75913e-06	5	ANXA5
H2AFV	2.10259e-13	0.633674	0.857	0.195	2.17092e-09	5	H2AFV
ACTG1	3.16826e-05	0.631807	1	0.913	0.327123	5	ACTG1
PSMB2	4.62828e-12	0.631156	0.607	0.124	4.7787e-08	5	PSMB2
CALM2	1.24914e-05	0.619919	0.857	0.425	0.128973	5	CALM2
TOPBP1	1.84585e-15	0.617493	0.679	0.12	1.90584e-11	5	TOPBP1
SLBP	7.5847e-09	0.615703	0.429	0.088	7.8312e-05	5	SLBP
AP1S2	7.831e-10	0.61531	0.464	0.095	8.08551e-06	5	AP1S2
ACER3	3.93013e-16	0.614431	0.393	0.043	4.05786e-12	5	ACER3
PRPS2	1.51873e-17	0.612186	0.5	0.063	1.56809e-13	5	PRPS2
CENPN	1.62083e-54	0.611748	0.357	0.007	1.6735e-50	5	CENPN
FTH1	5.39978e-06	0.611582	0.821	0.335	0.0557528	5	FTH1
HNRNPA2B11	2.69219e-06	0.610587	1	0.641	0.0277969	5	HNRNPA2B1
FBXO5	8.69371e-26	0.609758	0.393	0.026	8.97625e-22	5	FBXO5
ACTB1	1.38194e-05	0.608881	1	0.945	0.142685	5	ACTB
PRR11	1.85759e-46	0.60877	0.321	0.007	1.91797e-42	5	PRR11
SKA2	2.77323e-17	0.608229	0.536	0.073	2.86336e-13	5	SKA2
PDIA6	1.02201e-06	0.605729	0.821	0.311	0.0105522	5	PDIA6
DNAJA1	1.2032e-10	0.604673	0.714	0.18	1.24231e-06	5	DNAJA1
TRA2B	6.81522e-07	0.603842	0.714	0.221	0.00703671	5	TRA2B
CASD1	0.000259164	0.60185	0.393	0.125	1	5	CASD1
DNMT1	9.03033e-09	0.599464	0.607	0.154	9.32381e-05	5	DNMT1
GINS2	8.0355e-39	0.599125	0.286	0.007	8.29665e-35	5	GINS2
FAM46C	5.55547e-07	0.596187	0.429	0.104	0.00573602	5	FAM46C
PRDX3	4.0939e-10	0.59412	0.643	0.156	4.22695e-06	5	PRDX3
PSIP1	1.00425e-09	0.593611	0.821	0.237	1.03688e-05	5	PSIP1
CKS2	2.40158e-43	0.59259	0.5	0.024	2.47963e-39	5	CKS2
YWHAG	5.96528e-10	0.590988	0.571	0.131	6.15915e-06	5	YWHAG
SRSF10	5.32028e-08	0.590578	0.786	0.26	0.000549319	5	SRSF10
CHCHD2	4.30694e-10	0.590548	0.821	0.226	4.44691e-06	5	CHCHD2
AK2	2.85277e-13	0.589557	0.607	0.112	2.94548e-09	5	AK2
EMC4	0.00152494	0.589242	0.357	0.132	1	5	EMC4
FANCA	2.39386e-21	0.589163	0.321	0.022	2.47166e-17	5	FANCA
HNRNPF	3.0854e-07	0.588517	0.821	0.315	0.00318568	5	HNRNPF
IDH2	3.39939e-20	0.587552	0.643	0.085	3.50987e-16	5	IDH2
C7orf73	2.97044e-05	0.585947	0.464	0.144	0.306698	5	C7orf73
CIT	1.91836e-54	0.58491	0.357	0.007	1.98071e-50	5	CIT
PGD	1.83815e-20	0.582879	0.357	0.028	1.89789e-16	5	PGD
NPM1	5.08921e-06	0.58256	0.929	0.391	0.0525461	5	NPM1
CBX3	1.88436e-08	0.58026	0.893	0.319	0.00019456	5	CBX3
METAP2	1.12748e-15	0.579447	0.75	0.139	1.16412e-11	5	METAP2
SPINT2	2.23691e-10	0.578895	0.321	0.047	2.30961e-06	5	SPINT2
SUZ12	3.9949e-08	0.577129	0.821	0.275	0.000412474	5	SUZ12
CSE1L	5.35797e-07	0.576835	0.393	0.093	0.00553211	5	CSE1L
TFDP1	4.56912e-14	0.575929	0.464	0.067	4.71762e-10	5	TFDP1
HSP90AA1	3.38541e-05	0.575423	0.964	0.702	0.349543	5	HSP90AA1
NDUFS3	5.13311e-18	0.574071	0.357	0.032	5.29993e-14	5	NDUFS3
HSPA8	1.15785e-06	0.57388	0.893	0.339	0.0119548	5	HSPA8
RPA3	4.15389e-23	0.572909	0.536	0.055	4.28889e-19	5	RPA3
PLSCR1	7.85664e-13	0.571515	0.536	0.094	8.11198e-09	5	PLSCR1
TUBB4B	1.64548e-32	0.570944	0.357	0.016	1.69895e-28	5	TUBB4B
NUP37	3.5435e-16	0.570584	0.321	0.03	3.65866e-12	5	NUP37
NUCKS1	8.31347e-07	0.570475	0.821	0.334	0.00858365	5	NUCKS1
DONSON	5.75715e-19	0.569247	0.321	0.025	5.94426e-15	5	DONSON
VDAC1	1.06633e-11	0.567714	0.643	0.136	1.10098e-07	5	VDAC1
CTSB	0.00709751	0.565489	0.357	0.148	1	5	CTSB
AZIN1	2.41095e-06	0.563246	0.571	0.178	0.0248931	5	AZIN1
DLEU2	1.06422e-13	0.563148	0.357	0.043	1.0988e-09	5	DLEU2
COX7A2	7.6217e-05	0.562894	0.679	0.302	0.786941	5	COX7A2
MRRF	2.12829e-06	0.562517	0.286	0.058	0.0219746	5	MRRF
DNAJC9	4.73082e-22	0.561836	0.643	0.079	4.88457e-18	5	DNAJC9
EIF4A3	1.67172e-14	0.561794	0.464	0.065	1.72605e-10	5	EIF4A3
SNX10	3.38232e-05	0.560319	0.321	0.083	0.349225	5	SNX10
SPATS2L	2.29144e-19	0.559112	0.429	0.043	2.36591e-15	5	SPATS2L
KIF18A	7.89946e-49	0.557242	0.321	0.007	8.1562e-45	5	KIF18A
MARCH1	1.44725e-31	0.556691	0.286	0.01	1.49428e-27	5	MARCH1
GPR34	1.65748e-12	0.554922	0.321	0.039	1.71135e-08	5	GPR34
PSMA5	5.08226e-07	0.55364	0.5	0.131	0.00524743	5	PSMA5
HLA-DMA	3.44374e-23	0.551898	0.393	0.03	3.55566e-19	5	HLA-DMA
PPP1CC	2.57141e-09	0.551019	0.857	0.251	2.65498e-05	5	PPP1CC
MPC2	1.42178e-17	0.549413	0.607	0.087	1.46799e-13	5	MPC2
OSTC1	1.84035e-09	0.549224	0.75	0.202	1.90016e-05	5	OSTC
SQLE	3.54426e-06	0.544565	0.286	0.062	0.0365945	5	SQLE
ATP5B	1.40154e-07	0.544058	0.786	0.248	0.00144709	5	ATP5B
HLA-DRB6	8.82483e-26	0.542572	0.393	0.026	9.11164e-22	5	HLA-DRB6
TCF3	5.65319e-17	0.539388	0.464	0.056	5.83692e-13	5	TCF3
GMNN	2.85011e-45	0.538801	0.393	0.013	2.94274e-41	5	GMNN
ANP32B	1.47056e-07	0.538594	0.857	0.331	0.00151835	5	ANP32B
HLA-DMB	1.06667e-28	0.537805	0.357	0.019	1.10133e-24	5	HLA-DMB
AP3B1	1.4948e-05	0.533564	0.571	0.189	0.154338	5	AP3B1
TMEM14C	7.8265e-08	0.533069	0.571	0.152	0.000808086	5	TMEM14C
PLK4	3.42254e-57	0.532179	0.357	0.007	3.53377e-53	5	PLK4
ARPC2	0.000144434	0.532007	0.964	0.704	1	5	ARPC2
RFWD3	2.69903e-17	0.529653	0.393	0.041	2.78675e-13	5	RFWD3
H2AFX	6.53867e-55	0.5294	0.321	0.005	6.75118e-51	5	H2AFX
APIP	1.46766e-13	0.527854	0.393	0.051	1.51536e-09	5	APIP
HNRNPAB1	3.12173e-11	0.525843	0.643	0.137	3.22319e-07	5	HNRNPAB
HSPD1	3.95346e-14	0.525486	0.679	0.125	4.08195e-10	5	HSPD1
CENPP	1.33131e-38	0.523739	0.286	0.007	1.37458e-34	5	CENPP
GCA	1.0819e-11	0.5235	0.286	0.033	1.11707e-07	5	GCA
MCM3	3.49526e-15	0.522939	0.5	0.071	3.60886e-11	5	MCM3
SEC14L11	5.90742e-06	0.522907	0.571	0.179	0.0609941	5	SEC14L1
YWHAE	9.11461e-09	0.522898	0.714	0.208	9.41084e-05	5	YWHAE
CFL1	1.72296e-05	0.522568	0.964	0.667	0.177895	5	CFL1
DCP2	4.1541e-09	0.521701	0.786	0.233	4.2891e-05	5	DCP2
MZT1	1.7615e-18	0.520552	0.5	0.059	1.81875e-14	5	MZT1
HSP90AB1	0.000273194	0.520443	0.75	0.391	1	5	HSP90AB1
LRRK1	1.51935e-31	0.517215	0.286	0.01	1.56872e-27	5	LRRK1
SUV39H2	1.02742e-34	0.515324	0.286	0.009	1.06081e-30	5	SUV39H2
SLC1A4	4.78062e-12	0.515163	0.321	0.04	4.93599e-08	5	SLC1A4
UNG	8.33202e-06	0.513934	0.286	0.065	0.0860281	5	UNG
KRAS	3.96886e-08	0.513469	0.607	0.16	0.000409785	5	KRAS
RACGAP1	1.39779e-32	0.513321	0.357	0.016	1.44322e-28	5	RACGAP1
EIF2AK1	4.6978e-06	0.511334	0.536	0.156	0.0485048	5	EIF2AK1
ARCN1	2.31373e-09	0.510581	0.714	0.187	2.38893e-05	5	ARCN1
UBQLN1	1.17999e-10	0.509608	0.75	0.181	1.21834e-06	5	UBQLN1
CACYBP	1.99053e-15	0.508919	0.643	0.107	2.05523e-11	5	CACYBP
APEX1	3.02835e-08	0.508705	0.464	0.104	0.000312677	5	APEX1
FAM107B	6.97753e-05	0.504787	0.857	0.38	0.72043	5	FAM107B
MCTS1	2.10185e-08	0.504328	0.286	0.046	0.000217016	5	MCTS1
COX8A	4.66548e-10	0.503754	0.714	0.175	4.81711e-06	5	COX8A
SNX3	0.000443471	0.502875	0.571	0.23	1	5	SNX3
CDK4	7.90826e-10	0.502009	0.429	0.08	8.16528e-06	5	CDK4
EZR	5.0823e-07	0.501043	0.714	0.235	0.00524747	5	EZR
GFM1	8.3476e-06	0.499386	0.464	0.131	0.086189	5	GFM1
SNRPD3	8.76005e-08	0.499156	0.5	0.124	0.000904475	5	SNRPD3
COPS3	1.31908e-15	0.497276	0.464	0.06	1.36195e-11	5	COPS3
PSMG1	5.68321e-16	0.495768	0.357	0.037	5.86791e-12	5	PSMG1
LYN	5.0321e-07	0.49354	0.321	0.066	0.00519564	5	LYN
ZNF22	1.27635e-17	0.493112	0.536	0.069	1.31783e-13	5	ZNF22
SEC24A	7.55796e-07	0.490782	0.429	0.107	0.00780359	5	SEC24A
MDH1	1.13196e-08	0.489087	0.714	0.196	0.000116875	5	MDH1
SEC61B	0.00023755	0.489052	0.679	0.287	1	5	SEC61B
KHDRBS1	2.28913e-06	0.487179	0.893	0.357	0.0236353	5	KHDRBS1
DBF4	4.99867e-18	0.487095	0.429	0.045	5.16112e-14	5	DBF4
PRKD31	3.78789e-07	0.486658	0.536	0.147	0.003911	5	PRKD3
PAICS	2.32105e-16	0.482438	0.321	0.029	2.39648e-12	5	PAICS
WDHD1	3.28438e-23	0.481049	0.321	0.02	3.39112e-19	5	WDHD1
PTTG1	9.64746e-15	0.479824	0.321	0.032	9.961e-11	5	PTTG1
CBFB1	2.03077e-08	0.479173	0.786	0.237	0.000209676	5	CBFB
HPRT1	1.40608e-11	0.479123	0.536	0.1	1.45177e-07	5	HPRT1
PPIF	1.67494e-13	0.478806	0.286	0.028	1.72938e-09	5	PPIF
CMAS	7.00326e-17	0.478624	0.536	0.072	7.23087e-13	5	CMAS
NASP	2.89521e-11	0.478042	0.571	0.114	2.98931e-07	5	NASP
VIM	0.00062325	0.477065	0.893	0.55	1	5	VIM
GNG5	1.36253e-08	0.476921	0.571	0.138	0.000140681	5	GNG5
SNRNP25	2.55278e-46	0.474485	0.321	0.007	2.63574e-42	5	SNRNP25
CDK2AP2	3.44608e-05	0.472921	0.464	0.152	0.355808	5	CDK2AP2
TTF2	2.08908e-18	0.472513	0.5	0.059	2.15698e-14	5	TTF2
ATXN10	1.97753e-08	0.470829	0.571	0.145	0.00020418	5	ATXN10
PRMT3	5.30828e-22	0.469163	0.429	0.037	5.4808e-18	5	PRMT3
TBCA	1.0232e-09	0.46876	0.5	0.101	1.05645e-05	5	TBCA
CCT2	8.31042e-14	0.468718	0.714	0.137	8.58051e-10	5	CCT2
ATP5A1	2.19039e-05	0.468618	0.714	0.277	0.226158	5	ATP5A1
HDAC2	2.31496e-07	0.468381	0.536	0.145	0.00239019	5	HDAC2
SERBP11	2.0689e-06	0.467269	0.821	0.309	0.0213614	5	SERBP1
ZGRF1	9.44194e-24	0.46617	0.5	0.046	9.7488e-20	5	ZGRF1
ATP5C1	8.40755e-09	0.46614	0.607	0.144	8.68079e-05	5	ATP5C1
POLR3K	1.99425e-11	0.466042	0.357	0.051	2.05907e-07	5	POLR3K
ARHGAP11B	1.3861e-22	0.465544	0.321	0.02	1.43115e-18	5	ARHGAP11B
DTYMK	2.64633e-31	0.464793	0.429	0.025	2.73234e-27	5	DTYMK
TIFA	2.00907e-13	0.464541	0.429	0.06	2.07436e-09	5	TIFA
GMFB	1.87897e-16	0.462709	0.5	0.065	1.94003e-12	5	GMFB
UBR7	2.52365e-12	0.461354	0.393	0.056	2.60567e-08	5	UBR7
CORO1C	4.01593e-25	0.460648	0.393	0.027	4.14644e-21	5	CORO1C
UBA1	0.000138891	0.460252	0.571	0.214	1	5	UBA1
SLC38A2	9.74949e-10	0.459998	0.714	0.179	1.00663e-05	5	SLC38A2
AKR1A1	1.37404e-20	0.457936	0.464	0.046	1.41869e-16	5	AKR1A1
ECI2	1.71198e-14	0.457704	0.393	0.048	1.76761e-10	5	ECI2
RB1	1.06671e-08	0.457424	0.571	0.137	0.000110137	5	RB1
VPS35	1.88074e-05	0.456186	0.571	0.196	0.194187	5	VPS35
CCDC18	5.91041e-24	0.455672	0.5	0.045	6.1025e-20	5	CCDC18
OSBPL11	8.48105e-23	0.455381	0.536	0.054	8.75669e-19	5	OSBPL11
UQCRH	1.16298e-05	0.454122	0.679	0.244	0.120078	5	UQCRH
NDUFA4	2.11277e-11	0.452595	0.857	0.209	2.18143e-07	5	NDUFA4
PSMA4	1.22228e-11	0.451281	0.643	0.133	1.26201e-07	5	PSMA4
ACO2	7.26398e-08	0.450297	0.607	0.166	0.000750006	5	ACO2
RAB30	1.18045e-05	0.44972	0.357	0.092	0.121882	5	RAB30
TMEM70	1.38495e-12	0.449599	0.286	0.03	1.42997e-08	5	TMEM70
ACTR2	0.000475474	0.448913	0.964	0.74	1	5	ACTR2
BLM	1.42996e-16	0.448901	0.464	0.057	1.47643e-12	5	BLM
OXCT1	7.6984e-10	0.4489	0.536	0.112	7.9486e-06	5	OXCT1
LSM6	7.03514e-12	0.44876	0.536	0.097	7.26379e-08	5	LSM6
H3F3B	3.9692e-05	0.448319	0.893	0.457	0.40982	5	H3F3B
NIFK	7.78477e-05	0.446197	0.286	0.072	0.803777	5	NIFK
LIN54	3.64973e-08	0.445392	0.321	0.058	0.000376835	5	LIN54
TXN	3.91945e-10	0.445227	0.607	0.134	4.04683e-06	5	TXN
SLC25A3	5.30249e-06	0.443845	0.75	0.258	0.0547483	5	SLC25A3
CD101	7.40016e-07	0.442959	0.321	0.066	0.00764066	5	CD101
CENPJ	5.28906e-25	0.442698	0.536	0.049	5.46096e-21	5	CENPJ
HDLBP	5.82632e-09	0.4417	0.571	0.135	6.01568e-05	5	HDLBP
RPA2	1.14541e-06	0.441554	0.393	0.096	0.0118264	5	RPA2
CNOT8	6.49979e-11	0.441333	0.571	0.118	6.71103e-07	5	CNOT8
GUSB	3.51703e-12	0.441118	0.357	0.047	3.63133e-08	5	GUSB
NUP155	6.69327e-07	0.441063	0.286	0.055	0.0069108	5	NUP155
LSM51	1.51452e-09	0.441006	0.429	0.079	1.56374e-05	5	LSM5
CSF2RB	1.25366e-15	0.440927	0.321	0.03	1.29441e-11	5	CSF2RB
HN1	4.59322e-21	0.440684	0.571	0.066	4.7425e-17	5	HN1
BMP2K	6.72096e-09	0.43844	0.357	0.064	6.93939e-05	5	BMP2K
MCM5	5.20539e-27	0.437756	0.429	0.03	5.37456e-23	5	MCM5
STK38L	3.72219e-11	0.43582	0.321	0.043	3.84316e-07	5	STK38L
KHSRP	5.40627e-16	0.435447	0.5	0.066	5.58198e-12	5	KHSRP
POLE2	7.36095e-40	0.43486	0.321	0.009	7.60018e-36	5	POLE2
ZNF706	0.000144684	0.433704	0.357	0.104	1	5	ZNF706
HERPUD1	8.25778e-05	0.432531	0.643	0.235	0.852616	5	HERPUD1
PPA1	3.02315e-07	0.432036	0.5	0.127	0.00312141	5	PPA1
CEP295	1.5589e-16	0.431676	0.464	0.057	1.60957e-12	5	CEP295
RBBP8	1.65003e-24	0.431002	0.393	0.028	1.70366e-20	5	RBBP8
CSK	0.000996408	0.430886	0.357	0.124	1	5	CSK
STX71	4.28242e-07	0.430387	0.464	0.117	0.0044216	5	STX7
GNAI2	2.85401e-07	0.430262	0.75	0.235	0.00294677	5	GNAI2
CKAP5	2.15755e-15	0.430061	0.607	0.096	2.22767e-11	5	CKAP5
GLRX5	6.77475e-07	0.429775	0.321	0.066	0.00699493	5	GLRX5
FANCL	2.74861e-07	0.427969	0.393	0.089	0.00283794	5	FANCL
FANCD2	1.39818e-24	0.427843	0.5	0.044	1.44363e-20	5	FANCD2
MTPN	0.000217787	0.426769	0.714	0.311	1	5	MTPN
SRP19	1.72027e-08	0.425776	0.5	0.114	0.000177618	5	SRP19
TCF19	4.5673e-38	0.423574	0.393	0.016	4.71573e-34	5	TCF19
ARPP19	1.09817e-06	0.4225	0.75	0.255	0.0113386	5	ARPP19
NUDT21	3.0727e-07	0.42077	0.679	0.205	0.00317256	5	NUDT21
ATP5F1	1.2932e-06	0.419892	0.679	0.215	0.0133523	5	ATP5F1
GLO11	3.66691e-06	0.419872	0.536	0.156	0.0378608	5	GLO1
RCN2	0.000177271	0.419844	0.429	0.14	1	5	RCN2
NDUFA1	1.67092e-05	0.415713	0.536	0.162	0.172522	5	NDUFA1
NDUFB4	0.000121865	0.415405	0.536	0.194	1	5	NDUFB4
SLC7A1	5.41749e-13	0.415385	0.393	0.053	5.59356e-09	5	SLC7A1
PDK1	0.00180919	0.414089	0.393	0.152	1	5	PDK1
KCTD5	5.15913e-08	0.41365	0.286	0.047	0.00053268	5	KCTD5
HNRNPR	1.02626e-05	0.413282	0.75	0.297	0.105961	5	HNRNPR
DDX21	2.53148e-05	0.412568	0.607	0.208	0.261376	5	DDX21
ANXA2	2.161e-06	0.412181	0.536	0.153	0.0223124	5	ANXA2
PAPSS1	1.38355e-05	0.411042	0.393	0.108	0.142851	5	PAPSS1
ARPC3	9.6656e-05	0.410821	0.821	0.365	0.997973	5	ARPC3
TALDO1	5.68147e-09	0.410392	0.321	0.052	5.86612e-05	5	TALDO1
BUB3	0.000290481	0.410279	0.929	0.442	1	5	BUB3
RAD23B	1.40691e-08	0.409719	0.571	0.137	0.000145263	5	RAD23B
OAT	5.31998e-08	0.409111	0.393	0.081	0.000549287	5	OAT
ECH1	2.54714e-09	0.408706	0.571	0.129	2.62992e-05	5	ECH1
KDELR2	4.58569e-06	0.406813	0.571	0.173	0.0473472	5	KDELR2
HMGN33	5.96244e-12	0.406554	0.643	0.129	6.15621e-08	5	HMGN3
SF3B2	1.1329e-07	0.403566	0.607	0.156	0.00116972	5	SF3B2
PSMD14	6.79502e-13	0.402455	0.571	0.099	7.01586e-09	5	PSMD14
POLD3	2.86668e-13	0.40214	0.321	0.036	2.95984e-09	5	POLD3
MRPL42	7.91733e-05	0.401918	0.393	0.119	0.817464	5	MRPL42
LCORL	4.23779e-09	0.401616	0.429	0.084	4.37552e-05	5	LCORL
RAB7A	2.68761e-05	0.400421	0.679	0.254	0.277496	5	RAB7A
NCL	0.000934194	0.400204	0.821	0.433	1	5	NCL
DNAJB11	6.41012e-05	0.399954	0.286	0.074	0.661844	5	DNAJB11
MASTL	1.33946e-25	0.399441	0.357	0.022	1.38299e-21	5	MASTL
DAAM1	9.24571e-08	0.398622	0.357	0.07	0.00095462	5	DAAM1
CDCA7L	2.57512e-49	0.397776	0.357	0.009	2.65882e-45	5	CDCA7L
HINT1	0.00995622	0.397564	0.857	0.459	1	5	HINT1
SRM	4.00516e-11	0.396697	0.286	0.035	4.13533e-07	5	SRM
ATP5J	8.17803e-06	0.396238	0.464	0.134	0.0844381	5	ATP5J
RECQL	3.72469e-10	0.395083	0.714	0.166	3.84574e-06	5	RECQL
ANKRD26	7.92026e-12	0.394909	0.464	0.076	8.17766e-08	5	ANKRD26
NBN	1.19656e-08	0.394357	0.536	0.124	0.000123545	5	NBN
SYVN1	1.06946e-07	0.392491	0.393	0.084	0.00110422	5	SYVN1
TRIO	2.6315e-12	0.392346	0.286	0.031	2.71702e-08	5	TRIO
TNFRSF17	1.43179e-08	0.392106	0.357	0.065	0.000147833	5	TNFRSF17
RNF34	2.6461e-09	0.391671	0.5	0.106	2.7321e-05	5	RNF34
SUMO2	7.27646e-05	0.390183	0.893	0.398	0.751294	5	SUMO2
FIGNL1	1.12321e-20	0.389834	0.429	0.039	1.15972e-16	5	FIGNL1
ODC1	1.44427e-12	0.38955	0.536	0.091	1.49121e-08	5	ODC1
HSPA5	0.00590368	0.389318	0.571	0.271	1	5	HSPA5
PRIM2	7.48465e-14	0.388979	0.393	0.049	7.7279e-10	5	PRIM2
SNAP29	9.27219e-12	0.388847	0.321	0.041	9.57353e-08	5	SNAP29
MOB1A	0.00341267	0.3881	0.75	0.425	1	5	MOB1A
SRP9	2.94146e-08	0.386501	0.857	0.259	0.000303705	5	SRP9
NDUFB1	3.88243e-06	0.386169	0.286	0.06	0.0400861	5	NDUFB1
NDC1	7.50347e-16	0.384735	0.357	0.037	7.74733e-12	5	NDC1
GTF3C6	5.4415e-11	0.384425	0.429	0.071	5.61835e-07	5	GTF3C6
MRPS23	6.88474e-09	0.384272	0.321	0.053	7.10849e-05	5	MRPS23
NCOA4	5.53137e-08	0.383889	0.714	0.205	0.000571114	5	NCOA4
FOS	4.5831e-11	0.383611	0.321	0.043	4.73205e-07	5	FOS
PSMC6	5.69906e-10	0.383474	0.571	0.122	5.88428e-06	5	PSMC6
GGCT	1.10968e-13	0.382888	0.393	0.051	1.14575e-09	5	GGCT
UQCRQ	2.51651e-10	0.381942	0.536	0.108	2.5983e-06	5	UQCRQ
LAMTOR1	1.51076e-11	0.381496	0.393	0.059	1.55986e-07	5	LAMTOR1
PSMD7	1.61117e-13	0.380861	0.536	0.086	1.66353e-09	5	PSMD7
ICMT	3.55459e-19	0.38056	0.393	0.036	3.67011e-15	5	ICMT
DYNLL1	7.0211e-05	0.380405	0.643	0.243	0.724928	5	DYNLL1
GDI2	8.79931e-08	0.379946	0.714	0.2	0.000908528	5	GDI2
OAS3	8.74412e-07	0.379783	0.321	0.067	0.0090283	5	OAS3
NRDC	0.000239919	0.379782	0.714	0.265	1	5	NRDC
AFG3L2	1.3967e-15	0.37964	0.464	0.06	1.44209e-11	5	AFG3L2
POLR2K	1.62707e-09	0.379526	0.571	0.126	1.67995e-05	5	POLR2K
CYB5R4	2.6167e-05	0.378734	0.357	0.096	0.270175	5	CYB5R4
YWHAH	2.11054e-08	0.37864	0.536	0.125	0.000217914	5	YWHAH
MRPL18	4.30238e-26	0.378519	0.464	0.036	4.44221e-22	5	MRPL18
NONO	0.000103708	0.378336	0.786	0.344	1	5	NONO
NUP107	3.35535e-14	0.377035	0.714	0.131	3.4644e-10	5	NUP107
DNAJC8	2.36261e-08	0.376047	0.607	0.152	0.00024394	5	DNAJC8
CLTA	1.51586e-09	0.375466	0.357	0.059	1.56513e-05	5	CLTA
RAD17	0.000145525	0.375208	0.321	0.095	1	5	RAD17
IDH3A	2.61475e-10	0.374909	0.464	0.085	2.69973e-06	5	IDH3A
RBM3	0.000400022	0.374863	0.75	0.327	1	5	RBM3
RAB11A	1.55443e-06	0.374835	0.5	0.137	0.0160495	5	RAB11A
TMED8	4.74197e-07	0.374821	0.464	0.114	0.00489608	5	TMED8
PSMG2	6.0076e-14	0.373168	0.679	0.124	6.20284e-10	5	PSMG2
DCTN6	1.16982e-11	0.370752	0.393	0.058	1.20784e-07	5	DCTN6
FAM96A	8.34966e-13	0.370671	0.607	0.111	8.62103e-09	5	FAM96A
MMADHC	1.0398e-10	0.370203	0.536	0.104	1.0736e-06	5	MMADHC
EEF1E1	2.09142e-18	0.37019	0.429	0.044	2.15939e-14	5	EEF1E1
DESI2	1.60822e-07	0.36966	0.357	0.073	0.00166049	5	DESI2
COPB2	7.60399e-05	0.369137	0.393	0.121	0.785112	5	COPB2
VOPP1	2.66372e-06	0.369032	0.536	0.156	0.0275029	5	VOPP1
HNRNPH2	8.10266e-14	0.368944	0.429	0.058	8.366e-10	5	HNRNPH2
PSMA1	6.21598e-08	0.367398	0.607	0.157	0.0006418	5	PSMA1
BZW1	4.38176e-07	0.366808	0.571	0.156	0.00452416	5	BZW1
NCBP1	1.10191e-09	0.366077	0.464	0.09	1.13772e-05	5	NCBP1
HADH	8.66414e-13	0.365789	0.321	0.037	8.94572e-09	5	HADH
TBC1D9	1.18715e-14	0.365052	0.464	0.062	1.22573e-10	5	TBC1D9
EIF3H	0.000206161	0.365039	0.714	0.292	1	5	EIF3H
LRMP	0.00238257	0.364658	0.464	0.188	1	5	LRMP
ACYP1	3.08966e-14	0.363883	0.357	0.041	3.19007e-10	5	ACYP1
RBPJ	0.00062884	0.363882	0.607	0.274	1	5	RBPJ
SRP14	0.00686655	0.36075	0.714	0.389	1	5	SRP14
NUP58	5.25651e-05	0.360354	0.5	0.167	0.542735	5	NUP58
HNRNPK	0.00111095	0.360254	0.857	0.399	1	5	HNRNPK
PSMB1	5.36555e-05	0.359479	0.607	0.206	0.553993	5	PSMB1
PTMAP5	4.08801e-20	0.35896	0.5	0.053	4.22087e-16	5	PTMAP5
GTF2A2	1.76681e-08	0.357985	0.5	0.112	0.000182423	5	GTF2A2
SMARCC1	1.15309e-07	0.357823	0.714	0.207	0.00119056	5	SMARCC1
ARL8B	9.00984e-07	0.357015	0.571	0.159	0.00930266	5	ARL8B
BTF3L4	6.11301e-11	0.356466	0.5	0.091	6.31169e-07	5	BTF3L4
FAM49A	1.02588e-17	0.354469	0.321	0.026	1.05922e-13	5	FAM49A
SEL1L3	0.00357377	0.353287	0.464	0.208	1	5	SEL1L3
NMT1	6.66768e-10	0.351997	0.393	0.066	6.88438e-06	5	NMT1
PSME3	5.01227e-11	0.351804	0.464	0.081	5.17516e-07	5	PSME3
SRSF2	0.000120073	0.351757	0.893	0.417	1	5	SRSF2
FAM126A	1.74567e-07	0.351008	0.571	0.151	0.0018024	5	FAM126A
ATG3	3.6215e-06	0.35045	0.393	0.101	0.037392	5	ATG3
PDHB	2.07383e-11	0.34908	0.464	0.078	2.14123e-07	5	PDHB
RCBTB1	6.33519e-08	0.349005	0.464	0.107	0.000654108	5	RCBTB1
SRP72	1.59188e-06	0.34691	0.679	0.214	0.0164361	5	SRP72
PRDX1	7.26799e-06	0.346725	0.464	0.13	0.075042	5	PRDX1
PDLIM1	3.69265e-13	0.344008	0.357	0.043	3.81266e-09	5	PDLIM1
RBBP41	2.34788e-07	0.343982	0.679	0.197	0.00242419	5	RBBP4
PARPBP	1.73824e-34	0.343874	0.357	0.015	1.79474e-30	5	PARPBP
HNRNPA1P48	4.09395e-12	0.343318	0.357	0.047	4.22701e-08	5	HNRNPA1P48
ALG8	1.50312e-09	0.342972	0.357	0.058	1.55197e-05	5	ALG8
CDC23	1.4169e-06	0.342062	0.321	0.069	0.0146295	5	CDC23
RPLP0	0.00187844	0.341667	0.857	0.429	1	5	RPLP0
ALG5	9.74673e-07	0.341664	0.393	0.093	0.0100635	5	ALG5
ARF61	0.00553086	0.34095	0.643	0.319	1	5	ARF6
HLA-DOA	7.95542e-44	0.340308	0.321	0.008	8.21397e-40	5	HLA-DOA
TSN	3.02555e-11	0.340236	0.571	0.11	3.12388e-07	5	TSN
SF3B3	2.05025e-06	0.339359	0.429	0.109	0.0211688	5	SF3B3
PPP1R7	2.78979e-09	0.339206	0.357	0.06	2.88046e-05	5	PPP1R7
COMT	1.38644e-08	0.338433	0.286	0.044	0.00014315	5	COMT
UTP18	4.95802e-13	0.337715	0.321	0.037	5.11916e-09	5	UTP18
EFHD2	2.8096e-05	0.337711	0.393	0.108	0.290092	5	EFHD2
SUMO3	7.25406e-07	0.337554	0.5	0.131	0.00748982	5	SUMO3
ANKLE2	0.00191156	0.337374	0.393	0.143	1	5	ANKLE2
CHD4	3.05395e-07	0.336634	0.679	0.197	0.0031532	5	CHD4
LRRCC1	1.69488e-11	0.336153	0.286	0.033	1.74997e-07	5	LRRCC1
PSMB8	9.96056e-13	0.331981	0.429	0.062	1.02843e-08	5	PSMB8
FAM111A	5.65659e-07	0.331793	0.536	0.144	0.00584043	5	FAM111A
PRDX4	3.46298e-11	0.331679	0.464	0.079	3.57553e-07	5	PRDX4
PARK7	3.97718e-07	0.331179	0.5	0.127	0.00410644	5	PARK7
UQCRFS1	1.19486e-09	0.330485	0.321	0.049	1.23369e-05	5	UQCRFS1
AKR1B1	1.38054e-07	0.330146	0.429	0.096	0.00142541	5	AKR1B1
RAB2A1	8.18453e-05	0.329815	0.5	0.163	0.845053	5	RAB2A
SLFN11	2.43606e-06	0.329351	0.357	0.083	0.0251524	5	SLFN11
UBE2A	2.17282e-07	0.329081	0.643	0.179	0.00224344	5	UBE2A
HPF1	2.20649e-17	0.329044	0.321	0.027	2.2782e-13	5	HPF1
FH	2.83826e-12	0.328854	0.357	0.047	2.9305e-08	5	FH
OSTF1	2.95408e-08	0.328778	0.5	0.114	0.000305009	5	OSTF1
ADK	1.62377e-06	0.328096	0.357	0.082	0.0167655	5	ADK
SPIN4	1.71275e-22	0.327787	0.357	0.025	1.76841e-18	5	SPIN4
MCMBP	1.90325e-08	0.327126	0.429	0.087	0.000196511	5	MCMBP
HAT1	1.96553e-09	0.326746	0.607	0.139	2.02941e-05	5	HAT1
MRPL57	9.88812e-07	0.326285	0.286	0.055	0.0102095	5	MRPL57
SF3B6	5.23369e-06	0.326015	0.536	0.158	0.0540378	5	SF3B6
ZNF326	0.000665863	0.325414	0.286	0.085	1	5	ZNF326
CYB5A	7.98663e-12	0.325347	0.321	0.04	8.2462e-08	5	CYB5A
HMGXB4	4.18161e-12	0.325292	0.321	0.039	4.31752e-08	5	HMGXB4
MFSD11	3.76633e-09	0.323927	0.536	0.118	3.88874e-05	5	MFSD1
LRR1	2.70261e-30	0.323819	0.357	0.018	2.79045e-26	5	LRR1
SPOPL	5.02754e-09	0.323655	0.5	0.106	5.19094e-05	5	SPOPL
SNRPD1	3.1788e-12	0.323021	0.429	0.064	3.28211e-08	5	SNRPD1
IFNAR11	1.65096e-08	0.322916	0.5	0.112	0.000170462	5	IFNAR1
RPN2	2.64625e-06	0.32284	0.643	0.195	0.0273225	5	RPN2
TPD52	3.02836e-06	0.322687	0.571	0.17	0.0312679	5	TPD52
RHOA	0.00340058	0.321792	0.893	0.546	1	5	RHOA
SEPHS2	2.28689e-08	0.321771	0.357	0.066	0.000236121	5	SEPHS2
BCL7B	7.87437e-08	0.321568	0.321	0.058	0.000813029	5	BCL7B
RGS10	3.30609e-08	0.321205	0.643	0.163	0.000341354	5	RGS10
NOP56	1.94823e-07	0.321056	0.321	0.061	0.00201154	5	NOP56
SDF2	1.36208e-07	0.319955	0.357	0.071	0.00140635	5	SDF2
VPS50	5.99806e-06	0.319702	0.357	0.086	0.06193	5	VPS50
ARHGAP19	1.28276e-12	0.319266	0.357	0.045	1.32445e-08	5	ARHGAP19
TBCB	4.68794e-07	0.318424	0.357	0.075	0.0048403	5	TBCB
SELENOS	0.000154924	0.318387	0.393	0.12	1	5	SELENOS
PGK1	0.000429049	0.318073	0.786	0.375	1	5	PGK1
C12orf75	6.69382e-10	0.317696	0.464	0.088	6.91136e-06	5	C12orf75
CCT3	5.27638e-08	0.317459	0.5	0.116	0.000544786	5	CCT3
PTP4A11	5.19264e-07	0.317456	0.536	0.143	0.0053614	5	PTP4A1
FERMT3	2.04562e-05	0.317368	0.286	0.066	0.21121	5	FERMT3
CCT8	1.09253e-06	0.316741	0.679	0.206	0.0112803	5	CCT8
CAND1	4.73253e-06	0.316342	0.75	0.248	0.0488633	5	CAND1
SSRP1	1.48994e-05	0.315984	0.321	0.078	0.153836	5	SSRP1
ACAA1	8.01188e-08	0.315814	0.321	0.058	0.000827227	5	ACAA1
LMAN1	0.00183404	0.31469	0.679	0.296	1	5	LMAN1
SERPINB1	4.82027e-06	0.314673	0.536	0.16	0.0497693	5	SERPINB1
BCAP29	6.64766e-07	0.314164	0.357	0.076	0.00686371	5	BCAP29
AIM1	0.000220909	0.314073	0.536	0.189	1	5	AIM1
MYD88	0.00122559	0.313855	0.286	0.091	1	5	MYD88
HNRNPL	0.000107131	0.313295	0.536	0.186	1	5	HNRNPL
RAD18	3.60406e-16	0.313028	0.393	0.043	3.72119e-12	5	RAD18
PNRC2	2.05637e-09	0.312041	0.571	0.125	2.12321e-05	5	PNRC2
DHX9	7.86653e-06	0.311437	0.643	0.211	0.081222	5	DHX9
HSPA4	3.47103e-08	0.311396	0.429	0.089	0.000358384	5	HSPA4
HDGF	8.06237e-09	0.31097	0.536	0.118	8.3244e-05	5	HDGF
TMEM258	3.94717e-07	0.310794	0.679	0.193	0.00407545	5	TMEM258
NUPL2	6.21807e-10	0.310493	0.429	0.077	6.42016e-06	5	NUPL2
HSD17B41	8.40782e-10	0.309779	0.464	0.089	8.68108e-06	5	HSD17B4
UCP2	0.00054538	0.309575	0.536	0.215	1	5	UCP2
SET	4.98757e-05	0.309349	0.75	0.283	0.514967	5	SET
CHMP3	0.00219633	0.308577	0.357	0.128	1	5	CHMP3
RAB4A	3.28237e-12	0.307291	0.357	0.047	3.38905e-08	5	RAB4A
TAP11	2.31232e-05	0.306544	0.571	0.193	0.238747	5	TAP1
RAB14	1.91766e-05	0.305712	0.607	0.206	0.197998	5	RAB14
RDX	1.72403e-08	0.30517	0.464	0.099	0.000178006	5	RDX
MCEE	5.23678e-17	0.304415	0.357	0.034	5.40697e-13	5	MCEE
NDUFS2	9.50229e-12	0.304117	0.393	0.057	9.81111e-08	5	NDUFS2
MORF4L2	2.70907e-06	0.304046	0.536	0.157	0.0279712	5	MORF4L2
NRM	1.84649e-26	0.303822	0.286	0.013	1.9065e-22	5	NRM
SEC23B	3.34312e-06	0.30335	0.464	0.124	0.0345177	5	SEC23B
MKRN11	4.33559e-06	0.302273	0.464	0.124	0.044765	5	MKRN1
PHB	7.18231e-09	0.301577	0.321	0.052	7.41574e-05	5	PHB
FGD5-AS1	1.31323e-05	0.301296	0.5	0.15	0.135591	5	FGD5-AS1
EIF3M	4.25776e-05	0.301214	0.714	0.262	0.439614	5	EIF3M
TRNAU1AP	7.01101e-08	0.300901	0.321	0.058	0.000723887	5	TRNAU1AP
SMIM19	2.87221e-07	0.300721	0.321	0.062	0.00296556	5	SMIM19
EPB41L2	3.33302e-26	0.299687	0.357	0.021	3.44134e-22	5	EPB41L2
PHB2	1.17197e-13	0.29927	0.536	0.084	1.21006e-09	5	PHB2
CAPZA1	0.0016024	0.299037	0.893	0.542	1	5	CAPZA1
FBXO46	4.94544e-10	0.298121	0.286	0.038	5.10617e-06	5	FBXO46
TAF1D	4.95468e-07	0.297462	0.571	0.153	0.00511571	5	TAF1D
ADAM17	1.33113e-06	0.296392	0.429	0.105	0.0137439	5	ADAM17
TMEM30A	4.56561e-07	0.295964	0.643	0.185	0.00471399	5	TMEM30A
CERS62	2.25704e-10	0.295103	0.357	0.054	2.33039e-06	5	CERS6
NOL11	1.55482e-07	0.295061	0.429	0.097	0.00160535	5	NOL11
AGPAT5	5.26369e-15	0.294946	0.536	0.078	5.43476e-11	5	AGPAT5
EIF3A	0.00124776	0.294738	0.821	0.371	1	5	EIF3A
NDUFB3	5.02269e-08	0.29468	0.429	0.091	0.000518593	5	NDUFB3
HSPA13	0.000172135	0.294479	0.357	0.106	1	5	HSPA13
APLP2	5.89781e-05	0.294299	0.429	0.133	0.608948	5	APLP2
RHOG	5.53085e-06	0.294155	0.429	0.113	0.057106	5	RHOG
CXCR4	0.000103651	0.294021	0.286	0.074	1	5	CXCR4
KIF22	1.57554e-13	0.293901	0.357	0.042	1.62675e-09	5	KIF22
CEP152	8.78481e-14	0.293866	0.464	0.066	9.07031e-10	5	CEP152
MPC11	2.06995e-08	0.293855	0.5	0.11	0.000213722	5	MPC1
SH3BP5	5.76007e-07	0.29267	0.357	0.076	0.00594728	5	SH3BP5
CPNE3	0.00260049	0.292033	0.571	0.248	1	5	CPNE3
VKORC1L1	5.6907e-09	0.291653	0.286	0.042	5.87565e-05	5	VKORC1L1
SNRNP27	8.40137e-10	0.291249	0.536	0.11	8.67442e-06	5	SNRNP27
PSME2	2.64022e-08	0.290137	0.393	0.077	0.000272603	5	PSME2
TMEM251	7.2275e-16	0.290054	0.286	0.024	7.46239e-12	5	TMEM251
TUBGCP3	7.46194e-13	0.289297	0.5	0.078	7.70445e-09	5	TUBGCP3
CDC123	4.98555e-07	0.289133	0.393	0.089	0.00514759	5	CDC123
MSH2	1.15808e-12	0.288957	0.393	0.053	1.19571e-08	5	MSH2
APOBEC3C	0.000164664	0.288919	0.357	0.108	1	5	APOBEC3C
PIAS2	1.92333e-05	0.288851	0.357	0.093	0.198584	5	PIAS2
RPAP3	3.88774e-11	0.288657	0.464	0.079	4.01409e-07	5	RPAP3
RPS5	0.00287567	0.287974	1	0.551	1	5	RPS5
RFC4	1.1885e-10	0.287798	0.286	0.035	1.22713e-06	5	RFC4
ERH	2.20208e-11	0.287417	0.571	0.108	2.27365e-07	5	ERH
NXPE3	0.00224967	0.286998	0.321	0.116	1	5	NXPE3
MYL6	0.00905102	0.286879	0.929	0.628	1	5	MYL6
USP48	0.000147771	0.286534	0.643	0.245	1	5	USP48
CASP8AP2	7.93648e-05	0.286328	0.5	0.162	0.819442	5	CASP8AP2
NUP205	4.53079e-06	0.286179	0.464	0.127	0.0467804	5	NUP205
TCEB1	1.96102e-15	0.285789	0.5	0.068	2.02475e-11	5	TCEB1
IMPA11	1.30915e-05	0.285726	0.393	0.105	0.13517	5	IMPA1
TMX1	6.08822e-06	0.285567	0.679	0.225	0.0628608	5	TMX1
COX7B	2.22999e-07	0.285562	0.393	0.084	0.00230247	5	COX7B
SPCS3	0.0056305	0.285215	0.607	0.284	1	5	SPCS3
PPP1R8	7.55843e-09	0.284821	0.286	0.043	7.80408e-05	5	PPP1R8
LSM3	8.59841e-09	0.284605	0.393	0.073	8.87786e-05	5	LSM3
ENO1	3.03892e-05	0.28418	0.643	0.219	0.313769	5	ENO1
ADCY3	2.61526e-08	0.283855	0.286	0.045	0.000270025	5	ADCY3
PPIA	4.75128e-11	0.283548	0.536	0.099	4.90569e-07	5	PPIA
FBXO21	6.64626e-06	0.283437	0.357	0.087	0.0686226	5	FBXO21
UBE2E1	3.3375e-14	0.283396	0.571	0.093	3.44597e-10	5	UBE2E1
METTL14	0.00312364	0.283032	0.286	0.099	1	5	METTL14
NDUFB9	4.35211e-14	0.282678	0.357	0.041	4.49355e-10	5	NDUFB9
TET2	9.49723e-05	0.282566	0.429	0.138	0.980589	5	TET2
PPP1R15B	2.35912e-07	0.281819	0.5	0.122	0.00243579	5	PPP1R15B
CYB5R3	3.34079e-14	0.281141	0.464	0.064	3.44937e-10	5	CYB5R3
PRPSAP2	2.63373e-05	0.280367	0.286	0.067	0.271932	5	PRPSAP2
SLC25A40	2.8831e-11	0.280026	0.464	0.079	2.9768e-07	5	SLC25A40
RTCB	1.34139e-12	0.279288	0.321	0.037	1.38499e-08	5	RTCB
FAM98B	6.86681e-07	0.279214	0.429	0.101	0.00708998	5	FAM98B
INPP5F	5.31447e-06	0.278878	0.286	0.06	0.0548719	5	INPP5F
XRCC5	0.000771824	0.278596	0.821	0.382	1	5	XRCC5
SLC16A1	2.89088e-19	0.277614	0.286	0.019	2.98483e-15	5	SLC16A1
CIDEB	0.0018774	0.27687	0.286	0.095	1	5	CIDEB
AC013461.1	1.12916e-13	0.276824	0.286	0.028	1.16586e-09	5	AC013461.1
MRFAP1	5.70191e-07	0.276642	0.536	0.141	0.00588723	5	MRFAP1
STARD71	6.39998e-07	0.276169	0.5	0.129	0.00660798	5	STARD7
VDAC3	7.2962e-08	0.276014	0.429	0.092	0.000753332	5	VDAC3
CCNG2	3.94573e-05	0.276005	0.321	0.083	0.407396	5	CCNG2
SERF2	0.00168999	0.275742	0.821	0.41	1	5	SERF2
GTF2F2	1.41993e-08	0.275601	0.429	0.086	0.000146608	5	GTF2F2
TUBA4A	7.95867e-08	0.275388	0.286	0.047	0.000821732	5	TUBA4A
EIF4EBP2	3.12423e-05	0.275343	0.714	0.26	0.322577	5	EIF4EBP2
ZC3H4	9.22016e-08	0.274816	0.286	0.048	0.000951981	5	ZC3H4
RFC5	1.09301e-13	0.274391	0.321	0.035	1.12854e-09	5	RFC5
HLTF1	6.62658e-08	0.274057	0.464	0.104	0.000684194	5	HLTF
FN3KRP	1.70466e-09	0.273929	0.321	0.049	1.76006e-05	5	FN3KRP
DHX8	6.92439e-13	0.273593	0.321	0.037	7.14944e-09	5	DHX8
CCDC117	4.14733e-19	0.273192	0.464	0.049	4.28211e-15	5	CCDC117
ETV6	0.00148463	0.273092	0.286	0.093	1	5	ETV6
POLR2G	6.16156e-07	0.272047	0.393	0.088	0.00636182	5	POLR2G
NUCB2	1.07483e-05	0.271819	0.536	0.162	0.110976	5	NUCB2
SEC24D	4.81405e-09	0.271462	0.464	0.093	4.97051e-05	5	SEC24D
NDUFA5	0.000459878	0.271153	0.393	0.133	1	5	NDUFA5
TARS	1.73434e-09	0.270146	0.5	0.1	1.79071e-05	5	TARS
PGM2L1	6.38119e-08	0.269723	0.357	0.068	0.000658858	5	PGM2L1
GORASP2	5.19336e-06	0.268965	0.393	0.099	0.0536214	5	GORASP2
ATP5H	2.46596e-07	0.268809	0.429	0.097	0.00254611	5	ATP5H
SMCO4	4.68813e-12	0.267555	0.357	0.047	4.8405e-08	5	SMCO4
MANEA	6.39709e-10	0.26741	0.714	0.168	6.605e-06	5	MANEA
HAUS6	1.53165e-09	0.266467	0.536	0.112	1.58143e-05	5	HAUS6
PRELID3B	2.46567e-09	0.266029	0.536	0.115	2.5458e-05	5	PRELID3B
CPSF4	3.31777e-14	0.265964	0.321	0.033	3.4256e-10	5	CPSF4
DLD	1.7913e-07	0.265964	0.5	0.121	0.00184952	5	DLD
EDRF1	1.79325e-08	0.265748	0.393	0.076	0.000185153	5	EDRF1
RSRC2	1.96832e-05	0.265324	0.464	0.137	0.20323	5	RSRC2
PPP2CA	3.00688e-08	0.265146	0.714	0.192	0.00031046	5	PPP2CA
EXOSC9	1.73965e-09	0.264784	0.464	0.09	1.79619e-05	5	EXOSC9
UBE2E3	2.75251e-08	0.264743	0.429	0.089	0.000284197	5	UBE2E3
PARP2	1.72483e-27	0.264442	0.286	0.012	1.78089e-23	5	PARP2
EGLN1	0.000112837	0.264143	0.321	0.089	1	5	EGLN1
NAA20	4.78831e-08	0.263235	0.357	0.067	0.000494393	5	NAA20
GSTO1	5.16437e-12	0.262998	0.393	0.055	5.33221e-08	5	GSTO1
ATF4	2.05248e-13	0.262844	0.357	0.043	2.11919e-09	5	ATF4
BLOC1S6	2.07491e-07	0.262549	0.643	0.181	0.00214235	5	BLOC1S6
YWHAQ	5.91807e-05	0.261333	0.714	0.265	0.611041	5	YWHAQ
MTCH2	1.64273e-06	0.261056	0.321	0.068	0.0169612	5	MTCH2
PRPF8	0.00305672	0.261049	0.607	0.271	1	5	PRPF8
TNPO2	3.89264e-09	0.260965	0.286	0.041	4.01915e-05	5	TNPO2
CEP57	5.07904e-08	0.260724	0.679	0.177	0.000524411	5	CEP57
DSN1	1.59784e-19	0.258764	0.321	0.024	1.64977e-15	5	DSN1
EIF2S2	2.51798e-08	0.258395	0.357	0.066	0.000259982	5	EIF2S2
TMX3	0.000199231	0.257992	0.643	0.244	1	5	TMX3
ATP6V0D1	3.05572e-11	0.257431	0.286	0.034	3.15503e-07	5	ATP6V0D1
COMMD3	3.45657e-08	0.257105	0.393	0.078	0.000356891	5	COMMD3
PSMD1	4.91265e-08	0.257007	0.464	0.102	0.000507231	5	PSMD1
COX6C	5.23252e-05	0.256679	0.536	0.171	0.540258	5	COX6C
SDHAF2	1.41516e-06	0.256449	0.321	0.067	0.0146115	5	SDHAF2
MRPS35	2.6707e-06	0.256254	0.321	0.07	0.027575	5	MRPS35
NAP1L1	0.00899447	0.256236	0.929	0.693	1	5	NAP1L1
CSTF3	3.51403e-07	0.256092	0.321	0.063	0.00362824	5	CSTF3
MBD4	2.32668e-06	0.256044	0.393	0.095	0.024023	5	MBD4
NCOA6	0.00126254	0.255674	0.286	0.091	1	5	NCOA6
BTG3	5.43807e-08	0.255636	0.321	0.057	0.00056148	5	BTG3
EAPP	2.28934e-10	0.255529	0.464	0.084	2.36375e-06	5	EAPP
CLTC	0.00200242	0.255398	0.714	0.321	1	5	CLTC
LARP1	3.6412e-06	0.255388	0.786	0.254	0.0375953	5	LARP1
PIH1D1	3.4615e-09	0.255375	0.286	0.041	3.57399e-05	5	PIH1D1
NUDCD2	3.35844e-10	0.255361	0.357	0.055	3.46759e-06	5	NUDCD2
SUMO1	4.22243e-06	0.255353	0.357	0.085	0.0435965	5	SUMO1
IPO5	3.49662e-09	0.255224	0.536	0.115	3.61026e-05	5	IPO5
MDH2	1.37822e-07	0.255064	0.429	0.094	0.00142301	5	MDH2
BLMH	3.92125e-09	0.254449	0.286	0.041	4.04869e-05	5	BLMH
UBA3	1.10723e-05	0.254174	0.607	0.19	0.114322	5	UBA3
CAPZB	1.32174e-05	0.253294	0.75	0.256	0.136469	5	CAPZB
LYPLA1	3.97725e-05	0.253292	0.571	0.187	0.410652	5	LYPLA1
SNU13	3.32778e-05	0.251347	0.536	0.169	0.343594	5	SNU13
API51	0.000479368	0.250296	0.464	0.172	1	5	API5

## Sheet: fig_3d.gene.ontology.analysis
X	Cluster	ID	Description	GeneRatio	BgRatio	pvalue	p.adjust	qvalue	geneID	Count	cluster
1	ego.0	GO:0030217	T cell differentiation	10/57	164/8866	7.28042e-08	0.000100428	8.57493e-05	CD4/IL7R/RORA/CD2/ANXA1/SATB1/BCL2/BCL11B/FOXP1/MALT1	10	0
2	ego.0	GO:0006614	SRP-dependent cotranslational protein targeting to membrane	8/57	93/8866	1.17182e-07	0.000100428	8.57493e-05	RPL9/RPL34/RPL11/RPS12/RPL32/RPL14/RPLP1/RPL38	8	0
3	ego.0	GO:0006613	cotranslational protein targeting to membrane	8/57	97/8866	1.63032e-07	0.000100428	8.57493e-05	RPL9/RPL34/RPL11/RPS12/RPL32/RPL14/RPLP1/RPL38	8	0
4	ego.0	GO:0045047	protein targeting to ER	8/57	103/8866	2.60375e-07	0.000106758	9.11543e-05	RPL9/RPL34/RPL11/RPS12/RPL32/RPL14/RPLP1/RPL38	8	0
5	ego.0	GO:0072599	establishment of protein localization to endoplasmic reticulum	8/57	107/8866	3.49957e-07	0.000106758	9.11543e-05	RPL9/RPL34/RPL11/RPS12/RPL32/RPL14/RPLP1/RPL38	8	0
6	ego.0	GO:0046632	alpha-beta T cell differentiation	7/57	73/8866	3.64437e-07	0.000106758	9.11543e-05	RORA/ANXA1/SATB1/BCL2/BCL11B/FOXP1/MALT1	7	0
7	ego.0	GO:0042110	T cell activation	12/57	306/8866	4.04387e-07	0.000106758	9.11543e-05	CD4/IL7R/RORA/CD2/ANXA1/SATB1/BCL2/CD44/BCL11B/FOXP1/MALT1/PAG1	12	0
8	ego.0	GO:0000184	nuclear-transcribed mRNA catabolic process, nonsense-mediated decay	8/57	115/8866	6.10406e-07	0.000141004	0.000120395	RPL9/RPL34/RPL11/RPS12/RPL32/RPL14/RPLP1/RPL38	8	0
9	ego.0	GO:0019083	viral transcription	9/57	165/8866	9.00849e-07	0.000184974	0.000157938	RPL9/RPL34/RPL11/RPS12/RPL32/RPL14/RPLP1/MDFIC/RPL38	9	0
10	ego.0	GO:0046649	lymphocyte activation	14/57	469/8866	1.04338e-06	0.000192817	0.000164635	CD4/IL7R/RORA/CD2/TRBC1/ANXA1/SATB1/BCL2/CD44/BCL11B/FOXP1/MALT1/PAG1/PRKCB	14	0
11	ego.0	GO:0070972	protein localization to endoplasmic reticulum	8/57	127/8866	1.30346e-06	0.000218981	0.000186975	RPL9/RPL34/RPL11/RPS12/RPL32/RPL14/RPLP1/RPL38	8	0
12	ego.0	GO:0019080	viral gene expression	9/57	178/8866	1.69984e-06	0.000248906	0.000212526	RPL9/RPL34/RPL11/RPS12/RPL32/RPL14/RPLP1/MDFIC/RPL38	9	0
13	ego.0	GO:0030098	lymphocyte differentiation	10/57	231/8866	1.75096e-06	0.000248906	0.000212526	CD4/IL7R/RORA/CD2/ANXA1/SATB1/BCL2/BCL11B/FOXP1/MALT1	10	0
14	ego.0	GO:0000956	nuclear-transcribed mRNA catabolic process	9/57	184/8866	2.23923e-06	0.000295578	0.000252376	RPL9/RPL34/RPL11/RPS12/RPL32/TNRC6A/RPL14/RPLP1/RPL38	9	0
15	ego.0	GO:0046631	alpha-beta T cell activation	7/57	97/8866	2.55101e-06	0.000314284	0.000268348	RORA/ANXA1/SATB1/BCL2/BCL11B/FOXP1/MALT1	7	0
16	ego.0	GO:0002250	adaptive immune response	11/57	321/8866	4.90431e-06	0.000566448	0.000483655	CD4/IL7R/RORA/TRBC1/TRAC/ANXA1/CD48/MALT1/CD226/PAG1/PRKCB	11	0
17	ego.0	GO:0006612	protein targeting to membrane	8/57	155/8866	5.82159e-06	0.000632841	0.000540345	RPL9/RPL34/RPL11/RPS12/RPL32/RPL14/RPLP1/RPL38	8	0
18	ego.0	GO:0050851	antigen receptor-mediated signaling pathway	9/57	218/8866	8.98706e-06	0.000922671	0.000787813	CD4/TRBC1/TRAC/BCL2/FOXP1/MALT1/CD226/PAG1/PRKCB	9	0
19	ego.0	GO:0006413	translational initiation	8/57	173/8866	1.30749e-05	0.0012717	0.00108583	RPL9/RPL34/RPL11/RPS12/RPL32/RPL14/RPLP1/RPL38	8	0
20	ego.0	GO:0043367	CD4-positive, alpha-beta T cell differentiation	5/57	51/8866	1.7219e-05	0.00159103	0.00135848	RORA/ANXA1/SATB1/FOXP1/MALT1	5	0
21	ego.0	GO:0090150	establishment of protein localization to membrane	9/57	247/8866	2.44443e-05	0.0021511	0.00183669	RPL9/BCL2/RPL34/RPL11/RPS12/RPL32/RPL14/RPLP1/RPL38	9	0
22	ego.0	GO:1903706	regulation of hemopoiesis	10/57	318/8866	2.94831e-05	0.00247658	0.0021146	CD4/IL7R/CD2/STAT1/ANXA1/KAT2B/FOXP1/MALT1/TNRC6A/PRKCB	10	0
23	ego.0	GO:0002521	leukocyte differentiation	10/57	331/8866	4.15188e-05	0.00319757	0.00273021	CD4/IL7R/RORA/CD2/ANXA1/SATB1/BCL2/BCL11B/FOXP1/MALT1	10	0
24	ego.0	GO:0035710	CD4-positive, alpha-beta T cell activation	5/57	61/8866	4.15269e-05	0.00319757	0.00273021	RORA/ANXA1/SATB1/FOXP1/MALT1	5	0
25	ego.0	GO:0002819	regulation of adaptive immune response	6/57	106/8866	5.60675e-05	0.00414451	0.00353875	CD4/IL7R/ANXA1/CD48/MALT1/CD226	6	0
26	ego.0	GO:0002694	regulation of leukocyte activation	10/57	347/8866	6.19148e-05	0.00440072	0.0037575	CD4/IL7R/RORA/CD2/TRBC1/ANXA1/BCL2/MALT1/CD226/PAG1	10	0
27	ego.0	GO:0072594	establishment of protein localization to organelle	11/57	424/8866	6.60439e-05	0.00452034	0.00385964	RPL9/SORL1/BCL2/RPL34/RPL11/RPS12/RPL32/RPL14/RPLP1/MDFIC/RPL38	11	0
28	ego.0	GO:0050865	regulation of cell activation	10/57	362/8866	8.82751e-05	0.00582616	0.0049746	CD4/IL7R/RORA/CD2/TRBC1/ANXA1/BCL2/MALT1/CD226/PAG1	10	0
29	ego.0	GO:0042093	T-helper cell differentiation	4/57	38/8866	9.6307e-05	0.00613708	0.00524008	RORA/ANXA1/FOXP1/MALT1	4	0
30	ego.0	GO:0006402	mRNA catabolic process	9/57	302/8866	0.000116818	0.00704049	0.00601144	RPL9/RPL34/RPL11/RPS12/RPL32/TNRC6A/RPL14/RPLP1/RPL38	9	0
31	ego.0	GO:0002294	CD4-positive, alpha-beta T cell differentiation involved in immune response	4/57	40/8866	0.000118103	0.00704049	0.00601144	RORA/ANXA1/FOXP1/MALT1	4	0
32	ego.0	GO:0002696	positive regulation of leukocyte activation	8/57	238/8866	0.000127152	0.00707935	0.00604462	CD4/IL7R/CD2/TRBC1/ANXA1/BCL2/MALT1/CD226	8	0
33	ego.0	GO:0002287	alpha-beta T cell activation involved in immune response	4/57	41/8866	0.000130248	0.00707935	0.00604462	RORA/ANXA1/FOXP1/MALT1	4	0
34	ego.0	GO:0002293	alpha-beta T cell differentiation involved in immune response	4/57	41/8866	0.000130248	0.00707935	0.00604462	RORA/ANXA1/FOXP1/MALT1	4	0
35	ego.0	GO:0050867	positive regulation of cell activation	8/57	241/8866	0.000138683	0.00732246	0.00625221	CD4/IL7R/CD2/TRBC1/ANXA1/BCL2/MALT1/CD226	8	0
36	ego.0	GO:0002429	immune response-activating cell surface receptor signaling pathway	9/57	316/8866	0.000164754	0.00845735	0.00722122	CD4/TRBC1/TRAC/BCL2/FOXP1/MALT1/CD226/PAG1/PRKCB	9	0
37	ego.0	GO:0002181	cytoplasmic translation	5/57	83/8866	0.000182014	0.00909086	0.00776213	RPL9/RPL11/RPL32/RPLP1/RPL38	5	0
38	ego.0	GO:0002292	T cell differentiation involved in immune response	4/57	45/8866	0.000188003	0.00909759	0.00776788	RORA/ANXA1/FOXP1/MALT1	4	0
39	ego.0	GO:0050857	positive regulation of antigen receptor-mediated signaling pathway	3/57	18/8866	0.000191995	0.00909759	0.00776788	FOXP1/CD226/PRKCB	3	0
40	ego.0	GO:0006401	RNA catabolic process	9/57	327/8866	0.000213102	0.00984533	0.00840633	RPL9/RPL34/RPL11/RPS12/RPL32/TNRC6A/RPL14/RPLP1/RPL38	9	0
41	ego.1	GO:0046649	lymphocyte activation	17/63	469/8866	1.57421e-08	2.52818e-05	2.25361e-05	CD8A/CCL5/CD160/PTPN22/CD8B/PLCG2/HLA-DPB1/SLAMF7/RUNX3/IKZF3/CD3G/ID2/TIGIT/RAB27A/DOCK10/NLRC3/THEMIS	17	1
42	ego.1	GO:0042110	T cell activation	12/63	306/8866	1.26691e-06	0.00101733	0.000906841	CD8A/CCL5/CD160/PTPN22/CD8B/HLA-DPB1/RUNX3/CD3G/TIGIT/RAB27A/NLRC3/THEMIS	12	1
43	ego.1	GO:0002250	adaptive immune response	12/63	321/8866	2.09496e-06	0.0011215	0.000999702	TRGC2/CD8A/CD160/CD8B/HLA-DPB1/SLAMF7/CD84/CD3G/BTN3A2/RAB27A/THEMIS/HLA-C	12	1
44	ego.1	GO:0002228	natural killer cell mediated immunity	5/63	44/8866	1.35276e-05	0.00493239	0.0043967	KLRC2/CD160/SLAMF7/RAB27A/CD96	5	1
45	ego.1	GO:0002521	leukocyte differentiation	11/63	331/8866	1.79727e-05	0.00493239	0.0043967	CD8A/PTPN22/PLCG2/RUNX3/IKZF3/ACIN1/CD3G/ID2/DOCK10/THEMIS/NF1	11	1
46	ego.1	GO:0002683	negative regulation of immune system process	10/63	271/8866	1.84274e-05	0.00493239	0.0043967	CD160/PTPN22/GPR171/RUNX3/CD84/ID2/TIGIT/NLRC3/CD96/NF1	10	1
47	ego.1	GO:0030098	lymphocyte differentiation	9/63	231/8866	3.2913e-05	0.00755118	0.00673108	CD8A/PTPN22/PLCG2/RUNX3/IKZF3/CD3G/ID2/DOCK10/THEMIS	9	1
48	ego.2	GO:0031349	positive regulation of defense response	16/115	316/8866	2.83522e-06	0.00503175	0.00444562	FCER1G/TXK/SH2D1B/PIK3AP1/SH2D1A/RNF125/ADAM8/PYHIN1/CD81/ITGB2/MAPKAPK2/ETS1/NEAT1/UBB/HSP90B1/WDFY1	16	2
49	ego.2	GO:0030335	positive regulation of cell migration	15/115	293/8866	5.21732e-06	0.00503175	0.00444562	FGR/CCL4/MAPK1/STK39/ADAM8/MAPRE1/SUN2/IQGAP1/TGFBR1/ETS1/XBP1/PFN1/SSH1/SEMA4D/ACTN4	15	2
50	ego.2	GO:2000147	positive regulation of cell motility	15/115	298/8866	6.41052e-06	0.00503175	0.00444562	FGR/CCL4/MAPK1/STK39/ADAM8/MAPRE1/SUN2/IQGAP1/TGFBR1/ETS1/XBP1/PFN1/SSH1/SEMA4D/ACTN4	15	2
51	ego.2	GO:0051272	positive regulation of cellular component movement	15/115	305/8866	8.48964e-06	0.00503175	0.00444562	FGR/CCL4/MAPK1/STK39/ADAM8/MAPRE1/SUN2/IQGAP1/TGFBR1/ETS1/XBP1/PFN1/SSH1/SEMA4D/ACTN4	15	2
52	ego.2	GO:0045088	regulation of innate immune response	15/115	311/8866	1.07295e-05	0.00503175	0.00444562	FCER1G/TXK/FGR/SH2D1B/PIK3AP1/SH2D1A/RNF125/ADAM8/PYHIN1/ITGB2/MAPKAPK2/PTPN2/UBB/HSP90B1/WDFY1	15	2
53	ego.2	GO:0040017	positive regulation of locomotion	15/115	315/8866	1.25012e-05	0.00503175	0.00444562	FGR/CCL4/MAPK1/STK39/ADAM8/MAPRE1/SUN2/IQGAP1/TGFBR1/ETS1/XBP1/PFN1/SSH1/SEMA4D/ACTN4	15	2
54	ego.2	GO:0006954	inflammatory response	17/115	409/8866	1.88171e-05	0.00649191	0.00573569	FCER1G/TYROBP/PTGDR/CCL4/PIK3AP1/CST7/STK39/ADAM8/CD81/ITGB2/KLRG1/ADGRE5/MAPKAPK2/ETS1/NEAT1/PTPN2/AKNA	17	2
55	ego.2	GO:0045089	positive regulation of innate immune response	13/115	261/8866	3.10558e-05	0.00937498	0.00828292	FCER1G/TXK/SH2D1B/PIK3AP1/SH2D1A/RNF125/ADAM8/PYHIN1/ITGB2/MAPKAPK2/UBB/HSP90B1/WDFY1	13	2
56	ego.3	GO:0097061	dendritic spine organization	8/181	45/8866	2.92177e-06	0.00382631	0.00345936	PPP1R9A/TIAM1/PTEN/ADAM10/TANC1/PRNP/PAFAH1B1/ABI2	8	3
57	ego.3	GO:0120035	regulation of plasma membrane bounded cell projection organization	22/181	355/8866	3.02559e-06	0.00382631	0.00345936	KIT/PLXNC1/CCDC88A/PPP1R9A/TIAM1/PTEN/ADAM10/DENND5A/SDCCAG8/FER/PRNP/PPP3CA/APC/RUFY3/PREX1/RHOQ/MAP2K1/PAFAH1B1/ODF2L/ABI2/MACF1/MYCBP2	22	3
58	ego.3	GO:0031344	regulation of cell projection organization	22/181	360/8866	3.80223e-06	0.00382631	0.00345936	KIT/PLXNC1/CCDC88A/PPP1R9A/TIAM1/PTEN/ADAM10/DENND5A/SDCCAG8/FER/PRNP/PPP3CA/APC/RUFY3/PREX1/RHOQ/MAP2K1/PAFAH1B1/ODF2L/ABI2/MACF1/MYCBP2	22	3
59	ego.3	GO:0061001	regulation of dendritic spine morphogenesis	6/181	24/8866	6.60597e-06	0.00402747	0.00364123	PPP1R9A/TIAM1/PTEN/ADAM10/PAFAH1B1/ABI2	6	3
60	ego.3	GO:0106027	neuron projection organization	8/181	50/8866	6.6702e-06	0.00402747	0.00364123	PPP1R9A/TIAM1/PTEN/ADAM10/TANC1/PRNP/PAFAH1B1/ABI2	8	3
61	ego.3	GO:0060284	regulation of cell development	25/181	473/8866	1.05056e-05	0.00528607	0.00477913	KIT/DLL1/PLXNC1/CCDC88A/PPP1R9A/TIAM1/PTEN/ADAM10/NUMB/DENND5A/TUG1/HDAC9/ZNF609/NOTCH2/PPP3CA/RUFY3/CHD7/PREX1/CLOCK/MAP2K1/PAFAH1B1/NIPBL/ABI2/MACF1/MYCBP2	25	3
62	ego.3	GO:0010769	regulation of cell morphogenesis involved in differentiation	13/181	159/8866	2.08555e-05	0.00743653	0.00672335	PLXNC1/PPP1R9A/TIAM1/PTEN/ADAM10/PPP3CA/RUFY3/PREX1/MAP2K1/PAFAH1B1/ABI2/MACF1/MYCBP2	13	3
63	ego.3	GO:0060997	dendritic spine morphogenesis	6/181	29/8866	2.14162e-05	0.00743653	0.00672335	PPP1R9A/TIAM1/PTEN/ADAM10/PAFAH1B1/ABI2	6	3
64	ego.3	GO:0048813	dendrite morphogenesis	9/181	76/8866	2.21692e-05	0.00743653	0.00672335	PPP1R9A/TIAM1/PTEN/ADAM10/ITGB1/PPP3CA/MEF2A/PAFAH1B1/ABI2	9	3
65	ego.3	GO:0030335	positive regulation of cell migration	18/181	293/8866	2.85853e-05	0.00789565	0.00713844	KIT/IL1R1/TIAM1/ADAM10/NUMB/FER/ITGB1/AKT3/HDAC9/ZNF609/MGAT5/PPP3CA/APC/RUFY3/ATM/JAK2/PREX1/NIPBL	18	3
66	ego.3	GO:0050767	regulation of neurogenesis	22/181	410/8866	2.96835e-05	0.00789565	0.00713844	KIT/DLL1/PLXNC1/CCDC88A/PPP1R9A/TIAM1/PTEN/ADAM10/NUMB/DENND5A/TUG1/ZNF609/PPP3CA/RUFY3/CHD7/PREX1/MAP2K1/PAFAH1B1/NIPBL/ABI2/MACF1/MYCBP2	22	3
67	ego.3	GO:0051960	regulation of nervous system development	23/181	442/8866	3.13838e-05	0.00789565	0.00713844	KIT/DLL1/PLXNC1/CCDC88A/PPP1R9A/TIAM1/PTEN/ADAM10/NUMB/DENND5A/TUG1/ZNF609/PPP3CA/RUFY3/CHD7/PREX1/MAP2K1/SEC24B/PAFAH1B1/NIPBL/ABI2/MACF1/MYCBP2	23	3
68	ego.3	GO:2000147	positive regulation of cell motility	18/181	298/8866	3.57852e-05	0.00831042	0.00751344	KIT/IL1R1/TIAM1/ADAM10/NUMB/FER/ITGB1/AKT3/HDAC9/ZNF609/MGAT5/PPP3CA/APC/RUFY3/ATM/JAK2/PREX1/NIPBL	18	3
69	ego.3	GO:0048667	cell morphogenesis involved in neuron differentiation	17/181	274/8866	4.25043e-05	0.00862562	0.00779841	PLXNC1/PPP1R9A/TIAM1/PTEN/ADAM10/RPS6KA5/NUMB/ITGB1/PPP3CA/RUFY3/MEF2A/MAP2K1/SEC24B/PAFAH1B1/ABI2/MACF1/MYCBP2	17	3
70	ego.3	GO:0016358	dendrite development	11/181	124/8866	4.32642e-05	0.00862562	0.00779841	LST1/PPP1R9A/TIAM1/PTEN/ADAM10/ITGB1/PPP3CA/MEF2A/PREX1/PAFAH1B1/ABI2	11	3
71	ego.3	GO:0099175	regulation of postsynapse organization	7/181	48/8866	4.77798e-05	0.00862562	0.00779841	PPP1R9A/TIAM1/PTEN/ADAM10/PRNP/PAFAH1B1/ABI2	7	3
72	ego.3	GO:0051272	positive regulation of cellular component movement	18/181	305/8866	4.85709e-05	0.00862562	0.00779841	KIT/IL1R1/TIAM1/ADAM10/NUMB/FER/ITGB1/AKT3/HDAC9/ZNF609/MGAT5/PPP3CA/APC/RUFY3/ATM/JAK2/PREX1/NIPBL	18	3
73	ego.5	GO:0006260	DNA replication	72/677	207/8866	4.90393e-30	2.03857e-26	1.75148e-26	PCNA/RRM2/CDK1/BRCA2/RRM1/TIMELESS/CCNA2/CLSPN/MCM6/DTL/ATAD5/FEN1/MCM2/CHEK1/RMI1/BRCA1/MCM4/SMC3/SMC1A/ESCO2/MMS22L/USP37/MSH6/POLQ/BRIP1/BARD1/RAC1/DUT/RFC3/CDC7/MCM7/DNA2/RBBP7/GINS1/GEN1/POLA1/TOPBP1/SLBP/FBXO5/GINS2/RPA3/NUCKS1/DONSON/GMNN/RFWD3/MCM3/CACYBP/DBF4/WDHD1/NASP/BLM/RPA2/MCM5/POLE2/RBBP8/POLD3/RECQL/NBN/PRIM2/RAD17/RBBP4/FAM111A/SLFN11/MCMBP/SSRP1/DHX9/SET/RFC4/RFC5/PPP2CA/NAP1L1…	72	5
74	ego.5	GO:0044770	cell cycle phase transition	106/677	439/8866	1.93059e-28	4.01272e-25	3.44762e-25	PCNA/CENPF/TYMS/TUBB/RRM2/CENPE/CDK1/UBE2C/MAD2L1/ANLN/TIMELESS/BUB1/CCNA2/CLSPN/BUB1B/MELK/TPX2/KIF14/MCM6/CCNB1/DTL/ATAD5/MCM2/EZH2/KNTC1/CHEK1/TAOK3/RBL1/BRCA1/MCM4/HMMR/USP37/NDC80/WEE1/RAD21/CDC7/TACC3/MCM7/PSMA3/GEN1/CCP110/POLA1/PSMB2/TOPBP1/SLBP/FBXO5/CKS2/YWHAG/CIT/NPM1/TFDP1/HSP90AA1/RPA3/TUBB4B/DONSON/PSMA5/GMNN/PLK4/RFWD3/MCM3/YWHAE/APEX1/CDK4/KHDRBS1/DBF4/NASP/CDK2AP2/RB1/PSMA4/BLM/C…	106	5
75	ego.5	GO:0044772	mitotic cell cycle phase transition	102/677	417/8866	7.58699e-28	1.0513e-24	9.03251e-25	PCNA/CENPF/TYMS/TUBB/RRM2/CENPE/CDK1/UBE2C/MAD2L1/ANLN/BUB1/CCNA2/CLSPN/BUB1B/MELK/TPX2/KIF14/MCM6/CCNB1/DTL/ATAD5/MCM2/EZH2/KNTC1/TAOK3/RBL1/BRCA1/MCM4/HMMR/USP37/NDC80/WEE1/RAD21/CDC7/TACC3/MCM7/PSMA3/GEN1/CCP110/POLA1/PSMB2/TOPBP1/FBXO5/CKS2/YWHAG/CIT/TFDP1/HSP90AA1/RPA3/TUBB4B/DONSON/PSMA5/GMNN/PLK4/RFWD3/MCM3/YWHAE/APEX1/CDK4/KHDRBS1/DBF4/NASP/CDK2AP2/RB1/PSMA4/BLM/CENPJ/RPA2/CNOT8/MCM5/POLE…	102	5
76	ego.5	GO:0051301	cell division	91/677	393/8866	5.24301e-23	5.4488e-20	4.68145e-20	STMN1/TUBA1B/TOP2A/PRC1/ASPM/CENPF/TUBB/HELLS/NUSAP1/CENPE/SMC4/CDK1/UBE2C/KNL1/ZWINT/MAD2L1/BRCA2/KIF11/ANLN/TIMELESS/BUB1/CCNA2/SMC2/BUB1B/TPX2/KIF14/CKS1B/CCNB1/NCAPG/RAN/KNTC1/ZWILCH/RBL1/TUBA1C/SMC3/SMC1A/CKAP2/NCAPG2/NUF2/USP37/NDC80/WEE1/BRIP1/KIF20B/MIS18BP1/SGO2/RAD21/NCAPD2/YBX1/CDC7/TACC3/ECT2/CCP110/CALM2/FBXO5/SKA2/CKS2/CIT/NUP37/PPP1CC/CFL1/RACGAP1/CDK4/PTTG1/CDK2AP2/RB1/ACTR2/BLM/C…	91	5
77	ego.5	GO:0007346	regulation of mitotic cell cycle	96/677	449/8866	1.46537e-21	1.21831e-18	1.04673e-18	TOP2A/MKI67/PCNA/CENPF/TUBB/NUSAP1/CENPE/CDK1/UBE2C/ZWINT/MAD2L1/BRCA2/KIF11/ANLN/BUB1/CLSPN/BUB1B/TPX2/KIF14/CKS1B/CCNB1/DTL/ATAD5/EZH2/RANBP1/KNTC1/CHEK1/ZWILCH/TAOK3/RBL1/BRCA1/SMC3/HMMR/SMC1A/NDC80/WEE1/KIF20B/RAD21/CDC7/TACC3/PSMA3/GEN1/CCP110/PSMB2/TOPBP1/FBXO5/CKS2/YWHAG/TFDP1/HSP90AA1/RPA3/TUBB4B/DONSON/PSMA5/PLK4/RFWD3/YWHAE/APEX1/CDK4/PTTG1/CDK2AP2/RB1/PSMA4/BLM/CENPJ/RPA2/CNOT8/CKAP5/B…	96	5
78	ego.5	GO:1901987	regulation of cell cycle phase transition	79/677	331/8866	6.83866e-21	4.73805e-18	4.0708e-18	PCNA/CENPF/TUBB/CENPE/CDK1/UBE2C/MAD2L1/ANLN/BUB1/CLSPN/BUB1B/TPX2/KIF14/CCNB1/DTL/ATAD5/EZH2/KNTC1/CHEK1/TAOK3/RBL1/BRCA1/HMMR/NDC80/WEE1/RAD21/CDC7/PSMA3/GEN1/CCP110/PSMB2/TOPBP1/FBXO5/YWHAG/NPM1/TFDP1/HSP90AA1/TUBB4B/DONSON/PSMA5/PLK4/RFWD3/YWHAE/APEX1/CDK4/DBF4/CDK2AP2/RB1/PSMA4/BLM/CENPJ/RPA2/CNOT8/CKAP5/BUB3/PSMD14/NBN/PSMC6/PSMD7/DYNLL1/RAD17/RAB11A/PSMG2/PSMA1/PSMB1/PSME3/CDC23/PSMB8/SLFN…	79	5
79	ego.5	GO:1901990	regulation of mitotic cell cycle phase transition	76/677	314/8866	1.64532e-20	9.77086e-18	8.39485e-18	PCNA/CENPF/TUBB/CENPE/CDK1/UBE2C/MAD2L1/ANLN/BUB1/CLSPN/BUB1B/TPX2/KIF14/CCNB1/DTL/ATAD5/EZH2/KNTC1/TAOK3/RBL1/BRCA1/HMMR/NDC80/WEE1/RAD21/CDC7/PSMA3/GEN1/CCP110/PSMB2/TOPBP1/FBXO5/YWHAG/TFDP1/HSP90AA1/TUBB4B/DONSON/PSMA5/PLK4/RFWD3/YWHAE/APEX1/CDK4/CDK2AP2/RB1/PSMA4/BLM/CENPJ/RPA2/CNOT8/CKAP5/BUB3/PSMD14/NBN/PSMC6/PSMD7/DYNLL1/RAD17/RAB11A/PSMG2/PSMA1/PSMB1/PSME3/CDC23/PSMB8/SLFN11/RDX/PHB2/ADAM…	76	5
80	ego.5	GO:0006281	DNA repair	85/677	389/8866	9.14891e-20	4.754e-17	4.08451e-17	HMGB2/PCNA/CDK1/BRCA2/TIMELESS/CLSPN/RAD51AP1/MCM6/DTL/FEN1/DEK/MCM2/CHEK1/USP1/TAOK3/RMI1/BRCA1/HMGB1/MCM4/SMC3/SMC1A/ESCO2/MMS22L/MSH6/POLQ/BRIP1/FANCI/PARP1/BARD1/RAD21/RFC3/CDC7/MCM7/DNA2/UBE2T/GEN1/POLA1/TOPBP1/GINS2/FANCA/NPM1/RPA3/NUCKS1/RFWD3/MCM3/UNG/APEX1/COPS3/WDHD1/PTTG1/ACTR2/BLM/RPA2/MCM5/POLE2/RBBP8/FANCL/FANCD2/RAD23B/PSMD14/POLD3/RECQL/NBN/FIGNL1/POLR2K/NONO/RAD17/PARPBP/PARK7/UB…	85	5
81	ego.5	GO:0006261	DNA-dependent DNA replication	43/677	117/8866	2.33107e-19	1.0767e-16	9.25068e-17	PCNA/BRCA2/TIMELESS/MCM6/ATAD5/FEN1/MCM2/MCM4/SMC3/SMC1A/MMS22L/MSH6/POLQ/RFC3/CDC7/MCM7/DNA2/GINS1/GEN1/POLA1/SLBP/FBXO5/GINS2/RPA3/NUCKS1/DONSON/GMNN/RFWD3/MCM3/DBF4/WDHD1/BLM/RPA2/MCM5/POLE2/POLD3/RECQL/NBN/PRIM2/SLFN11/MCMBP/RFC4/RFC5	43	5
82	ego.5	GO:0044786	cell cycle DNA replication	30/677	58/8866	6.21243e-19	2.36746e-16	2.03406e-16	PCNA/BRCA2/MCM6/ATAD5/FEN1/MCM2/MCM4/SMC3/SMC1A/MSH6/RFC3/CDC7/MCM7/DNA2/GINS1/POLA1/SLBP/FBXO5/RPA3/DONSON/GMNN/MCM3/DBF4/RPA2/MCM5/POLE2/POLD3/PRIM2/RFC4/RFC5	30	5
83	ego.5	GO:0044839	cell cycle G2/M phase transition	57/677	202/8866	6.26464e-19	2.36746e-16	2.03406e-16	CENPF/TUBB/CDK1/CCNA2/CLSPN/MELK/TPX2/KIF14/CCNB1/DTL/ATAD5/CHEK1/TAOK3/BRCA1/HMMR/WEE1/RAD21/CDC7/PSMA3/CCP110/PSMB2/TOPBP1/FBXO5/YWHAG/CIT/NPM1/HSP90AA1/TUBB4B/DONSON/PSMA5/PLK4/YWHAE/CDK4/KHDRBS1/PSMA4/BLM/CENPJ/CKAP5/ARPP19/PSMD14/MASTL/NBN/PSMC6/PSMD7/DYNLL1/RAD17/RAB11A/PSMA1/PSMB1/PSME3/PSMB8/CEP152/PSME2/TUBA4A/HAUS6/CEP57/PSMD1	57	5
84	ego.5	GO:1902749	regulation of cell cycle G2/M phase transition	50/677	163/8866	2.01634e-18	6.98492e-16	6.00125e-16	CENPF/TUBB/CDK1/CLSPN/TPX2/KIF14/CCNB1/DTL/ATAD5/CHEK1/TAOK3/BRCA1/HMMR/RAD21/CDC7/PSMA3/CCP110/PSMB2/TOPBP1/FBXO5/YWHAG/NPM1/HSP90AA1/TUBB4B/DONSON/PSMA5/PLK4/YWHAE/CDK4/PSMA4/BLM/CENPJ/CKAP5/PSMD14/NBN/PSMC6/PSMD7/DYNLL1/RAD17/RAB11A/PSMA1/PSMB1/PSME3/PSMB8/CEP152/PSME2/TUBA4A/HAUS6/CEP57/PSMD1	50	5
85	ego.5	GO:0000086	G2/M transition of mitotic cell cycle	54/677	190/8866	3.86193e-18	1.23493e-15	1.06102e-15	CENPF/TUBB/CDK1/CCNA2/CLSPN/MELK/TPX2/KIF14/CCNB1/DTL/TAOK3/BRCA1/HMMR/WEE1/RAD21/CDC7/PSMA3/CCP110/PSMB2/TOPBP1/FBXO5/YWHAG/CIT/HSP90AA1/TUBB4B/DONSON/PSMA5/PLK4/YWHAE/CDK4/KHDRBS1/PSMA4/BLM/CENPJ/CKAP5/ARPP19/PSMD14/MASTL/NBN/PSMC6/PSMD7/DYNLL1/RAD17/RAB11A/PSMA1/PSMB1/PSME3/PSMB8/CEP152/PSME2/TUBA4A/HAUS6/CEP57/PSMD1	54	5
86	ego.5	GO:0010389	regulation of G2/M transition of mitotic cell cycle	47/677	152/8866	1.54389e-17	4.58425e-15	3.93866e-15	CENPF/TUBB/CDK1/CLSPN/TPX2/KIF14/CCNB1/DTL/TAOK3/BRCA1/HMMR/RAD21/CDC7/PSMA3/CCP110/PSMB2/TOPBP1/FBXO5/YWHAG/HSP90AA1/TUBB4B/DONSON/PSMA5/PLK4/YWHAE/CDK4/PSMA4/BLM/CENPJ/CKAP5/PSMD14/NBN/PSMC6/PSMD7/DYNLL1/RAD17/RAB11A/PSMA1/PSMB1/PSME3/PSMB8/CEP152/PSME2/TUBA4A/HAUS6/CEP57/PSMD1	47	5
87	ego.5	GO:0071103	DNA conformation change	51/677	179/8866	3.06171e-17	8.48501e-15	7.29008e-15	TOP2A/HMGB2/HELLS/NUSAP1/SMC4/CDK1/KNL1/SMC2/MCM6/CCNB1/MCM2/NCAPG/CENPU/HMGB1/MCM4/CENPK/NCAPG2/POLQ/BRIP1/MIS18BP1/PARP1/NCAPD2/RFC3/MCM7/DNA2/RBBP7/GINS1/CENPN/HNRNPA2B1/GINS2/NPM1/ANP32B/CENPP/MCM3/NASP/BLM/MCM5/RAD23B/RECQL/NBN/RBBP4/CHD4/HAT1/RAD18/DHX9/SET/RFC4/XRCC5/GTF2F2/RFC5/NAP1L1	51	5
88	ego.5	GO:0007059	chromosome segregation	55/677	207/8866	5.23766e-17	1.36081e-14	1.16917e-14	TOP2A/PRC1/MKI67/CENPF/NUSAP1/CENPE/SMC4/KNL1/ZWINT/MAD2L1/SLC25A5/BUB1/SMC2/BUB1B/KIF14/CCNB1/FEN1/NCAPG/RAN/RMI1/BRCA1/SMC3/CENPK/SMC1A/ESCO2/NUF2/NDC80/BRIP1/SGO2/RAD21/NCAPD2/TACC3/ECT2/GEN1/CENPN/FBXO5/SKA2/NUP37/KIF18A/RACGAP1/PTTG1/RB1/ACTR2/FANCD2/BUB3/NDC1/RAB11A/PSMG2/ARL8B/CDC23/MCMBP/RAD18/PHB2/KIF22/DSN1	55	5
89	ego.5	GO:0033260	nuclear DNA replication	26/677	49/8866	6.1721e-17	1.50926e-14	1.29671e-14	PCNA/BRCA2/MCM6/ATAD5/FEN1/MCM2/MCM4/RFC3/CDC7/MCM7/DNA2/GINS1/POLA1/SLBP/RPA3/DONSON/GMNN/MCM3/DBF4/RPA2/MCM5/POLE2/POLD3/PRIM2/RFC4/RFC5	26	5
90	ego.5	GO:0000280	nuclear division	59/677	239/8866	1.55393e-16	3.58872e-14	3.08333e-14	TOP2A/PRC1/MKI67/ASPM/CENPF/NUSAP1/CENPE/SMC4/UBE2C/ZWINT/MAD2L1/BRCA2/KIF11/ANLN/BUB1/SMC2/BUB1B/TPX2/KIF14/CCNB1/NCAPG/RAN/RANBP1/KNTC1/CHEK1/RMI1/SMC3/CENPK/SMC1A/NUF2/NDC80/BRIP1/KIF20B/SGO2/RAD21/NCAPD2/TACC3/GEN1/FBXO5/CKS2/FANCA/KIF18A/MZT1/RACGAP1/PTTG1/RB1/ACTR2/FANCD2/BUB3/MASTL/FIGNL1/NDC1/RAB11A/PSMG2/CDC23/RHOA/PHB2/KIF22/DSN1	59	5
91	ego.5	GO:0010948	negative regulation of cell cycle process	60/677	248/8866	2.35776e-16	5.15853e-14	4.43206e-14	PCNA/CENPF/RRM2/CDK1/MAD2L1/BUB1/CLSPN/BUB1B/CCNB1/DTL/EZH2/CHEK1/TAOK3/RBL1/BRCA1/SMC3/SMC1A/NDC80/WEE1/MSH6/RAD21/CDC7/RBBP7/PSMA3/GEN1/PSMB2/TOPBP1/FBXO5/NPM1/CBX3/SUZ12/TFDP1/DONSON/PSMA5/RFWD3/HSP90AB1/CDK4/PTTG1/CDK2AP2/RB1/PSMA4/BLM/RPA2/CNOT8/RBBP8/BUB3/PSMD14/NBN/PSMC6/PSMD7/RAD17/PSMG2/PSMA1/PSMB1/PSME3/RBBP4/PSMB8/SLFN11/PSME2/PSMD1	60	5
92	ego.5	GO:0098813	nuclear chromosome segregation	47/677	164/8866	4.38434e-16	9.11286e-14	7.82951e-14	TOP2A/PRC1/CENPF/NUSAP1/CENPE/SMC4/KNL1/ZWINT/MAD2L1/BUB1/SMC2/BUB1B/KIF14/CCNB1/FEN1/NCAPG/RAN/RMI1/SMC3/CENPK/SMC1A/ESCO2/NUF2/NDC80/BRIP1/SGO2/RAD21/NCAPD2/TACC3/ECT2/GEN1/FBXO5/KIF18A/RACGAP1/PTTG1/RB1/ACTR2/FANCD2/BUB3/NDC1/RAB11A/PSMG2/CDC23/MCMBP/PHB2/KIF22/DSN1	47	5
93	ego.5	GO:0006310	DNA recombination	49/677	183/8866	2.04758e-15	4.05324e-13	3.48243e-13	TOP2A/HMGB2/KPNA2/BRCA2/TIMELESS/RAD51AP1/MCM6/ATAD5/FEN1/SWAP70/MCM2/CHEK1/RMI1/BRCA1/HMGB1/MCM4/MMS22L/MSH6/POLQ/BRIP1/PARP1/RAD21/CDC7/MCM7/GEN1/GINS2/RPA3/NUCKS1/TCF3/RFWD3/HSPD1/MCM3/UNG/APEX1/ACTR2/BLM/RPA2/MCM5/RBBP8/PSMD14/RECQL/NBN/FIGNL1/NONO/PARPBP/TSN/MSH2/XRCC5/NCOA6	49	5
94	ego.5	GO:0000819	sister chromatid segregation	40/677	130/8866	5.10081e-15	9.63822e-13	8.28089e-13	TOP2A/PRC1/CENPF/NUSAP1/CENPE/SMC4/ZWINT/MAD2L1/BUB1/SMC2/BUB1B/KIF14/CCNB1/FEN1/NCAPG/RAN/SMC3/CENPK/SMC1A/ESCO2/NUF2/NDC80/SGO2/RAD21/NCAPD2/TACC3/GEN1/FBXO5/KIF18A/RACGAP1/PTTG1/RB1/BUB3/RAB11A/PSMG2/CDC23/MCMBP/PHB2/KIF22/DSN1	40	5
95	ego.5	GO:0048285	organelle fission	60/677	269/8866	1.30258e-14	2.35428e-12	2.02273e-12	TOP2A/PRC1/MKI67/ASPM/CENPF/NUSAP1/CENPE/SMC4/UBE2C/ZWINT/MAD2L1/BRCA2/KIF11/ANLN/BUB1/SMC2/BUB1B/TPX2/KIF14/CCNB1/NCAPG/RAN/RANBP1/KNTC1/CHEK1/RMI1/SMC3/CENPK/SMC1A/NUF2/NDC80/BRIP1/KIF20B/SGO2/RAD21/NCAPD2/TACC3/GEN1/FBXO5/CKS2/FANCA/KIF18A/MZT1/RACGAP1/PTTG1/RB1/VPS35/ACTR2/FANCD2/BUB3/MASTL/FIGNL1/NDC1/RAB11A/PSMG2/CDC23/RHOA/PHB2/KIF22/DSN1	60	5
96	ego.5	GO:1901988	negative regulation of cell cycle phase transition	47/677	182/8866	3.48867e-14	6.04267e-12	5.1917e-12	PCNA/CENPF/CDK1/MAD2L1/BUB1/CLSPN/BUB1B/CCNB1/DTL/EZH2/CHEK1/TAOK3/RBL1/BRCA1/NDC80/WEE1/RAD21/PSMA3/GEN1/PSMB2/TOPBP1/FBXO5/TFDP1/DONSON/PSMA5/RFWD3/CDK4/CDK2AP2/RB1/PSMA4/BLM/RPA2/CNOT8/BUB3/PSMD14/NBN/PSMC6/PSMD7/RAD17/PSMG2/PSMA1/PSMB1/PSME3/PSMB8/SLFN11/PSME2/PSMD1	47	5
97	ego.5	GO:0140014	mitotic nuclear division	46/677	177/8866	5.11792e-14	8.51007e-12	7.31162e-12	PRC1/MKI67/CENPF/NUSAP1/CENPE/SMC4/UBE2C/ZWINT/MAD2L1/KIF11/ANLN/BUB1/SMC2/BUB1B/TPX2/KIF14/CCNB1/NCAPG/RAN/RANBP1/KNTC1/CHEK1/SMC3/CENPK/SMC1A/NUF2/NDC80/KIF20B/RAD21/NCAPD2/TACC3/GEN1/FBXO5/KIF18A/MZT1/RACGAP1/PTTG1/RB1/BUB3/RAB11A/PSMG2/CDC23/RHOA/PHB2/KIF22/DSN1	46	5
98	ego.5	GO:0045930	negative regulation of mitotic cell cycle	53/677	227/8866	6.92651e-14	1.10744e-11	9.51484e-12	TOP2A/PCNA/CENPF/CDK1/ZWINT/MAD2L1/BUB1/CLSPN/BUB1B/CCNB1/EZH2/KNTC1/CHEK1/ZWILCH/TAOK3/RBL1/BRCA1/NDC80/WEE1/RAD21/PSMA3/GEN1/PSMB2/TOPBP1/FBXO5/TFDP1/DONSON/PSMA5/RFWD3/CDK4/PTTG1/CDK2AP2/RB1/PSMA4/BLM/RPA2/CNOT8/BUB3/PSMD14/NBN/PSMC6/PSMD7/RAD17/PSMG2/PSMA1/PSMB1/PSME3/PSMB8/SLFN11/PSME2/MSH2/PSMD1/BTG3	53	5
99	ego.5	GO:1901991	negative regulation of mitotic cell cycle phase transition	45/677	174/8866	1.17839e-13	1.81429e-11	1.55878e-11	PCNA/CENPF/CDK1/MAD2L1/BUB1/CLSPN/BUB1B/CCNB1/EZH2/TAOK3/RBL1/BRCA1/NDC80/WEE1/RAD21/PSMA3/GEN1/PSMB2/TOPBP1/FBXO5/TFDP1/DONSON/PSMA5/RFWD3/CDK4/CDK2AP2/RB1/PSMA4/BLM/RPA2/CNOT8/BUB3/PSMD14/NBN/PSMC6/PSMD7/RAD17/PSMG2/PSMA1/PSMB1/PSME3/PSMB8/SLFN11/PSME2/PSMD1	45	5
100	ego.5	GO:0006275	regulation of DNA replication	29/677	80/8866	2.79962e-13	4.15644e-11	3.5711e-11	PCNA/CDK1/BRCA2/TIMELESS/CCNA2/ATAD5/SMC3/SMC1A/ESCO2/USP37/MSH6/RAC1/RFC3/CDC7/DNA2/FBXO5/NUCKS1/DONSON/GMNN/CACYBP/DBF4/BLM/NBN/RAD17/SLFN11/DHX9/RFC4/RFC5/PPP2CA	29	5
101	ego.5	GO:0000724	double-strand break repair via homologous recombination	31/677	92/8866	4.12007e-13	5.9059e-11	5.07419e-11	BRCA2/TIMELESS/RAD51AP1/MCM6/FEN1/MCM2/CHEK1/RMI1/BRCA1/MCM4/MMS22L/POLQ/PARP1/CDC7/MCM7/GEN1/GINS2/RPA3/NUCKS1/RFWD3/MCM3/ACTR2/BLM/RPA2/MCM5/RBBP8/PSMD14/RECQL/NBN/FIGNL1/PARPBP	31	5
102	ego.5	GO:0000725	recombinational repair	31/677	93/8866	5.74173e-13	7.95612e-11	6.83568e-11	BRCA2/TIMELESS/RAD51AP1/MCM6/FEN1/MCM2/CHEK1/RMI1/BRCA1/MCM4/MMS22L/POLQ/PARP1/CDC7/MCM7/GEN1/GINS2/RPA3/NUCKS1/RFWD3/MCM3/ACTR2/BLM/RPA2/MCM5/RBBP8/PSMD14/RECQL/NBN/FIGNL1/PARPBP	31	5
103	ego.5	GO:0000070	mitotic sister chromatid segregation	33/677	105/8866	6.7044e-13	8.99038e-11	7.72429e-11	PRC1/CENPF/NUSAP1/CENPE/SMC4/ZWINT/MAD2L1/BUB1/SMC2/BUB1B/KIF14/CCNB1/NCAPG/RAN/CENPK/SMC1A/NUF2/NDC80/RAD21/NCAPD2/TACC3/GEN1/FBXO5/KIF18A/RACGAP1/PTTG1/RB1/BUB3/RAB11A/PSMG2/CDC23/KIF22/DSN1	33	5
104	ego.5	GO:0006302	double-strand break repair	42/677	162/8866	7.27923e-13	9.45618e-11	8.12449e-11	BRCA2/TIMELESS/RAD51AP1/MCM6/FEN1/DEK/MCM2/CHEK1/RMI1/BRCA1/MCM4/ESCO2/MMS22L/POLQ/BRIP1/PARP1/BARD1/RAD21/CDC7/MCM7/DNA2/GEN1/POLA1/GINS2/RPA3/NUCKS1/RFWD3/MCM3/ACTR2/BLM/RPA2/MCM5/RBBP8/PSMD14/RECQL/NBN/FIGNL1/PARPBP/MSH2/XRCC5/PARP2/SUMO1	42	5
105	ego.5	GO:0045786	negative regulation of cell cycle	76/677	431/8866	1.8195e-12	2.29202e-10	1.96924e-10	TOP2A/PCNA/CENPF/RRM2/CDK1/ZWINT/MAD2L1/TIMELESS/BUB1/CLSPN/BUB1B/CCNB1/DTL/EZH2/KNTC1/CHEK1/ZWILCH/TAOK3/RBL1/BRCA1/SMC3/SMC1A/NDC80/WEE1/MSH6/BRIP1/KIF20B/BARD1/RAD21/CDC7/DNA2/RBBP7/PSMA3/GEN1/PSMB2/TOPBP1/FBXO5/PRR11/NPM1/CBX3/SUZ12/TFDP1/DONSON/PSMA5/GMNN/RFWD3/HSP90AB1/CDK4/PTTG1/CDK2AP2/RB1/PSMA4/BLM/RPA2/CNOT8/RBBP8/BUB3/PSMD14/NBN/PSMC6/LAMTOR1/PSMD7/RAD17/PSMG2/PSMA1/PSMB1/PSME3/RBBP4/P…	76	5
106	ego.5	GO:0065004	protein-DNA complex assembly	36/677	127/8866	1.89982e-12	2.32281e-10	1.99569e-10	HMGB2/CENPF/HELLS/CENPE/KNL1/TCF4/MCM6/MCM2/CENPU/HMGB1/MCM4/CENPK/MIS18BP1/PARP1/MCM7/RBBP7/CENPN/NPM1/RPA3/GMNN/ANP32B/CENPP/MCM3/NASP/RB1/RPA2/MCM5/RAD23B/PSMC6/GTF2A2/RBBP4/HAT1/CAND1/SET/NAP1L1/PIH1D1	36	5
107	ego.5	GO:0019884	antigen processing and presentation of exogenous antigen	39/677	147/8866	2.24272e-12	2.66372e-10	2.28859e-10	HLA-DRA/CD74/HLA-DPA1/HLA-DRB1/CENPE/HLA-DQB1/KIF11/HLA-DQA1/PSMA3/PSMB2/AP1S2/KIF18A/PSMA5/HLA-DMA/HLA-DMB/AP3B1/RACGAP1/SEC24A/PSMA4/PSMD14/RAB7A/PSMC6/PSMD7/DYNLL1/CLTA/DCTN6/PSMA1/PSMB1/PSME3/HLA-DOA/PSMB8/TAP1/CAPZA1/KIF22/PSME2/SEC24D/PSMD1/CLTC/CAPZB	39	5
108	ego.5	GO:0002478	antigen processing and presentation of exogenous peptide antigen	38/677	142/8866	3.23791e-12	3.73889e-10	3.21235e-10	HLA-DRA/CD74/HLA-DPA1/HLA-DRB1/CENPE/HLA-DQB1/KIF11/HLA-DQA1/PSMA3/PSMB2/AP1S2/KIF18A/PSMA5/HLA-DMA/HLA-DMB/RACGAP1/SEC24A/PSMA4/PSMD14/RAB7A/PSMC6/PSMD7/DYNLL1/CLTA/DCTN6/PSMA1/PSMB1/PSME3/HLA-DOA/PSMB8/TAP1/CAPZA1/KIF22/PSME2/SEC24D/PSMD1/CLTC/CAPZB	38	5
109	ego.5	GO:0051052	regulation of DNA metabolic process	57/677	286/8866	8.95486e-12	1.00609e-09	8.64406e-10	PCNA/KPNA2/CDK1/BRCA2/TIMELESS/CCNA2/RAD51AP1/ATAD5/DEK/CHEK1/USP1/BRCA1/HMGB1/SMC3/SMC1A/ESCO2/USP37/MSH6/POLQ/TCP1/CCT5/PARP1/RAC1/RFC3/CDC7/DNA2/CCT6A/HNRNPA2B1/FBXO5/DNMT1/NPM1/TFDP1/HSP90AA1/NUCKS1/DONSON/GMNN/DCP2/HSP90AB1/CACYBP/DBF4/CCT2/ACTR2/BLM/RPA2/NBN/FIGNL1/RAD17/PARPBP/SLFN11/CCT3/CCT8/DHX9/MSH2/RFC4/XRCC5/RFC5/PPP2CA	57	5
110	ego.5	GO:0071824	protein-DNA complex subunit organization	39/677	155/8866	1.34833e-11	1.475e-09	1.26728e-09	HMGB2/CENPF/HELLS/CENPE/KNL1/TCF4/MCM6/ANP32E/MCM2/CENPU/HMGB1/MCM4/CENPK/PTMA/MIS18BP1/PARP1/MCM7/RBBP7/CENPN/NPM1/RPA3/GMNN/ANP32B/CENPP/MCM3/NASP/RB1/RPA2/MCM5/RAD23B/PSMC6/GTF2A2/SMARCC1/RBBP4/HAT1/CAND1/SET/NAP1L1/PIH1D1	39	5
111	ego.5	GO:0048002	antigen processing and presentation of peptide antigen	38/677	150/8866	1.98803e-11	2.11904e-09	1.82062e-09	HLA-DRA/CD74/HLA-DPA1/HLA-DRB1/CENPE/HLA-DQB1/KIF11/HLA-DQA1/PSMA3/PSMB2/AP1S2/KIF18A/PSMA5/HLA-DMA/HLA-DMB/RACGAP1/SEC24A/PSMA4/PSMD14/RAB7A/PSMC6/PSMD7/DYNLL1/CLTA/DCTN6/PSMA1/PSMB1/PSME3/HLA-DOA/PSMB8/TAP1/CAPZA1/KIF22/PSME2/SEC24D/PSMD1/CLTC/CAPZB	38	5
112	ego.5	GO:0019882	antigen processing and presentation	41/677	177/8866	6.77215e-11	7.03795e-09	6.04681e-09	HLA-DRA/CD74/HLA-DPA1/HLA-DRB1/CENPE/HLA-DQB1/KIF11/FGL2/HLA-DQA1/PSMA3/PSMB2/AP1S2/KIF18A/PSMA5/HLA-DMA/HLA-DMB/AP3B1/RACGAP1/SEC24A/PSMA4/PSMD14/RAB7A/PSMC6/PSMD7/DYNLL1/CLTA/DCTN6/PSMA1/PSMB1/PSME3/HLA-DOA/PSMB8/RAB4A/TAP1/CAPZA1/KIF22/PSME2/SEC24D/PSMD1/CLTC/CAPZB	41	5
113	ego.5	GO:0022616	DNA strand elongation	14/677	23/8866	8.61176e-11	8.73148e-09	7.50185e-09	PCNA/FEN1/MCM4/RFC3/MCM7/DNA2/GINS1/POLA1/GINS2/NUCKS1/MCM3/POLD3/NBN/RFC4	14	5
114	ego.5	GO:1902750	negative regulation of cell cycle G2/M phase transition	25/677	76/8866	1.43601e-10	1.4213e-08	1.22114e-08	CDK1/CLSPN/DTL/CHEK1/TAOK3/BRCA1/RAD21/PSMA3/PSMB2/TOPBP1/DONSON/PSMA5/PSMA4/BLM/PSMD14/NBN/PSMC6/PSMD7/RAD17/PSMA1/PSMB1/PSME3/PSMB8/PSME2/PSMD1	25	5
115	ego.5	GO:0032392	DNA geometric change	28/677	94/8866	1.58769e-10	1.53489e-08	1.31874e-08	TOP2A/HMGB2/MCM6/MCM2/HMGB1/MCM4/POLQ/BRIP1/PARP1/RFC3/MCM7/DNA2/GINS1/HNRNPA2B1/GINS2/MCM3/BLM/MCM5/RAD23B/RECQL/NBN/CHD4/RAD18/DHX9/RFC4/XRCC5/GTF2F2/RFC5	28	5
116	ego.5	GO:0009123	nucleoside monophosphate metabolic process	51/677	259/8866	1.85989e-10	1.75718e-08	1.50972e-08	TYMS/CDK1/LDHA/CCNB1/CYCS/GAPDH/PKM/TPI1/DCK/PARP1/DUT/CLPX/PRPS2/AK2/NDUFS3/HSPA8/NUP37/COX7A2/COX8A/PAICS/HPRT1/PPIF/DTYMK/UQCRH/NDUFA4/NUP155/NDUFA1/NDUFB4/FIGNL1/NDUFB1/NDC1/UQCRQ/NUP107/NUP58/PARK7/UQCRFS1/ADK/RHOA/PGK1/NDUFS2/NDUFB3/MSH2/NUP205/COX7B/ENO1/NDUFB9/NDUFA5/PGM2L1/DLD/COX6C/SDHAF2	51	5
117	ego.5	GO:0009117	nucleotide metabolic process	75/677	466/8866	2.42649e-10	2.24153e-08	1.92586e-08	TYMS/RRM2/CDK1/RRM1/LDHA/CCNB1/CYCS/RAN/GAPDH/PKM/TPI1/DCK/MTHFD1/PARP1/DUT/PPT1/CLPX/PRPS2/AK2/IDH2/PGD/NDUFS3/HSPA8/NUP37/COX7A2/MPC2/UNG/COX8A/MDH1/PAICS/HPRT1/PPIF/DTYMK/UQCRH/NDUFA4/NUP155/NDUFA1/NDUFB4/PDK1/PAPSS1/TALDO1/HINT1/FIGNL1/NDUFB1/NDC1/UQCRQ/NUP107/NUP58/PDHB/PARK7/UQCRFS1/ADK/RHOA/PGK1/HSD17B4/MCEE/NDUFS2/AGPAT5/NDUFB3/MPC1/MSH2/ERH/NUP205/COX7B/ENO1/ADCY3/NDUFB9/PRPSAP2/NDUFA5/P…	75	5
118	ego.5	GO:0006753	nucleoside phosphate metabolic process	75/677	467/8866	2.68817e-10	2.42929e-08	2.08717e-08	TYMS/RRM2/CDK1/RRM1/LDHA/CCNB1/CYCS/RAN/GAPDH/PKM/TPI1/DCK/MTHFD1/PARP1/DUT/PPT1/CLPX/PRPS2/AK2/IDH2/PGD/NDUFS3/HSPA8/NUP37/COX7A2/MPC2/UNG/COX8A/MDH1/PAICS/HPRT1/PPIF/DTYMK/UQCRH/NDUFA4/NUP155/NDUFA1/NDUFB4/PDK1/PAPSS1/TALDO1/HINT1/FIGNL1/NDUFB1/NDC1/UQCRQ/NUP107/NUP58/PDHB/PARK7/UQCRFS1/ADK/RHOA/PGK1/HSD17B4/MCEE/NDUFS2/AGPAT5/NDUFB3/MPC1/MSH2/ERH/NUP205/COX7B/ENO1/ADCY3/NDUFB9/PRPSAP2/NDUFA5/P…	75	5
119	ego.5	GO:0031145	anaphase-promoting complex-dependent catabolic process	23/677	67/8866	2.98773e-10	2.64256e-08	2.27041e-08	CDK1/UBE2C/MAD2L1/BUB1B/CCNB1/PSMA3/PSMB2/FBXO5/PSMA5/PTTG1/PSMA4/BUB3/PSMD14/PSMC6/PSMD7/PSMA1/PSMB1/PSME3/CDC23/PSMB8/PSME2/UBE2E1/PSMD1	23	5
120	ego.5	GO:0006271	DNA strand elongation involved in DNA replication	12/677	18/8866	4.33111e-10	3.75092e-08	3.22268e-08	PCNA/FEN1/MCM4/RFC3/MCM7/DNA2/GINS1/POLA1/GINS2/MCM3/POLD3/RFC4	12	5
121	ego.5	GO:0044843	cell cycle G1/S phase transition	42/677	195/8866	4.52845e-10	3.84179e-08	3.30076e-08	PCNA/TYMS/RRM2/CDK1/CCNA2/KIF14/MCM6/CCNB1/MCM2/EZH2/RBL1/MCM4/USP37/WEE1/CDC7/MCM7/POLA1/FBXO5/TFDP1/RPA3/GMNN/RFWD3/MCM3/APEX1/CDK4/KHDRBS1/DBF4/NASP/CDK2AP2/RB1/RPA2/CNOT8/MCM5/POLE2/RBBP8/PRIM2/PSME3/SLFN11/RDX/PHB2/ADAM17/PSME2	42	5
122	ego.5	GO:0006323	DNA packaging	26/677	86/8866	5.0292e-10	4.18128e-08	3.59244e-08	TOP2A/HMGB2/HELLS/NUSAP1/SMC4/CDK1/KNL1/SMC2/CCNB1/MCM2/NCAPG/CENPU/CENPK/NCAPG2/MIS18BP1/NCAPD2/RBBP7/CENPN/NPM1/ANP32B/CENPP/NASP/RBBP4/HAT1/SET/NAP1L1	26	5
123	ego.5	GO:0051321	meiotic cell cycle	31/677	118/8866	5.51666e-10	4.49662e-08	3.86337e-08	TOP2A/ASPM/SMC4/BRCA2/BUB1/SMC2/BUB1B/RMI1/SMC3/SMC1A/NUF2/MSH6/BRIP1/SGO2/RAD21/NCAPD2/FBXO5/CKS2/FANCA/KIF18A/PTTG1/ACTR2/RBBP8/FANCD2/BUB3/MASTL/NBN/FIGNL1/NDC1/TUBGCP3/PPP2CA	31	5
124	ego.5	GO:0010972	negative regulation of G2/M transition of mitotic cell cycle	23/677	69/8866	5.84801e-10	4.67503e-08	4.01666e-08	CDK1/CLSPN/TAOK3/BRCA1/RAD21/PSMA3/PSMB2/TOPBP1/DONSON/PSMA5/PSMA4/BLM/PSMD14/NBN/PSMC6/PSMD7/RAD17/PSMA1/PSMB1/PSME3/PSMB8/PSME2/PSMD1	23	5
125	ego.5	GO:0046034	ATP metabolic process	43/677	206/8866	7.92545e-10	6.21624e-08	5.34082e-08	CDK1/LDHA/CCNB1/CYCS/GAPDH/PKM/TPI1/PARP1/CLPX/AK2/NDUFS3/HSPA8/NUP37/COX7A2/COX8A/PPIF/UQCRH/NDUFA4/NUP155/NDUFA1/NDUFB4/FIGNL1/NDUFB1/NDC1/UQCRQ/NUP107/NUP58/PARK7/UQCRFS1/RHOA/PGK1/NDUFS2/NDUFB3/MSH2/NUP205/COX7B/ENO1/NDUFB9/NDUFA5/PGM2L1/DLD/COX6C/SDHAF2	43	5
126	ego.5	GO:0019886	antigen processing and presentation of exogenous peptide antigen via MHC class II	24/677	76/8866	8.70193e-10	6.69888e-08	5.75549e-08	HLA-DRA/CD74/HLA-DPA1/HLA-DRB1/CENPE/HLA-DQB1/KIF11/HLA-DQA1/AP1S2/KIF18A/HLA-DMA/HLA-DMB/RACGAP1/SEC24A/RAB7A/DYNLL1/CLTA/DCTN6/HLA-DOA/CAPZA1/KIF22/SEC24D/CLTC/CAPZB	24	5
127	ego.5	GO:0017144	drug metabolic process	75/677	480/8866	9.80798e-10	7.41305e-08	6.36909e-08	TYMS/CDK1/LDHA/CCNB1/CYCS/GAPDH/PKM/TPI1/MTHFD1/MTHFD2/PARP1/RAC1/CLPX/PRDX3/AK2/IDH2/HSP90AA1/NDUFS3/HSPA8/NUP37/COX7A2/APIP/HSP90AB1/COX8A/MDH1/HPRT1/PPIF/CMAS/AKR1A1/VPS35/UQCRH/NDUFA4/ACO2/OXCT1/NUP155/KHSRP/NDUFA1/NDUFB4/OAT/RNF34/FIGNL1/NDUFB1/NDC1/UQCRQ/NUP107/IDH3A/MMADHC/NUP58/PDHB/PRDX1/COMT/PRDX4/PARK7/UQCRFS1/AKR1B1/FH/ADK/RHOA/SELENOS/PGK1/ACAA1/HSD17B4/NDUFS2/NDUFB3/MSH2/NUP205/COX7…	75	5
128	ego.5	GO:0002495	antigen processing and presentation of peptide antigen via MHC class II	24/677	77/8866	1.17477e-09	8.7206e-08	7.4925e-08	HLA-DRA/CD74/HLA-DPA1/HLA-DRB1/CENPE/HLA-DQB1/KIF11/HLA-DQA1/AP1S2/KIF18A/HLA-DMA/HLA-DMB/RACGAP1/SEC24A/RAB7A/DYNLL1/CLTA/DCTN6/HLA-DOA/CAPZA1/KIF22/SEC24D/CLTC/CAPZB	24	5
129	ego.5	GO:0000082	G1/S transition of mitotic cell cycle	40/677	186/8866	1.2483e-09	9.10381e-08	7.82174e-08	PCNA/TYMS/RRM2/CDK1/KIF14/MCM6/CCNB1/MCM2/EZH2/RBL1/MCM4/USP37/WEE1/CDC7/MCM7/POLA1/FBXO5/TFDP1/RPA3/GMNN/RFWD3/MCM3/APEX1/CDK4/KHDRBS1/DBF4/NASP/CDK2AP2/RB1/RPA2/CNOT8/MCM5/POLE2/RBBP8/PRIM2/PSME3/SLFN11/RDX/ADAM17/PSME2	40	5
130	ego.5	GO:0002504	antigen processing and presentation of peptide or polysaccharide antigen via MHC class II	24/677	78/8866	1.57681e-09	1.08263e-07	9.30165e-08	HLA-DRA/CD74/HLA-DPA1/HLA-DRB1/CENPE/HLA-DQB1/KIF11/HLA-DQA1/AP1S2/KIF18A/HLA-DMA/HLA-DMB/RACGAP1/SEC24A/RAB7A/DYNLL1/CLTA/DCTN6/HLA-DOA/CAPZA1/KIF22/SEC24D/CLTC/CAPZB	24	5
131	ego.5	GO:0009141	nucleoside triphosphate metabolic process	48/677	250/8866	1.58321e-09	1.08263e-07	9.30165e-08	TYMS/CDK1/LDHA/CCNB1/CYCS/RAN/GAPDH/PKM/TPI1/PARP1/DUT/CLPX/AK2/NDUFS3/HSPA8/NUP37/COX7A2/COX8A/PPIF/DTYMK/UQCRH/NDUFA4/NUP155/NDUFA1/NDUFB4/FIGNL1/NDUFB1/NDC1/UQCRQ/NUP107/NUP58/PARK7/UQCRFS1/ADK/RHOA/PGK1/NDUFS2/NDUFB3/MSH2/NUP205/COX7B/ENO1/NDUFB9/NDUFA5/PGM2L1/DLD/COX6C/SDHAF2	48	5
132	ego.5	GO:0009126	purine nucleoside monophosphate metabolic process	46/677	234/8866	1.58865e-09	1.08263e-07	9.30165e-08	CDK1/LDHA/CCNB1/CYCS/GAPDH/PKM/TPI1/PARP1/CLPX/AK2/NDUFS3/HSPA8/NUP37/COX7A2/COX8A/PAICS/HPRT1/PPIF/UQCRH/NDUFA4/NUP155/NDUFA1/NDUFB4/FIGNL1/NDUFB1/NDC1/UQCRQ/NUP107/NUP58/PARK7/UQCRFS1/ADK/RHOA/PGK1/NDUFS2/NDUFB3/MSH2/NUP205/COX7B/ENO1/NDUFB9/NDUFA5/PGM2L1/DLD/COX6C/SDHAF2	46	5
133	ego.5	GO:0009167	purine ribonucleoside monophosphate metabolic process	46/677	234/8866	1.58865e-09	1.08263e-07	9.30165e-08	CDK1/LDHA/CCNB1/CYCS/GAPDH/PKM/TPI1/PARP1/CLPX/AK2/NDUFS3/HSPA8/NUP37/COX7A2/COX8A/PAICS/HPRT1/PPIF/UQCRH/NDUFA4/NUP155/NDUFA1/NDUFB4/FIGNL1/NDUFB1/NDC1/UQCRQ/NUP107/NUP58/PARK7/UQCRFS1/ADK/RHOA/PGK1/NDUFS2/NDUFB3/MSH2/NUP205/COX7B/ENO1/NDUFB9/NDUFA5/PGM2L1/DLD/COX6C/SDHAF2	46	5
134	ego.5	GO:0009161	ribonucleoside monophosphate metabolic process	47/677	245/8866	2.42746e-09	1.6257e-07	1.39676e-07	CDK1/LDHA/CCNB1/CYCS/GAPDH/PKM/TPI1/PARP1/CLPX/PRPS2/AK2/NDUFS3/HSPA8/NUP37/COX7A2/COX8A/PAICS/HPRT1/PPIF/UQCRH/NDUFA4/NUP155/NDUFA1/NDUFB4/FIGNL1/NDUFB1/NDC1/UQCRQ/NUP107/NUP58/PARK7/UQCRFS1/ADK/RHOA/PGK1/NDUFS2/NDUFB3/MSH2/NUP205/COX7B/ENO1/NDUFB9/NDUFA5/PGM2L1/DLD/COX6C/SDHAF2	47	5
135	ego.5	GO:0007093	mitotic cell cycle checkpoint	30/677	118/8866	2.46378e-09	1.6257e-07	1.39676e-07	TOP2A/PCNA/CENPF/CDK1/ZWINT/MAD2L1/BUB1/CLSPN/BUB1B/CCNB1/KNTC1/ZWILCH/TAOK3/BRCA1/NDC80/WEE1/GEN1/TOPBP1/TFDP1/DONSON/RFWD3/RB1/BLM/RPA2/CNOT8/BUB3/NBN/RAD17/PSMG2/MSH2	30	5
136	ego.5	GO:0006119	oxidative phosphorylation	26/677	94/8866	4.20752e-09	2.73291e-07	2.34804e-07	CDK1/CCNB1/CYCS/NDUFS3/COX7A2/COX8A/PPIF/UQCRH/NDUFA4/NDUFA1/NDUFB4/NDUFB1/UQCRQ/PARK7/UQCRFS1/RHOA/PGK1/NDUFS2/NDUFB3/MSH2/COX7B/NDUFB9/NDUFA5/DLD/COX6C/SDHAF2	26	5
137	ego.5	GO:0032508	DNA duplex unwinding	25/677	88/8866	4.57824e-09	2.92796e-07	2.51562e-07	TOP2A/MCM6/MCM2/MCM4/POLQ/BRIP1/PARP1/RFC3/MCM7/DNA2/GINS1/GINS2/MCM3/BLM/MCM5/RAD23B/RECQL/NBN/CHD4/RAD18/DHX9/RFC4/XRCC5/GTF2F2/RFC5	25	5
138	ego.5	GO:0000075	cell cycle checkpoint	35/677	157/8866	5.10664e-09	3.21641e-07	2.76345e-07	TOP2A/PCNA/CENPF/CDK1/ZWINT/MAD2L1/TIMELESS/BUB1/CLSPN/BUB1B/CCNB1/DTL/KNTC1/CHEK1/ZWILCH/TAOK3/BRCA1/NDC80/WEE1/BRIP1/DNA2/GEN1/TOPBP1/TFDP1/DONSON/RFWD3/RB1/BLM/RPA2/CNOT8/BUB3/NBN/RAD17/PSMG2/MSH2	35	5
139	ego.5	GO:0009144	purine nucleoside triphosphate metabolic process	45/677	235/8866	5.69804e-09	3.53534e-07	3.03746e-07	CDK1/LDHA/CCNB1/CYCS/RAN/GAPDH/PKM/TPI1/PARP1/CLPX/AK2/NDUFS3/HSPA8/NUP37/COX7A2/COX8A/PPIF/UQCRH/NDUFA4/NUP155/NDUFA1/NDUFB4/FIGNL1/NDUFB1/NDC1/UQCRQ/NUP107/NUP58/PARK7/UQCRFS1/ADK/RHOA/PGK1/NDUFS2/NDUFB3/MSH2/NUP205/COX7B/ENO1/NDUFB9/NDUFA5/PGM2L1/DLD/COX6C/SDHAF2	45	5
140	ego.5	GO:0009205	purine ribonucleoside triphosphate metabolic process	44/677	229/8866	7.59306e-09	4.64182e-07	3.98812e-07	CDK1/LDHA/CCNB1/CYCS/RAN/GAPDH/PKM/TPI1/PARP1/CLPX/AK2/NDUFS3/HSPA8/NUP37/COX7A2/COX8A/PPIF/UQCRH/NDUFA4/NUP155/NDUFA1/NDUFB4/FIGNL1/NDUFB1/NDC1/UQCRQ/NUP107/NUP58/PARK7/UQCRFS1/RHOA/PGK1/NDUFS2/NDUFB3/MSH2/NUP205/COX7B/ENO1/NDUFB9/NDUFA5/PGM2L1/DLD/COX6C/SDHAF2	44	5
141	ego.5	GO:0090068	positive regulation of cell cycle process	37/677	176/8866	1.0118e-08	6.04284e-07	5.19184e-07	PCNA/NUSAP1/CDK1/UBE2C/MAD2L1/KIF14/CCNB1/DTL/ATAD5/FEN1/EZH2/RANBP1/BRCA1/NDC80/KIF20B/RAD21/CDC7/ECT2/GEN1/FBXO5/CIT/NPM1/TFDP1/PLK4/RACGAP1/APEX1/CDK4/DBF4/RB1/CENPJ/CNOT8/CEP295/RAB11A/RHOA/RDX/PHB2/ADAM17	37	5
142	ego.5	GO:0007088	regulation of mitotic nuclear division	28/677	111/8866	1.01756e-08	6.04284e-07	5.19184e-07	MKI67/CENPF/NUSAP1/CENPE/UBE2C/MAD2L1/KIF11/ANLN/BUB1/BUB1B/CCNB1/RANBP1/KNTC1/CHEK1/SMC3/SMC1A/NDC80/KIF20B/RAD21/TACC3/GEN1/FBXO5/PTTG1/RB1/BUB3/PSMG2/CDC23/PHB2	28	5
143	ego.5	GO:0033238	regulation of cellular amine metabolic process	19/677	56/8866	1.33288e-08	7.80393e-07	6.70492e-07	PSMA3/PSMB2/AZIN1/PSMA5/HPRT1/VPS35/PSMA4/PSMD14/ODC1/PSMC6/PSMD7/PSMA1/PSMB1/PSME3/COMT/PSMB8/PARK7/PSME2/PSMD1	19	5
144	ego.5	GO:1903046	meiotic cell cycle process	24/677	86/8866	1.37586e-08	7.94368e-07	6.82499e-07	TOP2A/ASPM/SMC4/BRCA2/BUB1/SMC2/BUB1B/RMI1/NUF2/MSH6/BRIP1/SGO2/RAD21/NCAPD2/FBXO5/CKS2/FANCA/KIF18A/PTTG1/ACTR2/FANCD2/MASTL/FIGNL1/NDC1	24	5
145	ego.5	GO:0009199	ribonucleoside triphosphate metabolic process	44/677	234/8866	1.50449e-08	8.56732e-07	7.36081e-07	CDK1/LDHA/CCNB1/CYCS/RAN/GAPDH/PKM/TPI1/PARP1/CLPX/AK2/NDUFS3/HSPA8/NUP37/COX7A2/COX8A/PPIF/UQCRH/NDUFA4/NUP155/NDUFA1/NDUFB4/FIGNL1/NDUFB1/NDC1/UQCRQ/NUP107/NUP58/PARK7/UQCRFS1/RHOA/PGK1/NDUFS2/NDUFB3/MSH2/NUP205/COX7B/ENO1/NDUFB9/NDUFA5/PGM2L1/DLD/COX6C/SDHAF2	44	5
146	ego.5	GO:0034508	centromere complex assembly	14/677	31/8866	1.56799e-08	8.80827e-07	7.56782e-07	CENPF/HELLS/CENPE/KNL1/CENPU/CENPK/MIS18BP1/RBBP7/CENPN/NPM1/CENPP/NASP/RB1/RBBP4	14	5
147	ego.5	GO:0006163	purine nucleotide metabolic process	60/677	373/8866	1.77598e-08	9.84364e-07	8.45738e-07	CDK1/LDHA/CCNB1/CYCS/RAN/GAPDH/PKM/TPI1/MTHFD1/PARP1/PPT1/CLPX/PRPS2/AK2/NDUFS3/HSPA8/NUP37/COX7A2/MPC2/COX8A/PAICS/HPRT1/PPIF/UQCRH/NDUFA4/NUP155/NDUFA1/NDUFB4/PDK1/PAPSS1/HINT1/FIGNL1/NDUFB1/NDC1/UQCRQ/NUP107/NUP58/PDHB/PARK7/UQCRFS1/ADK/RHOA/PGK1/HSD17B4/MCEE/NDUFS2/NDUFB3/MPC1/MSH2/NUP205/COX7B/ENO1/ADCY3/NDUFB9/PRPSAP2/NDUFA5/PGM2L1/DLD/COX6C/SDHAF2	60	5
148	ego.5	GO:0000723	telomere maintenance	28/677	114/8866	1.91778e-08	1.04897e-06	9.0125e-07	PCNA/BRCA2/FEN1/TCP1/CCT5/PARP1/RFC3/DNA2/POLA1/CCT6A/HNRNPA2B1/HSP90AA1/RPA3/DCP2/HSP90AB1/APEX1/CCT2/BLM/RPA2/POLE2/POLD3/NBN/PRIM2/CCT3/CCT8/RFC4/XRCC5/RFC5	28	5
149	ego.5	GO:0072521	purine-containing compound metabolic process	62/677	393/8866	2.15539e-08	1.16363e-06	9.99761e-07	CDK1/LDHA/CCNB1/CYCS/RAN/GAPDH/PKM/TPI1/DCK/MTHFD1/PARP1/PPT1/CLPX/PRPS2/AK2/NDUFS3/HSPA8/NUP37/COX7A2/MPC2/APIP/COX8A/PAICS/HPRT1/PPIF/UQCRH/NDUFA4/NUP155/NDUFA1/NDUFB4/PDK1/PAPSS1/HINT1/FIGNL1/NDUFB1/NDC1/UQCRQ/NUP107/NUP58/PDHB/PARK7/UQCRFS1/ADK/RHOA/PGK1/HSD17B4/MCEE/NDUFS2/NDUFB3/MPC1/MSH2/NUP205/COX7B/ENO1/ADCY3/NDUFB9/PRPSAP2/NDUFA5/PGM2L1/DLD/COX6C/SDHAF2	62	5
150	ego.5	GO:0032201	telomere maintenance via semi-conservative replication	12/677	23/8866	2.20479e-08	1.17504e-06	1.00956e-06	PCNA/FEN1/RFC3/DNA2/POLA1/RPA3/RPA2/POLE2/POLD3/PRIM2/RFC4/RFC5	12	5
151	ego.5	GO:0032200	telomere organization	28/677	115/8866	2.35536e-08	1.2394e-06	1.06486e-06	PCNA/BRCA2/FEN1/TCP1/CCT5/PARP1/RFC3/DNA2/POLA1/CCT6A/HNRNPA2B1/HSP90AA1/RPA3/DCP2/HSP90AB1/APEX1/CCT2/BLM/RPA2/POLE2/POLD3/NBN/PRIM2/CCT3/CCT8/RFC4/XRCC5/RFC5	28	5
152	ego.5	GO:0140013	meiotic nuclear division	22/677	76/8866	2.66218e-08	1.38333e-06	1.18852e-06	TOP2A/ASPM/SMC4/BRCA2/BUB1/SMC2/BUB1B/RMI1/NUF2/BRIP1/SGO2/RAD21/FBXO5/CKS2/FANCA/KIF18A/PTTG1/ACTR2/FANCD2/MASTL/FIGNL1/NDC1	22	5
153	ego.5	GO:0010965	regulation of mitotic sister chromatid separation	16/677	42/8866	2.84672e-08	1.4267e-06	1.22578e-06	CENPF/CENPE/MAD2L1/BUB1/BUB1B/CCNB1/NDC80/RAD21/TACC3/GEN1/FBXO5/PTTG1/RB1/BUB3/PSMG2/CDC23	16	5
154	ego.5	GO:0090329	regulation of DNA-dependent DNA replication	16/677	42/8866	2.84672e-08	1.4267e-06	1.22578e-06	BRCA2/TIMELESS/SMC3/SMC1A/MSH6/RFC3/CDC7/FBXO5/DONSON/GMNN/DBF4/BLM/NBN/SLFN11/RFC4/RFC5	16	5
155	ego.5	GO:0000226	microtubule cytoskeleton organization	55/677	333/8866	2.8486e-08	1.4267e-06	1.22578e-06	STMN1/TUBA1B/PRC1/ASPM/TUBB/NUSAP1/CENPE/CDK1/MAD2L1/BRCA2/KIF11/TPX2/CCNB1/RAN/RANBP1/CHEK1/TUBA1C/GAPDH/BRCA1/SMC3/SMC1A/CKAP2/NUF2/NDC80/WEE1/RAC1/CNTLN/PAK1/TACC3/GEN1/CCP110/FBXO5/SKA2/NPM1/TUBB4B/KIF18A/PLK4/MZT1/RACGAP1/EZR/CDK2AP2/CENPJ/CEP295/CKAP5/FIGNL1/RAB11A/RHOA/CHMP3/CEP152/TUBGCP3/SLC16A1/TUBA4A/HAUS6/CEP57/CLTC	55	5
156	ego.5	GO:0019693	ribose phosphate metabolic process	61/677	387/8866	2.9172e-08	1.44367e-06	1.24036e-06	CDK1/LDHA/CCNB1/CYCS/RAN/GAPDH/PKM/TPI1/PARP1/PPT1/CLPX/PRPS2/AK2/PGD/NDUFS3/HSPA8/NUP37/COX7A2/MPC2/COX8A/PAICS/HPRT1/PPIF/UQCRH/NDUFA4/NUP155/NDUFA1/NDUFB4/PDK1/PAPSS1/TALDO1/HINT1/FIGNL1/NDUFB1/NDC1/UQCRQ/NUP107/NUP58/PDHB/PARK7/UQCRFS1/ADK/RHOA/PGK1/HSD17B4/MCEE/NDUFS2/NDUFB3/MPC1/MSH2/NUP205/COX7B/ENO1/ADCY3/NDUFB9/PRPSAP2/NDUFA5/PGM2L1/DLD/COX6C/SDHAF2	61	5
157	ego.5	GO:0006521	regulation of cellular amino acid metabolic process	17/677	48/8866	3.74962e-08	1.83378e-06	1.57554e-06	PSMA3/PSMB2/AZIN1/PSMA5/PSMA4/PSMD14/ODC1/PSMC6/PSMD7/PSMA1/PSMB1/PSME3/COMT/PSMB8/PARK7/PSME2/PSMD1	17	5
158	ego.5	GO:0051783	regulation of nuclear division	28/677	119/8866	5.21567e-08	2.49977e-06	2.14773e-06	MKI67/CENPF/NUSAP1/CENPE/UBE2C/MAD2L1/KIF11/ANLN/BUB1/BUB1B/CCNB1/RANBP1/KNTC1/CHEK1/SMC3/SMC1A/NDC80/KIF20B/RAD21/TACC3/GEN1/FBXO5/PTTG1/RB1/BUB3/PSMG2/CDC23/PHB2	28	5
159	ego.5	GO:1903311	regulation of mRNA metabolic process	45/677	252/8866	5.23165e-08	2.49977e-06	2.14773e-06	CCNB1/SRSF3/SRSF7/BARD1/YBX1/PSMA3/PSMB2/HNRNPA2B1/TRA2B/SRSF10/NPM1/HSPA8/PSMA5/DCP2/APEX1/KHDRBS1/VIM/SERBP1/PSMA4/CNOT8/KHSRP/NUDT21/HNRNPR/PSMD14/PSMC6/PSMD7/RBM3/PSMA1/NCBP1/HNRNPK/PSMB1/PSME3/SRSF2/PSMB8/MYD88/HNRNPL/DHX9/SET/PSME2/METTL14/POLR2G/CPSF4/EXOSC9/PSMD1/LARP1	45	5
160	ego.5	GO:0009150	purine ribonucleotide metabolic process	57/677	358/8866	5.95539e-08	2.81325e-06	2.41706e-06	CDK1/LDHA/CCNB1/CYCS/RAN/GAPDH/PKM/TPI1/PARP1/PPT1/CLPX/AK2/NDUFS3/HSPA8/NUP37/COX7A2/MPC2/COX8A/PAICS/HPRT1/PPIF/UQCRH/NDUFA4/NUP155/NDUFA1/NDUFB4/PDK1/PAPSS1/HINT1/FIGNL1/NDUFB1/NDC1/UQCRQ/NUP107/NUP58/PDHB/PARK7/UQCRFS1/ADK/RHOA/PGK1/HSD17B4/MCEE/NDUFS2/NDUFB3/MPC1/MSH2/NUP205/COX7B/ENO1/ADCY3/NDUFB9/NDUFA5/PGM2L1/DLD/COX6C/SDHAF2	57	5
161	ego.5	GO:0051306	mitotic sister chromatid separation	16/677	44/8866	6.16249e-08	2.87837e-06	2.47301e-06	CENPF/CENPE/MAD2L1/BUB1/BUB1B/CCNB1/NDC80/RAD21/TACC3/GEN1/FBXO5/PTTG1/RB1/BUB3/PSMG2/CDC23	16	5
162	ego.5	GO:0051304	chromosome separation	19/677	61/8866	6.47275e-08	2.98969e-06	2.56866e-06	TOP2A/CENPF/CENPE/MAD2L1/BUB1/BUB1B/CCNB1/RMI1/NDC80/RAD21/NCAPD2/TACC3/GEN1/FBXO5/PTTG1/RB1/BUB3/PSMG2/CDC23	19	5
163	ego.5	GO:0051983	regulation of chromosome segregation	21/677	74/8866	8.08437e-08	3.69305e-06	3.17296e-06	MKI67/CENPF/CENPE/MAD2L1/BUB1/BUB1B/CCNB1/FEN1/NDC80/RAD21/TACC3/ECT2/GEN1/FBXO5/RACGAP1/PTTG1/RB1/BUB3/PSMG2/CDC23/RAD18	21	5
164	ego.5	GO:1905818	regulation of chromosome separation	16/677	45/8866	8.89381e-08	4.01865e-06	3.45271e-06	CENPF/CENPE/MAD2L1/BUB1/BUB1B/CCNB1/NDC80/RAD21/TACC3/GEN1/FBXO5/PTTG1/RB1/BUB3/PSMG2/CDC23	16	5
165	ego.5	GO:0045787	positive regulation of cell cycle	42/677	232/8866	9.90114e-08	4.4257e-06	3.80244e-06	PCNA/NUSAP1/CDK1/UBE2C/MAD2L1/BRCA2/KIF14/CKS1B/CCNB1/DTL/ATAD5/FEN1/EZH2/RANBP1/CHEK1/BRCA1/NDC80/KIF20B/RAD21/CDC7/ECT2/GEN1/FBXO5/CKS2/CIT/NPM1/TFDP1/PLK4/HSP90AB1/RACGAP1/APEX1/CDK4/DBF4/RB1/CENPJ/CNOT8/CEP295/RAB11A/RHOA/RDX/PHB2/ADAM17	42	5
166	ego.5	GO:0042775	mitochondrial ATP synthesis coupled electron transport	21/677	75/8866	1.04368e-07	4.61551e-06	3.96552e-06	CDK1/CCNB1/CYCS/NDUFS3/COX8A/UQCRH/NDUFA4/NDUFA1/NDUFB4/NDUFB1/UQCRQ/PARK7/UQCRFS1/NDUFS2/NDUFB3/COX7B/NDUFB9/NDUFA5/DLD/COX6C/SDHAF2	21	5
167	ego.5	GO:0006334	nucleosome assembly	16/677	46/8866	1.26838e-07	5.55015e-06	4.76854e-06	HMGB2/KNL1/MCM2/CENPU/CENPK/MIS18BP1/RBBP7/CENPN/NPM1/ANP32B/CENPP/NASP/RBBP4/HAT1/SET/NAP1L1	16	5
168	ego.5	GO:0006091	generation of precursor metabolites and energy	55/677	348/8866	1.32543e-07	5.73938e-06	4.93112e-06	CDK1/LDHA/CCNB1/CYCS/GAPDH/PKM/TPI1/COX11/IDH2/NDUFS3/NUP37/COX7A2/PPP1CC/COX8A/MDH1/PPIF/AKR1A1/UQCRH/NDUFA4/ACO2/OXCT1/NUP155/GLRX5/NDUFA1/NDUFB4/NDUFB1/NDC1/UQCRQ/CYB5R4/NUP107/IDH3A/NUP58/PDHB/PARK7/UQCRFS1/AKR1B1/FH/CYB5A/RHOA/SELENOS/PGK1/NDUFS2/PHB2/NDUFB3/MSH2/NUP205/COX7B/ENO1/NDUFB9/NDUFA5/PGM2L1/DLD/COX6C/SDHAF2/MDH2	55	5
169	ego.5	GO:0042773	ATP synthesis coupled electron transport	21/677	76/8866	1.34053e-07	5.74493e-06	4.93589e-06	CDK1/CCNB1/CYCS/NDUFS3/COX8A/UQCRH/NDUFA4/NDUFA1/NDUFB4/NDUFB1/UQCRQ/PARK7/UQCRFS1/NDUFS2/NDUFB3/COX7B/NDUFB9/NDUFA5/DLD/COX6C/SDHAF2	21	5
170	ego.5	GO:0007091	metaphase/anaphase transition of mitotic cell cycle	15/677	41/8866	1.45841e-07	6.12386e-06	5.26145e-06	CENPF/CENPE/MAD2L1/BUB1/BUB1B/CCNB1/NDC80/RAD21/TACC3/GEN1/FBXO5/RB1/BUB3/PSMG2/CDC23	15	5
171	ego.5	GO:0044784	metaphase/anaphase transition of cell cycle	15/677	41/8866	1.45841e-07	6.12386e-06	5.26145e-06	CENPF/CENPE/MAD2L1/BUB1/BUB1B/CCNB1/NDC80/RAD21/TACC3/GEN1/FBXO5/RB1/BUB3/PSMG2/CDC23	15	5
172	ego.5	GO:0009259	ribonucleotide metabolic process	57/677	371/8866	2.08546e-07	8.66927e-06	7.4484e-06	CDK1/LDHA/CCNB1/CYCS/RAN/GAPDH/PKM/TPI1/PARP1/PPT1/CLPX/AK2/NDUFS3/HSPA8/NUP37/COX7A2/MPC2/COX8A/PAICS/HPRT1/PPIF/UQCRH/NDUFA4/NUP155/NDUFA1/NDUFB4/PDK1/PAPSS1/HINT1/FIGNL1/NDUFB1/NDC1/UQCRQ/NUP107/NUP58/PDHB/PARK7/UQCRFS1/ADK/RHOA/PGK1/HSD17B4/MCEE/NDUFS2/NDUFB3/MPC1/MSH2/NUP205/COX7B/ENO1/ADCY3/NDUFB9/NDUFA5/PGM2L1/DLD/COX6C/SDHAF2	57	5
173	ego.5	GO:1905819	negative regulation of chromosome separation	12/677	27/8866	2.12954e-07	8.67891e-06	7.45668e-06	CENPF/MAD2L1/BUB1/BUB1B/CCNB1/NDC80/RAD21/GEN1/FBXO5/PTTG1/BUB3/PSMG2	12	5
174	ego.5	GO:2000816	negative regulation of mitotic sister chromatid separation	12/677	27/8866	2.12954e-07	8.67891e-06	7.45668e-06	CENPF/MAD2L1/BUB1/BUB1B/CCNB1/NDC80/RAD21/GEN1/FBXO5/PTTG1/BUB3/PSMG2	12	5
175	ego.5	GO:0034502	protein localization to chromosome	19/677	66/8866	2.61936e-07	1.05715e-05	9.08277e-06	CDK1/KNL1/BRCA2/EZH2/ESCO2/NDC80/TCP1/CCT5/RAD21/CCT6A/CCT2/RB1/RPA2/BUB3/CCT3/CCT8/MSH2/XRCC5/PIH1D1	19	5
176	ego.5	GO:0031055	chromatin remodeling at centromere	11/677	23/8866	2.74364e-07	1.09667e-05	9.42224e-06	HELLS/KNL1/CENPU/CENPK/MIS18BP1/RBBP7/CENPN/NPM1/CENPP/NASP/RBBP4	11	5
177	ego.5	GO:0030071	regulation of mitotic metaphase/anaphase transition	14/677	38/8866	3.4521e-07	1.35381e-05	1.16316e-05	CENPF/CENPE/MAD2L1/BUB1/BUB1B/CCNB1/NDC80/RAD21/GEN1/FBXO5/RB1/BUB3/PSMG2/CDC23	14	5
178	ego.5	GO:1902099	regulation of metaphase/anaphase transition of cell cycle	14/677	38/8866	3.4521e-07	1.35381e-05	1.16316e-05	CENPF/CENPE/MAD2L1/BUB1/BUB1B/CCNB1/NDC80/RAD21/GEN1/FBXO5/RB1/BUB3/PSMG2/CDC23	14	5
179	ego.5	GO:0042769	DNA damage response, detection of DNA damage	13/677	33/8866	3.6625e-07	1.4229e-05	1.22251e-05	PCNA/DTL/USP1/PARP1/RFC3/DNAJA1/RPA3/RPA2/POLD3/RAD18/RFC4/RFC5/MRPS35	13	5
180	ego.5	GO:0044106	cellular amine metabolic process	21/677	81/8866	4.36437e-07	1.67988e-05	1.4433e-05	SAT1/PSMA3/PSMB2/AZIN1/PSMA5/HPRT1/VPS35/PSMA4/PSMD14/SRM/ODC1/PSMC6/PSMD7/PSMA1/PSMB1/PSME3/COMT/PSMB8/PARK7/PSME2/PSMD1	21	5
181	ego.5	GO:0009308	amine metabolic process	21/677	83/8866	6.78675e-07	2.5883e-05	2.2238e-05	SAT1/PSMA3/PSMB2/AZIN1/PSMA5/HPRT1/VPS35/PSMA4/PSMD14/SRM/ODC1/PSMC6/PSMD7/PSMA1/PSMB1/PSME3/COMT/PSMB8/PARK7/PSME2/PSMD1	21	5
182	ego.5	GO:2001251	negative regulation of chromosome organization	23/677	97/8866	7.02851e-07	2.65614e-05	2.28208e-05	TOP2A/CENPF/MAD2L1/BUB1/BUB1B/CCNB1/MCM2/ATAD2/BRCA1/NDC80/PARP1/RAD21/GEN1/FBXO5/DNMT1/DCP2/PTTG1/BUB3/NBN/PSMG2/SET/XRCC5/PIH1D1	23	5
183	ego.5	GO:0031497	chromatin assembly	17/677	58/8866	8.44336e-07	3.15834e-05	2.71356e-05	HMGB2/HELLS/KNL1/MCM2/CENPU/CENPK/MIS18BP1/RBBP7/CENPN/NPM1/ANP32B/CENPP/NASP/RBBP4/HAT1/SET/NAP1L1	17	5
184	ego.5	GO:0033048	negative regulation of mitotic sister chromatid segregation	12/677	30/8866	8.55239e-07	3.15834e-05	2.71356e-05	CENPF/MAD2L1/BUB1/BUB1B/CCNB1/NDC80/RAD21/GEN1/FBXO5/PTTG1/BUB3/PSMG2	12	5
185	ego.5	GO:0033047	regulation of mitotic sister chromatid segregation	16/677	52/8866	8.58534e-07	3.15834e-05	2.71356e-05	CENPF/CENPE/MAD2L1/BUB1/BUB1B/CCNB1/NDC80/RAD21/TACC3/GEN1/FBXO5/PTTG1/RB1/BUB3/PSMG2/CDC23	16	5
186	ego.5	GO:0034080	CENP-A containing nucleosome assembly	10/677	21/8866	1.02644e-06	3.71037e-05	3.18785e-05	KNL1/CENPU/CENPK/MIS18BP1/RBBP7/CENPN/NPM1/CENPP/NASP/RBBP4	10	5
187	ego.5	GO:0061641	CENP-A containing chromatin organization	10/677	21/8866	1.02644e-06	3.71037e-05	3.18785e-05	KNL1/CENPU/CENPK/MIS18BP1/RBBP7/CENPN/NPM1/CENPP/NASP/RBBP4	10	5
188	ego.5	GO:0033045	regulation of sister chromatid segregation	17/677	59/8866	1.10312e-06	3.95316e-05	3.39645e-05	CENPF/CENPE/MAD2L1/BUB1/BUB1B/CCNB1/FEN1/NDC80/RAD21/TACC3/GEN1/FBXO5/PTTG1/RB1/BUB3/PSMG2/CDC23	17	5
189	ego.5	GO:0043488	regulation of mRNA stability	28/677	137/8866	1.17072e-06	4.15955e-05	3.57377e-05	YBX1/PSMA3/PSMB2/NPM1/HSPA8/PSMA5/DCP2/APEX1/VIM/SERBP1/PSMA4/KHSRP/HNRNPR/PSMD14/PSMC6/PSMD7/PSMA1/PSMB1/PSME3/PSMB8/MYD88/DHX9/SET/PSME2/METTL14/EXOSC9/PSMD1/LARP1	28	5
190	ego.5	GO:0045839	negative regulation of mitotic nuclear division	13/677	36/8866	1.19083e-06	4.19517e-05	3.60437e-05	CENPF/MAD2L1/BUB1/BUB1B/CCNB1/CHEK1/NDC80/RAD21/GEN1/FBXO5/PTTG1/BUB3/PSMG2	13	5
191	ego.5	GO:0061013	regulation of mRNA catabolic process	30/677	153/8866	1.22911e-06	4.29362e-05	3.68896e-05	YBX1/PSMA3/PSMB2/NPM1/HSPA8/PSMA5/DCP2/APEX1/VIM/SERBP1/PSMA4/CNOT8/KHSRP/HNRNPR/PSMD14/PSMC6/PSMD7/PSMA1/PSMB1/PSME3/PSMB8/MYD88/DHX9/SET/PSME2/METTL14/POLR2G/EXOSC9/PSMD1/LARP1	30	5
192	ego.5	GO:0006336	DNA replication-independent nucleosome assembly	11/677	26/8866	1.267e-06	4.31715e-05	3.70918e-05	KNL1/CENPU/CENPK/MIS18BP1/RBBP7/CENPN/NPM1/CENPP/NASP/RBBP4/HAT1	11	5
193	ego.5	GO:0045841	negative regulation of mitotic metaphase/anaphase transition	11/677	26/8866	1.267e-06	4.31715e-05	3.70918e-05	CENPF/MAD2L1/BUB1/BUB1B/CCNB1/NDC80/RAD21/GEN1/FBXO5/BUB3/PSMG2	11	5
194	ego.5	GO:1902100	negative regulation of metaphase/anaphase transition of cell cycle	11/677	26/8866	1.267e-06	4.31715e-05	3.70918e-05	CENPF/MAD2L1/BUB1/BUB1B/CCNB1/NDC80/RAD21/GEN1/FBXO5/BUB3/PSMG2	11	5
195	ego.5	GO:0033046	negative regulation of sister chromatid segregation	12/677	31/8866	1.29931e-06	4.32097e-05	3.71246e-05	CENPF/MAD2L1/BUB1/BUB1B/CCNB1/NDC80/RAD21/GEN1/FBXO5/PTTG1/BUB3/PSMG2	12	5
196	ego.5	GO:0043486	histone exchange	12/677	31/8866	1.29931e-06	4.32097e-05	3.71246e-05	KNL1/ANP32E/CENPU/CENPK/PTMA/MIS18BP1/RBBP7/CENPN/NPM1/CENPP/NASP/RBBP4	12	5
197	ego.5	GO:0051985	negative regulation of chromosome segregation	12/677	31/8866	1.29931e-06	4.32097e-05	3.71246e-05	CENPF/MAD2L1/BUB1/BUB1B/CCNB1/NDC80/RAD21/GEN1/FBXO5/PTTG1/BUB3/PSMG2	12	5
198	ego.5	GO:0051054	positive regulation of DNA metabolic process	30/677	154/8866	1.41834e-06	4.67938e-05	4.02039e-05	PCNA/CDK1/TIMELESS/ATAD5/BRCA1/HMGB1/TCP1/CCT5/PARP1/RAC1/RFC3/CDC7/DNA2/CCT6A/HNRNPA2B1/DNMT1/HSP90AA1/HSP90AB1/CACYBP/DBF4/CCT2/ACTR2/NBN/CCT3/CCT8/DHX9/MSH2/RFC4/XRCC5/RFC5	30	5
199	ego.5	GO:0034728	nucleosome organization	19/677	73/8866	1.44754e-06	4.73812e-05	4.07087e-05	HMGB2/KNL1/ANP32E/MCM2/CENPU/CENPK/PTMA/MIS18BP1/RBBP7/CENPN/NPM1/ANP32B/CENPP/NASP/SMARCC1/RBBP4/HAT1/SET/NAP1L1	19	5
200	ego.5	GO:0007017	microtubule-based process	64/677	461/8866	1.50944e-06	4.90215e-05	4.21179e-05	STMN1/TUBA1B/PRC1/ASPM/TUBB/NUSAP1/CENPE/CDK1/MAD2L1/BRCA2/KIF11/TPX2/KIF14/CCNB1/RAN/RANBP1/CHEK1/TUBA1C/GAPDH/BRCA1/SMC3/SMC1A/CKAP2/NUF2/NDC80/WEE1/KIF20B/RAC1/CNTLN/PAK1/TACC3/GEN1/CCP110/FBXO5/SKA2/NPM1/HSPA8/TUBB4B/KIF18A/AP3B1/PLK4/MZT1/RACGAP1/EZR/CDK2AP2/ACTR2/CENPJ/CEP295/CKAP5/FIGNL1/DYNLL1/RAB11A/ARL8B/RHOA/CHMP3/KIF22/CEP152/TUBGCP3/SLC16A1/TUBA4A/HAUS6/BLOC1S6/CEP57/CLTC	64	5
201	ego.5	GO:0022900	electron transport chain	27/677	131/8866	1.52835e-06	4.92509e-05	4.2315e-05	CDK1/CCNB1/CYCS/COX11/NDUFS3/COX7A2/COX8A/AKR1A1/UQCRH/NDUFA4/GLRX5/NDUFA1/NDUFB4/NDUFB1/UQCRQ/PARK7/UQCRFS1/AKR1B1/CYB5A/NDUFS2/NDUFB3/COX7B/NDUFB9/NDUFA5/DLD/COX6C/SDHAF2	27	5
202	ego.5	GO:0060249	anatomical structure homeostasis	41/677	249/8866	1.89827e-06	6.07009e-05	5.21525e-05	LYZ/PCNA/BRCA2/FEN1/TCP1/CCT5/PARP1/BARD1/RAC1/RFC3/DNA2/POLA1/CCT6A/ACTG1/HNRNPA2B1/ACTB/HSP90AA1/RPA3/SNX10/DCP2/HSP90AB1/LRRK1/KRAS/APEX1/CCT2/RB1/BLM/RPA2/POLE2/CSK/POLD3/NBN/PRIM2/PRDX1/AKR1B1/FH/CCT3/CCT8/RFC4/XRCC5/RFC5	41	5
203	ego.5	GO:0043044	ATP-dependent chromatin remodeling	16/677	55/8866	1.98381e-06	6.27222e-05	5.38892e-05	KNL1/ANP32E/CENPU/CENPK/PTMA/MIS18BP1/RBBP7/CENPN/ACTB/NPM1/CENPP/NASP/HDAC2/SMARCC1/RBBP4/CHD4	16	5
204	ego.5	GO:0034724	DNA replication-independent nucleosome organization	11/677	27/8866	1.99166e-06	6.27222e-05	5.38892e-05	KNL1/CENPU/CENPK/MIS18BP1/RBBP7/CENPN/NPM1/CENPP/NASP/RBBP4/HAT1	11	5
205	ego.5	GO:0043487	regulation of RNA stability	28/677	142/8866	2.47557e-06	7.73754e-05	6.64788e-05	YBX1/PSMA3/PSMB2/NPM1/HSPA8/PSMA5/DCP2/APEX1/VIM/SERBP1/PSMA4/KHSRP/HNRNPR/PSMD14/PSMC6/PSMD7/PSMA1/PSMB1/PSME3/PSMB8/MYD88/DHX9/SET/PSME2/METTL14/EXOSC9/PSMD1/LARP1	28	5
206	ego.5	GO:2000104	negative regulation of DNA-dependent DNA replication	10/677	23/8866	2.89172e-06	8.97081e-05	7.70747e-05	BRCA2/TIMELESS/SMC3/SMC1A/MSH6/FBXO5/DONSON/GMNN/BLM/SLFN11	10	5
207	ego.5	GO:0072331	signal transduction by p53 class mediator	35/677	201/8866	2.9705e-06	9.14692e-05	7.85878e-05	CD74/PCNA/CDK1/BRCA2/TPX2/CCNB1/ATAD5/CHEK1/RMI1/BRCA1/BRIP1/BARD1/RFC3/DNA2/RBBP7/TOPBP1/TFDP1/RPA3/HDAC2/BLM/RPA2/CNOT8/RBBP8/HINT1/NBN/RNF34/RAD17/EEF1E1/HNRNPK/RBBP4/CHD4/SSRP1/MSH2/RFC4/RFC5	35	5
208	ego.5	GO:0002446	neutrophil mediated immunity	52/677	355/8866	3.16311e-06	9.66842e-05	8.30684e-05	LYZ/TUBB/ILF2/FGL2/GGH/FTL/HMGB1/GRN/PKM/RAC1/ARPC5/NPC2/FTH1/HSP90AA1/HSPA8/TUBB4B/CTSB/PSMA5/GCA/HSP90AB1/CCT2/ACTR2/GUSB/ANXA2/PSMD14/RAB7A/SNAP29/LAMTOR1/PSMD7/DYNLL1/GDI2/LRMP/SRP14/PSMB1/PRDX4/OSTF1/RHOA/CCT8/CAND1/ACAA1/SERPINB1/RAB14/ADAM17/TMEM30A/RHOG/CPNE3/PPIA/CYB5R3/XRCC5/DSN1/COMMD3/PSMD1	52	5
209	ego.5	GO:0051784	negative regulation of nuclear division	13/677	39/8866	3.37659e-06	0.000102456	8.80274e-05	CENPF/MAD2L1/BUB1/BUB1B/CCNB1/CHEK1/NDC80/RAD21/GEN1/FBXO5/PTTG1/BUB3/PSMG2	13	5
210	ego.5	GO:0043312	neutrophil degranulation	51/677	347/8866	3.57123e-06	0.000107577	9.2427e-05	LYZ/TUBB/ILF2/FGL2/GGH/FTL/HMGB1/GRN/PKM/RAC1/ARPC5/NPC2/FTH1/HSP90AA1/HSPA8/TUBB4B/CTSB/PSMA5/GCA/HSP90AB1/CCT2/ACTR2/GUSB/ANXA2/PSMD14/RAB7A/SNAP29/LAMTOR1/PSMD7/DYNLL1/GDI2/LRMP/SRP14/PSMB1/PRDX4/OSTF1/RHOA/CCT8/CAND1/ACAA1/SERPINB1/RAB14/TMEM30A/RHOG/CPNE3/PPIA/CYB5R3/XRCC5/DSN1/COMMD3/PSMD1	51	5
211	ego.5	GO:0022904	respiratory electron transport chain	21/677	92/8866	4.10531e-06	0.000122775	0.000105485	CDK1/CCNB1/CYCS/NDUFS3/COX8A/UQCRH/NDUFA4/NDUFA1/NDUFB4/NDUFB1/UQCRQ/PARK7/UQCRFS1/NDUFS2/NDUFB3/COX7B/NDUFB9/NDUFA5/DLD/COX6C/SDHAF2	21	5
212	ego.5	GO:0002283	neutrophil activation involved in immune response	51/677	349/8866	4.22977e-06	0.000125094	0.000107477	LYZ/TUBB/ILF2/FGL2/GGH/FTL/HMGB1/GRN/PKM/RAC1/ARPC5/NPC2/FTH1/HSP90AA1/HSPA8/TUBB4B/CTSB/PSMA5/GCA/HSP90AB1/CCT2/ACTR2/GUSB/ANXA2/PSMD14/RAB7A/SNAP29/LAMTOR1/PSMD7/DYNLL1/GDI2/LRMP/SRP14/PSMB1/PRDX4/OSTF1/RHOA/CCT8/CAND1/ACAA1/SERPINB1/RAB14/TMEM30A/RHOG/CPNE3/PPIA/CYB5R3/XRCC5/DSN1/COMMD3/PSMD1	51	5
213	ego.5	GO:0006333	chromatin assembly or disassembly	19/677	78/8866	4.24302e-06	0.000125094	0.000107477	HMGB2/HELLS/KNL1/MCM2/CENPU/CENPK/MIS18BP1/RBBP7/CENPN/NPM1/ANP32B/CENPP/SUV39H2/NASP/SMARCC1/RBBP4/HAT1/SET/NAP1L1	19	5
214	ego.5	GO:0006270	DNA replication initiation	10/677	24/8866	4.62025e-06	0.000135256	0.000116208	MCM6/MCM2/MCM4/MCM7/POLA1/MCM3/MCM5/POLE2/NBN/PRIM2	10	5
215	ego.5	GO:0045132	meiotic chromosome segregation	13/677	40/8866	4.65693e-06	0.000135376	0.000116312	TOP2A/SMC4/BUB1/SMC2/BUB1B/RMI1/NUF2/BRIP1/SGO2/PTTG1/ACTR2/FANCD2/NDC1	13	5
216	ego.5	GO:1901796	regulation of signal transduction by p53 class mediator	27/677	139/8866	5.03223e-06	0.000145271	0.000124813	CD74/TPX2/ATAD5/CHEK1/RMI1/BRCA1/BRIP1/BARD1/RFC3/DNA2/RBBP7/TOPBP1/RPA3/HDAC2/BLM/RPA2/RBBP8/NBN/RNF34/RAD17/EEF1E1/HNRNPK/RBBP4/CHD4/SSRP1/RFC4/RFC5	27	5
217	ego.5	GO:0006338	chromatin remodeling	25/677	124/8866	5.638e-06	0.000161636	0.000138873	HMGB2/HELLS/KNL1/ANP32E/CHEK1/CENPU/HMGB1/CENPK/PTMA/MIS18BP1/PAK1/RBBP7/CENPN/ACTB/NPM1/CBX3/CENPP/SUV39H2/NASP/HDAC2/RB1/SMARCC1/RBBP4/CHD4/PIH1D1	25	5
218	ego.5	GO:0071897	DNA biosynthetic process	27/677	140/8866	5.79388e-06	0.000164967	0.000141735	PCNA/CENPF/TYMS/DTL/POLQ/TCP1/CCT5/RFC3/POLA1/CCT6A/HNRNPA2B1/TFDP1/HSP90AA1/RPA3/DCP2/HSP90AB1/CCT2/RPA2/POLE2/POLD3/CCT3/CCT8/PHB/RFC4/PPIA/XRCC5/RFC5	27	5
219	ego.5	GO:1902751	positive regulation of cell cycle G2/M phase transition	9/677	20/8866	6.52937e-06	0.000184643	0.000158641	CDK1/CCNB1/DTL/ATAD5/CDC7/FBXO5/NPM1/CDK4/RAB11A	9	5
220	ego.5	GO:0045333	cellular respiration	28/677	150/8866	7.51525e-06	0.000211087	0.00018136	CDK1/CCNB1/CYCS/IDH2/NDUFS3/COX8A/MDH1/UQCRH/NDUFA4/ACO2/NDUFA1/NDUFB4/NDUFB1/UQCRQ/IDH3A/PDHB/PARK7/UQCRFS1/FH/NDUFS2/NDUFB3/COX7B/NDUFB9/NDUFA5/DLD/COX6C/SDHAF2/MDH2	28	5
221	ego.5	GO:0042119	neutrophil activation	51/677	357/8866	8.16371e-06	0.000227762	0.000195687	LYZ/TUBB/ILF2/FGL2/GGH/FTL/HMGB1/GRN/PKM/RAC1/ARPC5/NPC2/FTH1/HSP90AA1/HSPA8/TUBB4B/CTSB/PSMA5/GCA/HSP90AB1/CCT2/ACTR2/GUSB/ANXA2/PSMD14/RAB7A/SNAP29/LAMTOR1/PSMD7/DYNLL1/GDI2/LRMP/SRP14/PSMB1/PRDX4/OSTF1/RHOA/CCT8/CAND1/ACAA1/SERPINB1/RAB14/TMEM30A/RHOG/CPNE3/PPIA/CYB5R3/XRCC5/DSN1/COMMD3/PSMD1	51	5
222	ego.5	GO:0051383	kinetochore organization	8/677	16/8866	8.22402e-06	0.000227885	0.000195792	CENPF/CENPE/SMC4/SMC2/CENPK/NUF2/NDC80/CENPN	8	5
223	ego.5	GO:1902969	mitotic DNA replication	7/677	12/8866	8.27774e-06	0.000227885	0.000195792	BRCA2/MCM6/MCM2/MCM4/GINS1/POLA1/MCM3	7	5
224	ego.5	GO:0007051	spindle organization	24/677	119/8866	8.60126e-06	0.000235233	0.000202106	STMN1/PRC1/ASPM/TUBB/CENPE/KIF11/TPX2/CCNB1/RAN/SMC3/SMC1A/NUF2/NDC80/TACC3/FBXO5/MZT1/RACGAP1/EZR/CKAP5/RAB11A/RHOA/TUBGCP3/HAUS6/CLTC	24	5
225	ego.5	GO:1901989	positive regulation of cell cycle phase transition	16/677	61/8866	8.76683e-06	0.000238194	0.00020465	CDK1/UBE2C/CCNB1/DTL/ATAD5/EZH2/CDC7/FBXO5/NPM1/APEX1/CDK4/RB1/RAB11A/RDX/PHB2/ADAM17	16	5
226	ego.5	GO:0010608	posttranscriptional regulation of gene expression	62/677	466/8866	9.05533e-06	0.000244435	0.000210012	TYMS/RAN/GAPDH/YBX1/MRPL13/PSMA3/PSMB2/HNRNPA2B1/NPM1/HSPA8/NUP37/EIF4A3/PSMA5/DCP2/EIF2AK1/APEX1/CDK4/KHDRBS1/VIM/SERBP1/PSMA4/CNOT8/NUP155/KHSRP/ZNF706/MTPN/NUDT21/HNRNPR/PSMD14/NCL/SRP9/NDC1/PSMC6/PSMD7/POLR2K/NUP107/RBM3/PSMA1/NCBP1/EIF3H/NUP58/PSMB1/PSME3/TSN/PSMB8/RHOA/MYD88/DHX9/SET/TRNAU1AP/PSME2/CDC123/NUP205/PPP1R8/METTL14/PPP1R15B/EIF4EBP2/POLR2G/EXOSC9/ATF4/PSMD1/LARP1	62	5
227	ego.5	GO:0045005	DNA-dependent DNA replication maintenance of fidelity	11/677	31/8866	9.74291e-06	0.000259624	0.000223061	PCNA/BRCA2/TIMELESS/MMS22L/DNA2/GEN1/NUCKS1/DONSON/RFWD3/BLM/SLFN11	11	5
228	ego.5	GO:0070317	negative regulation of G0 to G1 transition	11/677	31/8866	9.74291e-06	0.000259624	0.000223061	RRM2/EZH2/CHEK1/BRCA1/CDC7/RBBP7/CBX3/SUZ12/TFDP1/RBBP8/RBBP4	11	5
229	ego.5	GO:0036297	interstrand cross-link repair	12/677	37/8866	1.11241e-05	0.00029454	0.000253061	RAD51AP1/USP1/MSH6/FANCI/UBE2T/FANCA/RPA3/NUCKS1/RFWD3/RPA2/FANCL/FANCD2	12	5
230	ego.5	GO:0070482	response to oxygen levels	38/677	240/8866	1.16015e-05	0.000305238	0.000262252	CCNA2/LDHA/CCNB1/PKM/BRIP1/PAK1/PSMA3/PSMB2/CHCHD2/PSMA5/SUV39H2/UBQLN1/CDK4/HDAC2/PSMA4/PDK1/PSMD14/PSMC6/PSMD7/CYB5R4/PSMA1/RBPJ/PSMB1/PSME3/PDLIM1/PSMB8/RHOA/PGK1/UCP2/PHB2/ADAM17/CXCR4/PSME2/ENO1/EGLN1/ATF4/ATP6V0D1/PSMD1	38	5
231	ego.5	GO:0036230	granulocyte activation	51/677	362/8866	1.21264e-05	0.000317041	0.000272393	LYZ/TUBB/ILF2/FGL2/GGH/FTL/HMGB1/GRN/PKM/RAC1/ARPC5/NPC2/FTH1/HSP90AA1/HSPA8/TUBB4B/CTSB/PSMA5/GCA/HSP90AB1/CCT2/ACTR2/GUSB/ANXA2/PSMD14/RAB7A/SNAP29/LAMTOR1/PSMD7/DYNLL1/GDI2/LRMP/SRP14/PSMB1/PRDX4/OSTF1/RHOA/CCT8/CAND1/ACAA1/SERPINB1/RAB14/TMEM30A/RHOG/CPNE3/PPIA/CYB5R3/XRCC5/DSN1/COMMD3/PSMD1	51	5
232	ego.5	GO:0002444	myeloid leukocyte mediated immunity	54/677	393/8866	1.39631e-05	0.000362778	0.000311689	LYZ/TUBB/ILF2/FGL2/GGH/FTL/HMGB1/GRN/PKM/RAC1/ARPC5/NPC2/FTH1/HSP90AA1/HSPA8/TUBB4B/CTSB/PSMA5/GCA/HSP90AB1/LYN/CCT2/ACTR2/GUSB/DDX21/ANXA2/PSMD14/RAB7A/SNAP29/LAMTOR1/PSMD7/DYNLL1/GDI2/LRMP/SRP14/PSMB1/PRDX4/OSTF1/RHOA/CCT8/CAND1/ACAA1/SERPINB1/RAB14/ADAM17/TMEM30A/RHOG/CPNE3/PPIA/CYB5R3/XRCC5/DSN1/COMMD3/PSMD1	54	5
233	ego.5	GO:0006301	postreplication repair	13/677	44/8866	1.50953e-05	0.000389758	0.000334869	PCNA/DTL/BRCA1/RFC3/RPA3/RPA2/POLE2/POLD3/UBE2A/RAD18/MSH2/RFC4/RFC5	13	5
234	ego.5	GO:0021762	substantia nigra development	10/677	27/8866	1.60944e-05	0.000412991	0.00035483	BASP1/CALM2/ACTB/NDUFS3/YWHAE/HSPA5/DYNLL1/YWHAH/RHOA/YWHAQ	10	5
235	ego.5	GO:0008608	attachment of spindle microtubules to kinetochore	9/677	22/8866	1.68201e-05	0.000421211	0.000361893	CENPE/KNL1/CCNB1/NUF2/NDC80/ECT2/RACGAP1/RB1/BUB3	9	5
236	ego.5	GO:0030261	chromosome condensation	9/677	22/8866	1.68201e-05	0.000421211	0.000361893	TOP2A/NUSAP1/SMC4/CDK1/SMC2/CCNB1/NCAPG/NCAPG2/NCAPD2	9	5
237	ego.5	GO:0031572	G2 DNA damage checkpoint	9/677	22/8866	1.68201e-05	0.000421211	0.000361893	CDK1/CLSPN/DTL/CHEK1/TAOK3/BRCA1/DONSON/BLM/NBN	9	5
238	ego.5	GO:0044818	mitotic G2/M transition checkpoint	9/677	22/8866	1.68201e-05	0.000421211	0.000361893	CDK1/CLSPN/TAOK3/BRCA1/TOPBP1/DONSON/BLM/NBN/RAD17	9	5
239	ego.5	GO:0070316	regulation of G0 to G1 transition	11/677	33/8866	1.93322e-05	0.000481221	0.000413451	RRM2/EZH2/CHEK1/BRCA1/CDC7/RBBP7/CBX3/SUZ12/TFDP1/RBBP8/RBBP4	11	5
240	ego.5	GO:0036294	cellular response to decreased oxygen levels	26/677	141/8866	1.98252e-05	0.000490555	0.000421472	CCNA2/CCNB1/BRIP1/PSMA3/PSMB2/CHCHD2/PSMA5/SUV39H2/UBQLN1/PSMA4/PDK1/PSMD14/PSMC6/PSMD7/PSMA1/RBPJ/PSMB1/PSME3/PSMB8/PGK1/PHB2/PSME2/ENO1/EGLN1/ATF4/PSMD1	26	5
241	ego.5	GO:0071456	cellular response to hypoxia	25/677	133/8866	2.03028e-05	0.000499401	0.000429071	CCNA2/CCNB1/BRIP1/PSMA3/PSMB2/CHCHD2/PSMA5/SUV39H2/UBQLN1/PSMA4/PDK1/PSMD14/PSMC6/PSMD7/PSMA1/RBPJ/PSMB1/PSME3/PSMB8/PGK1/PHB2/PSME2/ENO1/EGLN1/PSMD1	25	5
242	ego.5	GO:0009165	nucleotide biosynthetic process	38/677	246/8866	2.06497e-05	0.000504946	0.000433836	TYMS/RRM2/RRM1/LDHA/GAPDH/PKM/TPI1/DCK/MTHFD1/PARP1/DUT/PPT1/PRPS2/AK2/IDH2/NUP37/MPC2/PAICS/HPRT1/DTYMK/NUP155/PDK1/PAPSS1/NDC1/NUP107/NUP58/PDHB/ADK/PGK1/AGPAT5/MPC1/ERH/NUP205/ENO1/ADCY3/PRPSAP2/PGM2L1/DLD	38	5
243	ego.5	GO:1901293	nucleoside phosphate biosynthetic process	38/677	247/8866	2.2673e-05	0.000548047	0.000470867	TYMS/RRM2/RRM1/LDHA/GAPDH/PKM/TPI1/DCK/MTHFD1/PARP1/DUT/PPT1/PRPS2/AK2/IDH2/NUP37/MPC2/PAICS/HPRT1/DTYMK/NUP155/PDK1/PAPSS1/NDC1/NUP107/NUP58/PDHB/ADK/PGK1/AGPAT5/MPC1/ERH/NUP205/ENO1/ADCY3/PRPSAP2/PGM2L1/DLD	38	5
244	ego.5	GO:0043299	leukocyte degranulation	52/677	380/8866	2.2676e-05	0.000548047	0.000470867	LYZ/TUBB/ILF2/FGL2/GGH/FTL/HMGB1/GRN/PKM/RAC1/ARPC5/NPC2/FTH1/HSP90AA1/HSPA8/TUBB4B/CTSB/PSMA5/GCA/HSP90AB1/LYN/CCT2/ACTR2/GUSB/ANXA2/PSMD14/RAB7A/SNAP29/LAMTOR1/PSMD7/DYNLL1/GDI2/LRMP/SRP14/PSMB1/PRDX4/OSTF1/RHOA/CCT8/CAND1/ACAA1/SERPINB1/RAB14/TMEM30A/RHOG/CPNE3/PPIA/CYB5R3/XRCC5/DSN1/COMMD3/PSMD1	52	5
245	ego.5	GO:0045740	positive regulation of DNA replication	9/677	23/8866	2.5774e-05	0.000619321	0.000532103	PCNA/CDK1/ATAD5/RAC1/CDC7/DNA2/CACYBP/DBF4/DHX9	9	5
[truncated: 185 more rows]

## Sheet: fig_4c.cd4.cluster.markers.tabl
X	p_val	avg_logFC	pct.1	pct.2	p_val_adj	cluster	gene
ITGA1	3.56395e-41	2.22142	0.608	0.045	3.67978e-37	0	ITGA1
[truncated: 254 more rows]

## Sheet: fig_4c.cd4.gene.ontology.analys
X	Cluster	ID	Description	GeneRatio	BgRatio	pvalue	p.adjust	qvalue	geneID	Count	cluster
[truncated: 105 more rows]

[truncated: 7 more sheets: fig_5c.cd8.cluster.markers.tabl, fig_5c.cd8.gene.ontology.analys, fig_6d.iels.cluster.markers.tab, fig_6d.iels.gene.ontology.analy, sfig_3d.MCs.cluster.markers.tab, sfig_3d.MCs.gene.ontology.analy, sfig_6e.naturalIELs.signature]
