# Supplementary material for: Single cell transcriptomic analysis of the immune cell compartment in the human small intestine and in Celiac disease
Source: Nat Commun. 2022 Aug 22;13:4920. doi: 10.1038/s41467-022-32691-5 (PMC9395525; doi:10.1038/s41467-022-32691-5)
Supplement: Supplementary file 6 — Source Data [file 41467_2022_32691_MOESM6_ESM.zip]

Archive with 2 entries (2 files):
- Source_data_1_scRNAseq_expression_count_matrix.xlsx
- Source_data_2_flowcytometry.xlsx
