# Supplementary material for: Single cell transcriptomic analysis of the immune cell compartment in the human small intestine and in Celiac disease
Source: Nat Commun. 2022 Aug 22;13:4920. doi: 10.1038/s41467-022-32691-5 (PMC9395525; doi:10.1038/s41467-022-32691-5)
Supplement: Supplementary file 6 — Source Data [file 41467_2022_32691_MOESM6_ESM.zip › Source_data_2_flowcytometry.xlsx]

## Sheet: sFig 1a
CD45+ cells % of live LPCs
	Ctrl	CeD	GFD
JCD5F25		15.556
JCD8F48		23.367
JCD9F30		20.831
JCD10F36		16.808
JCD11F76		11.21
JCD14F18		21.895
JCD15F28		20.417
JCD16F28		18.647
JCD6F34	16.204
JCD12F47	16.883
JCD13M30	7.436
JCD20F47	3.86
JCD21F37	4.632
JCD22F18	6.668
JCD33F35			7.6
JCD34F48			5.8
JCD35F30			8.1
JCD36F34			6.9
JCD37M48			5.9

## Sheet: sFig 1b
CD3+ T cells % of CD45+ LPCs
	Ctrl	CeD	GFD
JCD5F25		11.009
JCD8F48		41.088
JCD9F30		34.562
JCD10F36		32.394
JCD11F76		27.697
JCD14F18		15.015
JCD15F28		10.791
JCD16F28		7.553
JCD6F34	26.138
JCD12F47	13.323
JCD13M30	32.894
JCD20F47	2.941
JCD21F37	4.982
JCD22F18	7.19
JCD33F35			13.6376
JCD34F48			6.12
JCD35F30			17
JCD36F34			14.9
JCD37M48			12.5

## Sheet: sFig 2b
Ratio CD11c- Mf/CD11c+ Mf
	Ctrl	CeD	GFD
JCD5F25		0.360434
JCD8F48		3.23862
JCD9F30		0.0822368
JCD10F36		0.328502
JCD11F76		0.313117
JCD14F18		0.0861568
JCD15F28		0.44273
JCD16F28		0.952681
JCD6F34	2.0718
JCD12F47	4.46373
JCD13M30	2.06573
JCD20F47	0.666667
JCD21F37	0.76
JCD22F18	4.45455
JCD33F35			3.85437
JCD34F48			4.53191
JCD35F30			2.94715
JCD36F34			2.92
JCD37M48			5.2
CD11c- macrophages % of CD45+ LPCs
JCD5F25		1.099
JCD8F48		10.741
JCD9F30		0.387
JCD10F36		0.9
JCD11F76		0.889
JCD14F18		0.412
JCD15F28		1.866
JCD16F28		1.569
JCD6F34	9.342
JCD12F47	12.557
JCD13M30	6.751
JCD20F47	3.922
JCD21F37	2.158
JCD22F18	9.787
JCD33F35			4.44079
JCD34F48			2.12551
JCD35F30			3.64431
JCD36F34			2.62236
JCD37M48			5.62764
CD11c+ macrophages % of CD45+ LPCs
	ctrl	CD	GFD
JCD5F25		3.05
JCD8F48		3.317
JCD9F30		4.707
JCD10F36		2.739
JCD11F76		2.84
JCD14F18		4.78
JCD15F28		4.216
JCD16F28		1.647
JCD6F34	4.509
JCD12F47	2.813
JCD13M30	3.268
JCD20F47	5.882
JCD21F37	2.84
JCD22F18	2.197
JCD33F35			1.21985
JCD34F48			0.472335
JCD35F30			1.23907
JCD36F34			0.89426
JCD37M48			1.07039
Dendritic cells % of CD45+ LPCs
JCD5F25		0.422
JCD8F48		0.258
JCD9F30		0.48
JCD10F36		0.441
JCD11F76		0.312
JCD14F18		0.449
JCD15F28		0.408
JCD16F28		0.117
JCD6F34	0.359
JCD12F47	0.517
JCD13M30	0.557
JCD20F47	0.784
JCD21F37	0.811
JCD22F18	0.666
JCD33F35			0.438596
JCD34F48			0.775978
JCD35F30			0.546647
JCD36F34			0.277946
JCD37M48			0.275705
